# Supplementary material for: Genome-wide association study of antipsychotic-induced sinus bradycardia in Chinese schizophrenia patients
Source: PLoS One. 2021 Apr 29;16(4):e0249997. doi: 10.1371/journal.pone.0249997 (PMC8084176; doi:10.1371/journal.pone.0249997)
Supplement: S1 Table — (XLSX) [file pone.0249997.s001.xlsx]

## Sheet: top 500 SNPs
CHR	SNP	BP	A1	TEST	NMISS	OR	SE	L95	U95	STAT	P	Consequence	IMPACT	SYMBOL	Gene	Feature_type	Feature	BIOTYPE	EXON	INTRON	HGVSc	HGVSp	cDNA_position	CDS_position	Protein_position	Amino_acids	Codons	Existing_variation	DISTANCE	STRAND	FLAGS	SYMBOL_SOURCE	HGNC_ID	MANE	TSL	APPRIS	SIFT	PolyPhen	AF	AA_AF	EA_AF	gnomAD_AF	gnomAD_AFR_AF	gnomAD_AMR_AF	gnomAD_ASJ_AF	gnomAD_EAS_AF	gnomAD_FIN_AF	gnomAD_NFE_AF	gnomAD_OTH_AF
14	rs1275749:70138937:T:C	70138937	T	ADD	86	9.622	0.5831	3.069	30.17	3.883	0.0001032	intron_variant	MODIFIER	KIAA0247	ENSG00000100647	Transcript	ENST00000342745.4	protein_coding	-	2/5	-	-	-	-	-	-	-	rs1275749	-	1	-	HGNC	19956	-	-	-	-	-	0.8103	-	-	-	-	-	-	-	-	-	-
14	rs11620826:70120615:T:C	70120615	C	ADD	88	9.388	0.5798	3.013	29.24	3.863	0.0001122	intron_variant	MODIFIER	KIAA0247	ENSG00000100647	Transcript	ENST00000342745.4	protein_coding	-	1/5	-	-	-	-	-	-	-	rs11620826,COSV61366863	-	1	-	HGNC	19956	-	-	-	-	-	0.0869	-	-	-	-	-	-	-	-	-	-
14	rs11623812:70096878:C:T	70096878	T	ADD	88	9.388	0.5798	3.013	29.24	3.863	0.0001122	intron_variant	MODIFIER	KIAA0247	ENSG00000100647	Transcript	ENST00000342745.4	protein_coding	-	1/5	-	-	-	-	-	-	-	rs11623812	-	1	-	HGNC	19956	-	-	-	-	-	0.0583	-	-	-	-	-	-	-	-	-	-
14	rs11627867:70087647:A:G	70087647	G	ADD	88	9.388	0.5798	3.013	29.24	3.863	0.0001122	intron_variant	MODIFIER	KIAA0247	ENSG00000100647	Transcript	ENST00000342745.4	protein_coding	-	1/5	-	-	-	-	-	-	-	rs11627867	-	1	-	HGNC	19956	-	-	-	-	-	0.0513	-	-	-	-	-	-	-	-	-	-
14	rs11629212:70141589:G:A	70141589	A	ADD	88	9.388	0.5798	3.013	29.24	3.863	0.0001122	intron_variant	MODIFIER	KIAA0247	ENSG00000100647	Transcript	ENST00000342745.4	protein_coding	-	2/5	-	-	-	-	-	-	-	rs11629212	-	1	-	HGNC	19956	-	-	-	-	-	0.0583	-	-	-	-	-	-	-	-	-	-
14	rs12587433:70134883:T:C	70134883	C	ADD	88	9.388	0.5798	3.013	29.24	3.863	0.0001122	intron_variant	MODIFIER	KIAA0247	ENSG00000100647	Transcript	ENST00000342745.4	protein_coding	-	2/5	-	-	-	-	-	-	-	rs12587433	-	1	-	HGNC	19956	-	-	-	-	-	0.0587	-	-	-	-	-	-	-	-	-	-
14	rs1275748:70135415:G:A	70135415	G	ADD	88	9.388	0.5798	3.013	29.24	3.863	0.0001122	intron_variant	MODIFIER	KIAA0247	ENSG00000100647	Transcript	ENST00000342745.4	protein_coding	-	2/5	-	-	-	-	-	-	-	rs1275748	-	1	-	HGNC	19956	-	-	-	-	-	-	-	-	-	-	-	-	-	-	-	-
14	rs17107177:70134421:G:A	70134421	A	ADD	88	9.388	0.5798	3.013	29.24	3.863	0.0001122	intron_variant	MODIFIER	KIAA0247	ENSG00000100647	Transcript	ENST00000342745.4	protein_coding	-	2/5	-	-	-	-	-	-	-	rs17107177	-	1	-	HGNC	19956	-	-	-	-	-	0.0587	-	-	-	-	-	-	-	-	-	-
14	rs1763223:70114396:A:G	70114396	A	ADD	88	9.388	0.5798	3.013	29.24	3.863	0.0001122	intron_variant	MODIFIER	KIAA0247	ENSG00000100647	Transcript	ENST00000342745.4	protein_coding	-	1/5	-	-	-	-	-	-	-	rs1763223	-	1	-	HGNC	19956	-	-	-	-	-	-	-	-	-	-	-	-	-	-	-	-
14	rs1957365:70084054:T:C	70084054	T	ADD	88	9.388	0.5798	3.013	29.24	3.863	0.0001122	intron_variant	MODIFIER	KIAA0247	ENSG00000100647	Transcript	ENST00000342745.4	protein_coding	-	1/5	-	-	-	-	-	-	-	rs1957365	-	1	-	HGNC	19956	-	-	-	-	-	0.9311	-	-	-	-	-	-	-	-	-	-
14	rs2275124:70171418:T:C	70171418	C	ADD	88	9.388	0.5798	3.013	29.24	3.863	0.0001122	missense_variant	MODERATE	KIAA0247	ENSG00000100647	Transcript	ENST00000342745.4	protein_coding	4/6	-	-	-	730	417	139	F/L	ttT/ttG	rs2275124	-	1	-	HGNC	19956	-	-	-	deleterious(0.04)	probably_damaging(0.97)	-	-	-	1.592e-05	6.152e-05	0	0	0	0	2.642e-05	0
14	rs3784143:70079300:G:C	70079300	C	ADD	88	9.388	0.5798	3.013	29.24	3.863	0.0001122	intron_variant	MODIFIER	KIAA0247	ENSG00000100647	Transcript	ENST00000342745.4	protein_coding	-	1/5	-	-	-	-	-	-	-	rs3784143	-	1	-	HGNC	19956	-	-	-	-	-	0.0527	-	-	-	-	-	-	-	-	-	-
14	rs3784144:70092934:C:T	70092934	T	ADD	88	9.388	0.5798	3.013	29.24	3.863	0.0001122	intron_variant	MODIFIER	KIAA0247	ENSG00000100647	Transcript	ENST00000342745.4	protein_coding	-	1/5	-	-	-	-	-	-	-	rs3784144	-	1	-	HGNC	19956	-	-	-	-	-	-	-	-	-	-	-	-	-	-	-	-
14	rs3784149:70154890:C:T	70154890	T	ADD	88	9.388	0.5798	3.013	29.24	3.863	0.0001122	intron_variant	MODIFIER	KIAA0247	ENSG00000100647	Transcript	ENST00000342745.4	protein_coding	-	2/5	-	-	-	-	-	-	-	rs3784149	-	1	-	HGNC	19956	-	-	-	-	-	0.0587	-	-	-	-	-	-	-	-	-	-
14	rs3825736:70079465:G:A	70079465	A	ADD	88	9.388	0.5798	3.013	29.24	3.863	0.0001122	intron_variant	MODIFIER	KIAA0247	ENSG00000100647	Transcript	ENST00000342745.4	protein_coding	-	1/5	-	-	-	-	-	-	-	rs3825736	-	1	-	HGNC	19956	-	-	-	-	-	0.0537	-	-	-	-	-	-	-	-	-	-
14	rs4899310:70111143:C:T	70111143	C	ADD	88	9.388	0.5798	3.013	29.24	3.863	0.0001122	intron_variant	MODIFIER	KIAA0247	ENSG00000100647	Transcript	ENST00000342745.4	protein_coding	-	1/5	-	-	-	-	-	-	-	rs4899310	-	1	-	HGNC	19956	-	-	-	-	-	0.8269	-	-	-	-	-	-	-	-	-	-
14	rs61980727:70080703:G:A	70080703	A	ADD	88	9.388	0.5798	3.013	29.24	3.863	0.0001122	intron_variant	MODIFIER	KIAA0247	ENSG00000100647	Transcript	ENST00000342745.4	protein_coding	-	1/5	-	-	-	-	-	-	-	rs61980727	-	1	-	HGNC	19956	-	-	-	-	-	0.0589	-	-	-	-	-	-	-	-	-	-
14	rs61980737:70131419:C:T	70131419	T	ADD	88	9.388	0.5798	3.013	29.24	3.863	0.0001122	intron_variant	MODIFIER	KIAA0247	ENSG00000100647	Transcript	ENST00000342745.4	protein_coding	-	2/5	-	-	-	-	-	-	-	rs61980737	-	1	-	HGNC	19956	-	-	-	-	-	0.0591	-	-	-	-	-	-	-	-	-	-
14	rs61982060:70169059:C:T	70169059	T	ADD	88	9.388	0.5798	3.013	29.24	3.863	0.0001122	intron_variant	MODIFIER	KIAA0247	ENSG00000100647	Transcript	ENST00000342745.4	protein_coding	-	2/5	-	-	-	-	-	-	-	rs61982060	-	1	-	HGNC	19956	-	-	-	-	-	0.0591	-	-	-	-	-	-	-	-	-	-
14	rs61982061	70180412	G	ADD	88	9.388	0.5798	3.013	29.24	3.863	0.0001122	3_prime_UTR_variant	MODIFIER	KIAA0247	ENSG00000100647	Transcript	ENST00000342745.4	protein_coding	6/6	-	-	-	3941	-	-	-	-	rs61982061	-	1	-	HGNC	19956	-	-	-	-	-	0.0587	-	-	-	-	-	-	-	-	-	-
14	rs74247320	70114370	G	ADD	88	9.388	0.5798	3.013	29.24	3.863	0.0001122	intron_variant	MODIFIER	KIAA0247	ENSG00000100647	Transcript	ENST00000342745.4	protein_coding	-	1/5	-	-	-	-	-	-	-	rs74247320	-	1	-	HGNC	19956	-	-	-	-	-	0.0549	-	-	-	-	-	-	-	-	-	-
14	rs74353234:70131974:C:G	70131974	G	ADD	88	9.388	0.5798	3.013	29.24	3.863	0.0001122	intron_variant	MODIFIER	KIAA0247	ENSG00000100647	Transcript	ENST00000342745.4	protein_coding	-	2/5	-	-	-	-	-	-	-	rs74353234	-	1	-	HGNC	19956	-	-	-	-	-	0.0753	-	-	-	-	-	-	-	-	-	-
14	rs77961327:70140716:G:A	70140716	A	ADD	88	9.388	0.5798	3.013	29.24	3.863	0.0001122	intron_variant	MODIFIER	KIAA0247	ENSG00000100647	Transcript	ENST00000342745.4	protein_coding	-	2/5	-	-	-	-	-	-	-	rs77961327	-	1	-	HGNC	19956	-	-	-	-	-	0.0585	-	-	-	-	-	-	-	-	-	-
14	rs79381970:70173746:A:G	70173746	G	ADD	88	9.388	0.5798	3.013	29.24	3.863	0.0001122	intron_variant	MODIFIER	KIAA0247	ENSG00000100647	Transcript	ENST00000342745.4	protein_coding	-	4/5	-	-	-	-	-	-	-	rs79381970	-	1	-	HGNC	19956	-	-	-	-	-	0.0801	-	-	-	-	-	-	-	-	-	-
14	rs8010776:70146269:T:G	70146269	G	ADD	88	9.388	0.5798	3.013	29.24	3.863	0.0001122	intron_variant	MODIFIER	KIAA0247	ENSG00000100647	Transcript	ENST00000342745.4	protein_coding	-	2/5	-	-	-	-	-	-	-	rs8010776	-	1	-	HGNC	19956	-	-	-	-	-	-	-	-	-	-	-	-	-	-	-	-
14	rs8020026:70132213:A:C	70132213	C	ADD	88	9.388	0.5798	3.013	29.24	3.863	0.0001122	intron_variant	MODIFIER	KIAA0247	ENSG00000100647	Transcript	ENST00000342745.4	protein_coding	-	2/5	-	-	-	-	-	-	-	rs8020026	-	1	-	HGNC	19956	-	-	-	-	-	0.0755	-	-	-	-	-	-	-	-	-	-
2	rs205613:74969297:G:A	74969297	G	ADD	85	6.61	0.4925	2.518	17.35	3.835	0.0001257	regulatory_region_variant	MODIFIER	-	-	RegulatoryFeature	ENSR00001622230	promoter_flanking_region	-	-	-	-	-	-	-	-	-	rs205613	-	-	-	-	-	-	-	-	-	-	0.6721	-	-	-	-	-	-	-	-	-	-
14	rs1275747:70134052:G:C	70134052	G	ADD	87	9.215	0.5797	2.958	28.7	3.831	0.0001276	intron_variant	MODIFIER	KIAA0247	ENSG00000100647	Transcript	ENST00000342745.4	protein_coding	-	2/5	-	-	-	-	-	-	-	rs1275747	-	1	-	HGNC	19956	-	-	-	-	-	0.8103	-	-	-	-	-	-	-	-	-	-
5	rs6877288:147254693:A:G	147254693	G	ADD	86	6.994	0.5116	2.566	19.06	3.802	0.0001435	upstream_gene_variant	MODIFIER	SCGB3A2	ENSG00000164265	Transcript	ENST00000296694.4	protein_coding	-	-	-	-	-	-	-	-	-	rs6877288	3581	1	-	HGNC	18391	-	-	-	-	-	0.3419	-	-	-	-	-	-	-	-	-	-
11	rs11019663:91599116:A:C	91599116	A	ADD	87	18.14	0.7642	4.056	81.11	3.792	0.0001494	intergenic_variant	MODIFIER	-	-	-	-	-	-	-	-	-	-	-	-	-	-	rs11019663	-	-	-	-	-	-	-	-	-	-	-	-	-	-	-	-	-	-	-	-	-
3	rs9825906:61993704:G:T	61993704	T	ADD	88	0.1283	0.542	0.04435	0.3712	-3.788	0.0001516	intron_variant	MODIFIER	PTPRG	ENSG00000144724	Transcript	ENST00000474889.1	protein_coding	-	4/29	-	-	-	-	-	-	-	rs9825906	-	1	-	HGNC	9671	-	-	-	-	-	0.384	-	-	-	-	-	-	-	-	-	-
19	rs16980815	47529804	C	ADD	88	8.892	0.577	2.87	27.55	3.787	0.0001523	intron_variant	MODIFIER	NPAS1	ENSG00000130751	Transcript	ENST00000602212.1	protein_coding	-	3/11	-	-	-	-	-	-	-	rs16980815	-	1	-	HGNC	7894	-	-	-	-	-	0.0962	-	-	-	-	-	-	-	-	-	-
5	rs10058203:147259042:G:A	147259042	A	ADD	88	6.533	0.4967	2.468	17.29	3.779	0.0001577	intron_variant	MODIFIER	SCGB3A2	ENSG00000164265	Transcript	ENST00000296694.4	protein_coding	-	1/2	-	-	-	-	-	-	-	rs10058203	-	1	-	HGNC	18391	-	-	-	-	-	0.3421	-	-	-	-	-	-	-	-	-	-
5	rs1368408	147258162	A	ADD	88	6.533	0.4967	2.468	17.29	3.779	0.0001577	upstream_gene_variant	MODIFIER	SCGB3A2	ENSG00000164265	Transcript	ENST00000296694.4	protein_coding	-	-	-	-	-	-	-	-	-	rs1368408,CR021402	112	1	-	HGNC	18391	-	-	-	-	-	0.2376	-	-	-	-	-	-	-	-	-	-
5	rs7708635:147264617:T:G	147264617	G	ADD	88	6.533	0.4967	2.468	17.29	3.779	0.0001577	downstream_gene_variant	MODIFIER	SCGB3A2	ENSG00000164265	Transcript	ENST00000296694.4	protein_coding	-	-	-	-	-	-	-	-	-	rs7708635	2864	1	-	HGNC	18391	-	-	-	-	-	0.3411	-	-	-	-	-	-	-	-	-	-
5	rs7709303:147264974:T:A	147264974	A	ADD	88	6.533	0.4967	2.468	17.29	3.779	0.0001577	downstream_gene_variant	MODIFIER	SCGB3A2	ENSG00000164265	Transcript	ENST00000296694.4	protein_coding	-	-	-	-	-	-	-	-	-	rs7709303	3221	1	-	HGNC	18391	-	-	-	-	-	0.3411	-	-	-	-	-	-	-	-	-	-
5	rs7726085:147255321:T:C	147255321	C	ADD	88	6.533	0.4967	2.468	17.29	3.779	0.0001577	upstream_gene_variant	MODIFIER	SCGB3A2	ENSG00000164265	Transcript	ENST00000296694.4	protein_coding	-	-	-	-	-	-	-	-	-	rs7726085	2953	1	-	HGNC	18391	-	-	-	-	-	0.3245	-	-	-	-	-	-	-	-	-	-
13	rs2211303:81269307:C:T	81269307	T	ADD	84	5.03	0.4276	2.176	11.63	3.778	0.0001582	intergenic_variant	MODIFIER	-	-	-	-	-	-	-	-	-	-	-	-	-	-	rs2211303	-	-	-	-	-	-	-	-	-	-	0.2242	-	-	-	-	-	-	-	-	-	-
16	rs4247497:74746797:T:C	74746797	T	ADD	84	4.395	0.3922	2.038	9.479	3.775	0.0001601	downstream_gene_variant	MODIFIER	FA2H	ENSG00000103089	Transcript	ENST00000219368.3	protein_coding	-	-	-	-	-	-	-	-	-	rs4247497	56	-1	-	HGNC	21197	-	-	-	-	-	0.7352	-	-	-	-	-	-	-	-	-	-
2	rs205614:74969190:G:A	74969190	G	ADD	88	5.431	0.4507	2.245	13.14	3.754	0.0001738	regulatory_region_variant	MODIFIER	-	-	RegulatoryFeature	ENSR00001622230	promoter_flanking_region	-	-	-	-	-	-	-	-	-	rs205614	-	-	-	-	-	-	-	-	-	-	0.6587	-	-	-	-	-	-	-	-	-	-
2	rs205616:74968789:C:T	74968789	C	ADD	88	5.431	0.4507	2.245	13.14	3.754	0.0001738	TF_binding_site_variant	MODIFIER	-	-	MotifFeature	ENSM00527303748	-	-	-	-	-	-	-	-	-	-	rs205616	-	1	-	-	-	-	-	-	-	-	0.6573	-	-	-	-	-	-	-	-	-	-
2	rs205617:74968624:G:C	74968624	G	ADD	88	5.431	0.4507	2.245	13.14	3.754	0.0001738	regulatory_region_variant	MODIFIER	-	-	RegulatoryFeature	ENSR00001622230	promoter_flanking_region	-	-	-	-	-	-	-	-	-	rs205617	-	-	-	-	-	-	-	-	-	-	0.6573	-	-	-	-	-	-	-	-	-	-
2	rs205618	74968610	A	ADD	88	5.431	0.4507	2.245	13.14	3.754	0.0001738	regulatory_region_variant	MODIFIER	-	-	RegulatoryFeature	ENSR00001622230	promoter_flanking_region	-	-	-	-	-	-	-	-	-	rs205618	-	-	-	-	-	-	-	-	-	-	0.6597	-	-	-	-	-	-	-	-	-	-
2	rs205619:74968421:A:G	74968421	A	ADD	88	5.431	0.4507	2.245	13.14	3.754	0.0001738	regulatory_region_variant	MODIFIER	-	-	RegulatoryFeature	ENSR00001622230	promoter_flanking_region	-	-	-	-	-	-	-	-	-	rs205619	-	-	-	-	-	-	-	-	-	-	0.6579	-	-	-	-	-	-	-	-	-	-
2	rs205620:74968409:C:T	74968409	C	ADD	88	5.431	0.4507	2.245	13.14	3.754	0.0001738	regulatory_region_variant	MODIFIER	-	-	RegulatoryFeature	ENSR00001622230	promoter_flanking_region	-	-	-	-	-	-	-	-	-	rs205620	-	-	-	-	-	-	-	-	-	-	-	-	-	-	-	-	-	-	-	-	-
2	rs205621:74968240:C:A	74968240	C	ADD	88	5.431	0.4507	2.245	13.14	3.754	0.0001738	TF_binding_site_variant	MODIFIER	-	-	MotifFeature	ENSM00530268953	-	-	-	-	-	-	-	-	-	-	rs205621	-	-1	-	-	-	-	-	-	-	-	0.6573	-	-	-	-	-	-	-	-	-	-
11	rs10765493:91597304:T:G	91597304	T	ADD	88	17.41	0.763	3.904	77.68	3.745	0.0001804	intergenic_variant	MODIFIER	-	-	-	-	-	-	-	-	-	-	-	-	-	-	rs10765493	-	-	-	-	-	-	-	-	-	-	0.8119	-	-	-	-	-	-	-	-	-	-
11	rs10765494:91597305:T:C	91597305	T	ADD	88	17.41	0.763	3.904	77.68	3.745	0.0001804	intergenic_variant	MODIFIER	-	-	-	-	-	-	-	-	-	-	-	-	-	-	rs10765494	-	-	-	-	-	-	-	-	-	-	-	-	-	-	-	-	-	-	-	-	-
11	rs10830779:91604048:G:A	91604048	G	ADD	88	17.41	0.763	3.904	77.68	3.745	0.0001804	intergenic_variant	MODIFIER	-	-	-	-	-	-	-	-	-	-	-	-	-	-	rs10830779	-	-	-	-	-	-	-	-	-	-	0.8381	-	-	-	-	-	-	-	-	-	-
11	rs10830780:91604194:T:C	91604194	T	ADD	88	17.41	0.763	3.904	77.68	3.745	0.0001804	intergenic_variant	MODIFIER	-	-	-	-	-	-	-	-	-	-	-	-	-	-	rs10830780	-	-	-	-	-	-	-	-	-	-	-	-	-	-	-	-	-	-	-	-	-
11	rs10830782:91606863:C:A	91606863	C	ADD	88	17.41	0.763	3.904	77.68	3.745	0.0001804	intergenic_variant	MODIFIER	-	-	-	-	-	-	-	-	-	-	-	-	-	-	rs10830782	-	-	-	-	-	-	-	-	-	-	0.7452	-	-	-	-	-	-	-	-	-	-
11	rs1155518:91604714:G:A	91604714	G	ADD	88	17.41	0.763	3.904	77.68	3.745	0.0001804	intergenic_variant	MODIFIER	-	-	-	-	-	-	-	-	-	-	-	-	-	-	rs1155518	-	-	-	-	-	-	-	-	-	-	-	-	-	-	-	-	-	-	-	-	-
11	rs1388467:91597145:T:G	91597145	T	ADD	88	17.41	0.763	3.904	77.68	3.745	0.0001804	intergenic_variant	MODIFIER	-	-	-	-	-	-	-	-	-	-	-	-	-	-	rs1388467	-	-	-	-	-	-	-	-	-	-	0.8119	-	-	-	-	-	-	-	-	-	-
11	rs1388474:91567483:A:G	91567483	A	ADD	88	17.41	0.763	3.904	77.68	3.745	0.0001804	intergenic_variant	MODIFIER	-	-	-	-	-	-	-	-	-	-	-	-	-	-	rs1388474	-	-	-	-	-	-	-	-	-	-	0.8271	-	-	-	-	-	-	-	-	-	-
11	rs1476271:91594691:T:C	91594691	T	ADD	88	17.41	0.763	3.904	77.68	3.745	0.0001804	intergenic_variant	MODIFIER	-	-	-	-	-	-	-	-	-	-	-	-	-	-	rs1476271	-	-	-	-	-	-	-	-	-	-	-	-	-	-	-	-	-	-	-	-	-
11	rs1491668:91590418:C:T	91590418	C	ADD	88	17.41	0.763	3.904	77.68	3.745	0.0001804	intergenic_variant	MODIFIER	-	-	-	-	-	-	-	-	-	-	-	-	-	-	rs1491668	-	-	-	-	-	-	-	-	-	-	-	-	-	-	-	-	-	-	-	-	-
11	rs1873577:91593712:T:A	91593712	T	ADD	88	17.41	0.763	3.904	77.68	3.745	0.0001804	intergenic_variant	MODIFIER	-	-	-	-	-	-	-	-	-	-	-	-	-	-	rs1873577	-	-	-	-	-	-	-	-	-	-	-	-	-	-	-	-	-	-	-	-	-
11	rs1873578:91593791:G:C	91593791	G	ADD	88	17.41	0.763	3.904	77.68	3.745	0.0001804	intergenic_variant	MODIFIER	-	-	-	-	-	-	-	-	-	-	-	-	-	-	rs1873578	-	-	-	-	-	-	-	-	-	-	-	-	-	-	-	-	-	-	-	-	-
11	rs1873579	91594036	A	ADD	88	17.41	0.763	3.904	77.68	3.745	0.0001804	intergenic_variant	MODIFIER	-	-	-	-	-	-	-	-	-	-	-	-	-	-	rs1873579	-	-	-	-	-	-	-	-	-	-	-	-	-	-	-	-	-	-	-	-	-
11	rs1873580:91594092:C:A	91594092	C	ADD	88	17.41	0.763	3.904	77.68	3.745	0.0001804	intergenic_variant	MODIFIER	-	-	-	-	-	-	-	-	-	-	-	-	-	-	rs1873580	-	-	-	-	-	-	-	-	-	-	-	-	-	-	-	-	-	-	-	-	-
11	rs2029587:91610690:C:T	91610690	C	ADD	88	17.41	0.763	3.904	77.68	3.745	0.0001804	intergenic_variant	MODIFIER	-	-	-	-	-	-	-	-	-	-	-	-	-	-	rs2029587	-	-	-	-	-	-	-	-	-	-	-	-	-	-	-	-	-	-	-	-	-
11	rs2046927:91601405:C:A	91601405	C	ADD	88	17.41	0.763	3.904	77.68	3.745	0.0001804	intergenic_variant	MODIFIER	-	-	-	-	-	-	-	-	-	-	-	-	-	-	rs2046927	-	-	-	-	-	-	-	-	-	-	-	-	-	-	-	-	-	-	-	-	-
11	rs2172202:91611304:T:C	91611304	T	ADD	88	17.41	0.763	3.904	77.68	3.745	0.0001804	intergenic_variant	MODIFIER	-	-	-	-	-	-	-	-	-	-	-	-	-	-	rs2172202	-	-	-	-	-	-	-	-	-	-	0.7808	-	-	-	-	-	-	-	-	-	-
11	rs4144909:91593054:G:C	91593054	G	ADD	88	17.41	0.763	3.904	77.68	3.745	0.0001804	intergenic_variant	MODIFIER	-	-	-	-	-	-	-	-	-	-	-	-	-	-	rs4144909	-	-	-	-	-	-	-	-	-	-	-	-	-	-	-	-	-	-	-	-	-
11	rs6483156:91607899:A:G	91607899	A	ADD	88	17.41	0.763	3.904	77.68	3.745	0.0001804	intergenic_variant	MODIFIER	-	-	-	-	-	-	-	-	-	-	-	-	-	-	rs6483156	-	-	-	-	-	-	-	-	-	-	0.7702	-	-	-	-	-	-	-	-	-	-
11	rs7102905	91610478	T	ADD	88	17.41	0.763	3.904	77.68	3.745	0.0001804	intergenic_variant	MODIFIER	-	-	-	-	-	-	-	-	-	-	-	-	-	-	rs7102905	-	-	-	-	-	-	-	-	-	-	0.7819	-	-	-	-	-	-	-	-	-	-
11	rs746620:91589051:G:A	91589051	G	ADD	88	17.41	0.763	3.904	77.68	3.745	0.0001804	intergenic_variant	MODIFIER	-	-	-	-	-	-	-	-	-	-	-	-	-	-	rs746620	-	-	-	-	-	-	-	-	-	-	0.8181	-	-	-	-	-	-	-	-	-	-
11	rs7936155:91588051:G:T	91588051	G	ADD	88	17.41	0.763	3.904	77.68	3.745	0.0001804	intergenic_variant	MODIFIER	-	-	-	-	-	-	-	-	-	-	-	-	-	-	rs7936155	-	-	-	-	-	-	-	-	-	-	0.8001	-	-	-	-	-	-	-	-	-	-
11	rs956647:91590650:T:C	91590650	T	ADD	88	17.41	0.763	3.904	77.68	3.745	0.0001804	intergenic_variant	MODIFIER	-	-	-	-	-	-	-	-	-	-	-	-	-	-	rs956647	-	-	-	-	-	-	-	-	-	-	0.7999	-	-	-	-	-	-	-	-	-	-
11	rs981109:91591392:A:C	91591392	A	ADD	88	17.41	0.763	3.904	77.68	3.745	0.0001804	intergenic_variant	MODIFIER	-	-	-	-	-	-	-	-	-	-	-	-	-	-	rs981109	-	-	-	-	-	-	-	-	-	-	0.8103	-	-	-	-	-	-	-	-	-	-
11	rs7124929:91540464:C:T	91540464	C	ADD	87	17.21	0.7637	3.852	76.9	3.726	0.0001946	intron_variant,non_coding_transcript_variant	MODIFIER	RP11-201M22.1	ENSG00000255332	Transcript	ENST00000525832.2	lincRNA	-	1/1	-	-	-	-	-	-	-	rs7124929	-	1	-	Clone_based_vega_gene	-	-	-	-	-	-	0.8397	-	-	-	-	-	-	-	-	-	-
11	rs1388468:91598800:C:A	91598800	C	ADD	87	17	0.7617	3.82	75.63	3.719	0.0001996	intergenic_variant	MODIFIER	-	-	-	-	-	-	-	-	-	-	-	-	-	-	rs1388468	-	-	-	-	-	-	-	-	-	-	0.7829	-	-	-	-	-	-	-	-	-	-
7	rs10263123:49383471:G:A	49383471	A	ADD	88	4.119	0.382	1.948	8.709	3.705	0.0002111	intergenic_variant	MODIFIER	-	-	-	-	-	-	-	-	-	-	-	-	-	-	rs10263123	-	-	-	-	-	-	-	-	-	-	0.2983	-	-	-	-	-	-	-	-	-	-
7	rs10281356:49380624:C:A	49380624	A	ADD	88	4.119	0.382	1.948	8.709	3.705	0.0002111	intergenic_variant	MODIFIER	-	-	-	-	-	-	-	-	-	-	-	-	-	-	rs10281356	-	-	-	-	-	-	-	-	-	-	0.2983	-	-	-	-	-	-	-	-	-	-
7	rs13231565:49368021:A:G	49368021	G	ADD	88	4.119	0.382	1.948	8.709	3.705	0.0002111	intergenic_variant	MODIFIER	-	-	-	-	-	-	-	-	-	-	-	-	-	-	rs13231565	-	-	-	-	-	-	-	-	-	-	-	-	-	-	-	-	-	-	-	-	-
7	rs13235335:49376156:A:G	49376156	G	ADD	88	4.119	0.382	1.948	8.709	3.705	0.0002111	intergenic_variant	MODIFIER	-	-	-	-	-	-	-	-	-	-	-	-	-	-	rs13235335	-	-	-	-	-	-	-	-	-	-	0.2985	-	-	-	-	-	-	-	-	-	-
7	rs2116020	49366759	T	ADD	88	4.119	0.382	1.948	8.709	3.705	0.0002111	intergenic_variant	MODIFIER	-	-	-	-	-	-	-	-	-	-	-	-	-	-	rs2116020	-	-	-	-	-	-	-	-	-	-	0.2959	-	-	-	-	-	-	-	-	-	-
7	rs7808878:49384000:A:T	49384000	T	ADD	88	4.119	0.382	1.948	8.709	3.705	0.0002111	intergenic_variant	MODIFIER	-	-	-	-	-	-	-	-	-	-	-	-	-	-	rs7808878	-	-	-	-	-	-	-	-	-	-	0.2983	-	-	-	-	-	-	-	-	-	-
11	rs7926247	83541143	G	ADD	88	7.872	0.5575	2.64	23.47	3.701	0.0002145	intron_variant	MODIFIER	DLG2	ENSG00000150672	Transcript	ENST00000376104.2	protein_coding	-	17/27	-	-	-	-	-	-	-	rs7926247	-	-1	-	HGNC	2901	-	-	-	-	-	0.2989	-	-	-	-	-	-	-	-	-	-
11	rs7927008:83532515:T:A	83532515	A	ADD	88	7.872	0.5575	2.64	23.47	3.701	0.0002145	intron_variant	MODIFIER	DLG2	ENSG00000150672	Transcript	ENST00000376104.2	protein_coding	-	17/27	-	-	-	-	-	-	-	rs7927008	-	-1	-	HGNC	2901	-	-	-	-	-	0.2873	-	-	-	-	-	-	-	-	-	-
9	rs78384910	81473494	G	ADD	88	0.1276	0.5571	0.04282	0.3802	-3.696	0.0002191	intergenic_variant	MODIFIER	-	-	-	-	-	-	-	-	-	-	-	-	-	-	rs78384910	-	-	-	-	-	-	-	-	-	-	0.0785	-	-	-	-	-	-	-	-	-	-
5	rs260731:139095473:A:G	139095473	A	ADD	87	5.672	0.4714	2.251	14.29	3.681	0.0002319	intron_variant,non_coding_transcript_variant	MODIFIER	CTB-35F21.1	ENSG00000249526	Transcript	ENST00000515296.1	lincRNA	-	2/5	-	-	-	-	-	-	-	rs260731	-	1	-	Clone_based_vega_gene	-	-	-	-	-	-	0.7161	-	-	-	-	-	-	-	-	-	-
2	rs205615:74969114:G:A	74969114	G	ADD	88	5.226	0.4496	2.165	12.61	3.679	0.0002346	regulatory_region_variant	MODIFIER	-	-	RegulatoryFeature	ENSR00001622230	promoter_flanking_region	-	-	-	-	-	-	-	-	-	rs205615	-	-	-	-	-	-	-	-	-	-	-	-	-	-	-	-	-	-	-	-	-
5	rs7716084	143524766	G	ADD	88	0.217	0.4175	0.09571	0.4918	-3.66	0.0002525	downstream_gene_variant	MODIFIER	RN7SL87P	ENSG00000239390	Transcript	ENST00000497657.2	misc_RNA	-	-	-	-	-	-	-	-	-	rs7716084	4037	1	-	HGNC	46103	-	-	-	-	-	0.4974	-	-	-	-	-	-	-	-	-	-
5	rs10039547:143529547:T:G	143529547	T	ADD	88	0.217	0.4175	0.09571	0.4918	-3.66	0.0002525	intergenic_variant	MODIFIER	-	-	-	-	-	-	-	-	-	-	-	-	-	-	rs10039547	-	-	-	-	-	-	-	-	-	-	-	-	-	-	-	-	-	-	-	-	-
5	rs10875605:143529414:T:A	143529414	A	ADD	88	0.217	0.4175	0.09571	0.4918	-3.66	0.0002525	intergenic_variant	MODIFIER	-	-	-	-	-	-	-	-	-	-	-	-	-	-	rs10875605	-	-	-	-	-	-	-	-	-	-	0.4988	-	-	-	-	-	-	-	-	-	-
5	rs11746457:143530698:G:A	143530698	A	ADD	88	0.217	0.4175	0.09571	0.4918	-3.66	0.0002525	intergenic_variant	MODIFIER	-	-	-	-	-	-	-	-	-	-	-	-	-	-	rs11746457	-	-	-	-	-	-	-	-	-	-	0.502	-	-	-	-	-	-	-	-	-	-
5	rs7722884:143526028:C:T	143526028	C	ADD	88	0.217	0.4175	0.09571	0.4918	-3.66	0.0002525	intergenic_variant	MODIFIER	-	-	-	-	-	-	-	-	-	-	-	-	-	-	rs7722884	-	-	-	-	-	-	-	-	-	-	0.5012	-	-	-	-	-	-	-	-	-	-
1	rs479023	229132255	C	ADD	88	4.424	0.4068	1.993	9.821	3.655	0.0002569	intergenic_variant	MODIFIER	-	-	-	-	-	-	-	-	-	-	-	-	-	-	rs479023	-	-	-	-	-	-	-	-	-	-	0.6114	-	-	-	-	-	-	-	-	-	-
18	rs11083276:25992536:A:T	25992536	T	ADD	85	4.444	0.4084	1.996	9.895	3.652	0.0002598	regulatory_region_variant	MODIFIER	-	-	RegulatoryFeature	ENSR00001603412	open_chromatin_region	-	-	-	-	-	-	-	-	-	rs11083276	-	-	-	-	-	-	-	-	-	-	0.5313	-	-	-	-	-	-	-	-	-	-
18	rs4800870:25990778:A:G	25990778	G	ADD	85	4.444	0.4084	1.996	9.895	3.652	0.0002598	intergenic_variant	MODIFIER	-	-	-	-	-	-	-	-	-	-	-	-	-	-	rs4800870	-	-	-	-	-	-	-	-	-	-	0.5317	-	-	-	-	-	-	-	-	-	-
14	rs11160025:92161535:G:A	92161535	G	ADD	88	0.2377	0.3934	0.11	0.514	-3.652	0.0002603	intron_variant	MODIFIER	CATSPERB	ENSG00000133962	Transcript	ENST00000256343.3	protein_coding	-	7/26	-	-	-	-	-	-	-	rs11160025	-	-1	-	HGNC	20500	-	-	-	-	-	0.372	-	-	-	-	-	-	-	-	-	-
14	rs12589892	92161018	T	ADD	88	0.2377	0.3934	0.11	0.514	-3.652	0.0002603	intron_variant	MODIFIER	CATSPERB	ENSG00000133962	Transcript	ENST00000256343.3	protein_coding	-	7/26	-	-	-	-	-	-	-	rs12589892	-	-1	-	HGNC	20500	-	-	-	-	-	0.3726	-	-	-	-	-	-	-	-	-	-
3	rs1308629:61981567:T:C	61981567	C	ADD	86	0.1071	0.6119	0.03228	0.3554	-3.651	0.0002616	intron_variant	MODIFIER	PTPRG	ENSG00000144724	Transcript	ENST00000474889.1	protein_coding	-	3/29	-	-	-	-	-	-	-	rs1308629	-	1	-	HGNC	9671	-	-	-	-	-	0.4121	-	-	-	-	-	-	-	-	-	-
18	rs10438993:26015183:A:G	26015183	A	ADD	88	4.074	0.3854	1.914	8.67	3.645	0.0002677	intergenic_variant	MODIFIER	-	-	-	-	-	-	-	-	-	-	-	-	-	-	rs10438993	-	-	-	-	-	-	-	-	-	-	0.3656	-	-	-	-	-	-	-	-	-	-
18	rs12456093:26010820:A:G	26010820	A	ADD	88	4.074	0.3854	1.914	8.67	3.645	0.0002677	intergenic_variant	MODIFIER	-	-	-	-	-	-	-	-	-	-	-	-	-	-	rs12456093	-	-	-	-	-	-	-	-	-	-	0.365	-	-	-	-	-	-	-	-	-	-
18	rs2311719	26013388	G	ADD	88	4.074	0.3854	1.914	8.67	3.645	0.0002677	intergenic_variant	MODIFIER	-	-	-	-	-	-	-	-	-	-	-	-	-	-	rs2311719	-	-	-	-	-	-	-	-	-	-	0.3654	-	-	-	-	-	-	-	-	-	-
18	rs4263020:26018216:G:A	26018216	G	ADD	88	4.074	0.3854	1.914	8.67	3.645	0.0002677	intergenic_variant	MODIFIER	-	-	-	-	-	-	-	-	-	-	-	-	-	-	rs4263020	-	-	-	-	-	-	-	-	-	-	0.3654	-	-	-	-	-	-	-	-	-	-
18	rs4800873:26012081:G:T	26012081	G	ADD	88	4.074	0.3854	1.914	8.67	3.645	0.0002677	intergenic_variant	MODIFIER	-	-	-	-	-	-	-	-	-	-	-	-	-	-	rs4800873	-	-	-	-	-	-	-	-	-	-	0.2752	-	-	-	-	-	-	-	-	-	-
18	rs61067079:26015783:C:T	26015783	C	ADD	88	4.074	0.3854	1.914	8.67	3.645	0.0002677	intergenic_variant	MODIFIER	-	-	-	-	-	-	-	-	-	-	-	-	-	-	rs61067079	-	-	-	-	-	-	-	-	-	-	0.4209	-	-	-	-	-	-	-	-	-	-
18	rs72639461:26026131:C:T	26026131	C	ADD	88	4.074	0.3854	1.914	8.67	3.645	0.0002677	intergenic_variant	MODIFIER	-	-	-	-	-	-	-	-	-	-	-	-	-	-	rs72639461	-	-	-	-	-	-	-	-	-	-	0.275	-	-	-	-	-	-	-	-	-	-
18	rs7504327:26018139:G:A	26018139	G	ADD	88	4.074	0.3854	1.914	8.67	3.645	0.0002677	intergenic_variant	MODIFIER	-	-	-	-	-	-	-	-	-	-	-	-	-	-	rs7504327	-	-	-	-	-	-	-	-	-	-	0.2754	-	-	-	-	-	-	-	-	-	-
18	rs8093000:26016268:A:G	26016268	A	ADD	88	4.074	0.3854	1.914	8.67	3.645	0.0002677	intergenic_variant	MODIFIER	-	-	-	-	-	-	-	-	-	-	-	-	-	-	rs8093000	-	-	-	-	-	-	-	-	-	-	0.4343	-	-	-	-	-	-	-	-	-	-
18	rs9676198:26017326:A:G	26017326	A	ADD	88	4.074	0.3854	1.914	8.67	3.645	0.0002677	intergenic_variant	MODIFIER	-	-	-	-	-	-	-	-	-	-	-	-	-	-	rs9676198	-	-	-	-	-	-	-	-	-	-	0.4209	-	-	-	-	-	-	-	-	-	-
5	rs165191:139105809:C:T	139105809	C	ADD	88	5.25	0.4552	2.151	12.81	3.643	0.0002695	intron_variant,non_coding_transcript_variant	MODIFIER	CTB-35F21.1	ENSG00000249526	Transcript	ENST00000515296.1	lincRNA	-	3/5	-	-	-	-	-	-	-	rs165191	-	1	-	Clone_based_vega_gene	-	-	-	-	-	-	0.7474	-	-	-	-	-	-	-	-	-	-
5	rs260738:139108963:C:T	139108963	C	ADD	88	5.25	0.4552	2.151	12.81	3.643	0.0002695	intron_variant,non_coding_transcript_variant	MODIFIER	CTB-35F21.1	ENSG00000249526	Transcript	ENST00000515296.1	lincRNA	-	3/5	-	-	-	-	-	-	-	rs260738	-	1	-	Clone_based_vega_gene	-	-	-	-	-	-	0.7476	-	-	-	-	-	-	-	-	-	-
5	rs356480:139106981:G:A	139106981	G	ADD	88	5.25	0.4552	2.151	12.81	3.643	0.0002695	intron_variant,non_coding_transcript_variant	MODIFIER	CTB-35F21.1	ENSG00000249526	Transcript	ENST00000515296.1	lincRNA	-	3/5	-	-	-	-	-	-	-	rs356480	-	1	-	Clone_based_vega_gene	-	-	-	-	-	-	-	-	-	-	-	-	-	-	-	-	-
16	rs4985362:74746170:C:T	74746170	C	ADD	84	3.961	0.3782	1.887	8.314	3.639	0.0002732	downstream_gene_variant	MODIFIER	FA2H	ENSG00000103089	Transcript	ENST00000219368.3	protein_coding	-	-	-	-	-	-	-	-	-	rs4985362	683	-1	-	HGNC	21197	-	-	-	-	-	0.7498	-	-	-	-	-	-	-	-	-	-
3	rs6548419:76376917:G:A	76376917	G	ADD	87	0.1798	0.4718	0.07133	0.4535	-3.636	0.0002769	intron_variant	MODIFIER	ROBO2	ENSG00000185008	Transcript	ENST00000487694.3	protein_coding	-	2/26	-	-	-	-	-	-	-	rs6548419	-	1	-	HGNC	10250	-	-	-	-	-	0.7244	-	-	-	-	-	-	-	-	-	-
3	rs6548420:76377913:A:G	76377913	A	ADD	87	0.1798	0.4718	0.07133	0.4535	-3.636	0.0002769	intron_variant	MODIFIER	ROBO2	ENSG00000185008	Transcript	ENST00000487694.3	protein_coding	-	2/26	-	-	-	-	-	-	-	rs6548420	-	1	-	HGNC	10250	-	-	-	-	-	-	-	-	-	-	-	-	-	-	-	-
18	rs9951539	25958880	C	ADD	88	4.384	0.4065	1.976	9.725	3.635	0.0002776	intergenic_variant	MODIFIER	-	-	-	-	-	-	-	-	-	-	-	-	-	-	rs9951539	-	-	-	-	-	-	-	-	-	-	0.3506	-	-	-	-	-	-	-	-	-	-
2	rs7583375	176706866	C	ADD	88	5.842	0.4863	2.252	15.15	3.629	0.000284	upstream_gene_variant	MODIFIER	EXTL2P1	ENSG00000223976	Transcript	ENST00000446218.1	processed_pseudogene	-	-	-	-	-	-	-	-	-	rs7583375	749	1	-	HGNC	3517	-	-	-	-	-	-	-	-	-	-	-	-	-	-	-	-
13	rs2104214:81263179:G:T	81263179	T	ADD	87	4.261	0.3997	1.947	9.328	3.626	0.0002876	intergenic_variant	MODIFIER	-	-	-	-	-	-	-	-	-	-	-	-	-	-	rs2104214	-	-	-	-	-	-	-	-	-	-	0.2143	-	-	-	-	-	-	-	-	-	-
13	rs822178:81261586:A:G	81261586	G	ADD	87	4.261	0.3997	1.947	9.328	3.626	0.0002876	intergenic_variant	MODIFIER	-	-	-	-	-	-	-	-	-	-	-	-	-	-	rs822178	-	-	-	-	-	-	-	-	-	-	0.2248	-	-	-	-	-	-	-	-	-	-
13	rs822179:81262115:G:T	81262115	T	ADD	87	4.261	0.3997	1.947	9.328	3.626	0.0002876	intergenic_variant	MODIFIER	-	-	-	-	-	-	-	-	-	-	-	-	-	-	rs822179	-	-	-	-	-	-	-	-	-	-	-	-	-	-	-	-	-	-	-	-	-
13	rs863711:81259719:C:T	81259719	T	ADD	87	4.261	0.3997	1.947	9.328	3.626	0.0002876	intergenic_variant	MODIFIER	-	-	-	-	-	-	-	-	-	-	-	-	-	-	rs863711	-	-	-	-	-	-	-	-	-	-	0.2238	-	-	-	-	-	-	-	-	-	-
13	rs863712:81260201:A:G	81260201	G	ADD	87	4.261	0.3997	1.947	9.328	3.626	0.0002876	intergenic_variant	MODIFIER	-	-	-	-	-	-	-	-	-	-	-	-	-	-	rs863712	-	-	-	-	-	-	-	-	-	-	0.2262	-	-	-	-	-	-	-	-	-	-
18	rs10502509:25991196:G:A	25991196	G	ADD	86	4.38	0.4075	1.971	9.735	3.624	0.0002896	intergenic_variant	MODIFIER	-	-	-	-	-	-	-	-	-	-	-	-	-	-	rs10502509	-	-	-	-	-	-	-	-	-	-	0.274	-	-	-	-	-	-	-	-	-	-
18	rs1464613:25983934:C:T	25983934	C	ADD	86	4.38	0.4075	1.971	9.735	3.624	0.0002896	intergenic_variant	MODIFIER	-	-	-	-	-	-	-	-	-	-	-	-	-	-	rs1464613	-	-	-	-	-	-	-	-	-	-	0.3608	-	-	-	-	-	-	-	-	-	-
18	rs1568687:25984218:A:C	25984218	A	ADD	86	4.38	0.4075	1.971	9.735	3.624	0.0002896	intergenic_variant	MODIFIER	-	-	-	-	-	-	-	-	-	-	-	-	-	-	rs1568687	-	-	-	-	-	-	-	-	-	-	0.361	-	-	-	-	-	-	-	-	-	-
18	rs2871845:25973484:A:G	25973484	A	ADD	86	4.38	0.4075	1.971	9.735	3.624	0.0002896	intergenic_variant	MODIFIER	-	-	-	-	-	-	-	-	-	-	-	-	-	-	rs2871845	-	-	-	-	-	-	-	-	-	-	0.3117	-	-	-	-	-	-	-	-	-	-
18	rs62103205:25990562:G:A	25990562	G	ADD	86	4.38	0.4075	1.971	9.735	3.624	0.0002896	intergenic_variant	MODIFIER	-	-	-	-	-	-	-	-	-	-	-	-	-	-	rs62103205	-	-	-	-	-	-	-	-	-	-	0.3568	-	-	-	-	-	-	-	-	-	-
18	rs67714475:25976116:T:C	25976116	T	ADD	86	4.38	0.4075	1.971	9.735	3.624	0.0002896	intergenic_variant	MODIFIER	-	-	-	-	-	-	-	-	-	-	-	-	-	-	rs67714475	-	-	-	-	-	-	-	-	-	-	0.3061	-	-	-	-	-	-	-	-	-	-
18	rs67860232:25989691:T:C	25989691	T	ADD	86	4.38	0.4075	1.971	9.735	3.624	0.0002896	intergenic_variant	MODIFIER	-	-	-	-	-	-	-	-	-	-	-	-	-	-	rs67860232	-	-	-	-	-	-	-	-	-	-	0.3113	-	-	-	-	-	-	-	-	-	-
18	rs940129:25991577:G:A	25991577	G	ADD	86	4.38	0.4075	1.971	9.735	3.624	0.0002896	intergenic_variant	MODIFIER	-	-	-	-	-	-	-	-	-	-	-	-	-	-	rs940129	-	-	-	-	-	-	-	-	-	-	0.3111	-	-	-	-	-	-	-	-	-	-
18	rs1523233:25953903:T:C	25953903	T	ADD	87	4.401	0.4089	1.975	9.809	3.624	0.0002902	intergenic_variant	MODIFIER	-	-	-	-	-	-	-	-	-	-	-	-	-	-	rs1523233	-	-	-	-	-	-	-	-	-	-	0.3015	-	-	-	-	-	-	-	-	-	-
18	rs28370591:25952034:C:T	25952034	C	ADD	87	4.401	0.4089	1.975	9.809	3.624	0.0002902	intergenic_variant	MODIFIER	-	-	-	-	-	-	-	-	-	-	-	-	-	-	rs28370591	-	-	-	-	-	-	-	-	-	-	0.347	-	-	-	-	-	-	-	-	-	-
18	rs28368741:25968463:G:A	25968463	G	ADD	87	4.395	0.4086	1.973	9.79	3.624	0.0002903	intergenic_variant	MODIFIER	-	-	-	-	-	-	-	-	-	-	-	-	-	-	rs28368741	-	-	-	-	-	-	-	-	-	-	0.4255	-	-	-	-	-	-	-	-	-	-
18	rs28370598:25959904:C:A	25959904	C	ADD	87	4.395	0.4086	1.973	9.79	3.624	0.0002903	intergenic_variant	MODIFIER	-	-	-	-	-	-	-	-	-	-	-	-	-	-	rs28370598	-	-	-	-	-	-	-	-	-	-	0.3035	-	-	-	-	-	-	-	-	-	-
18	rs4800303:25960737:A:G	25960737	A	ADD	87	4.395	0.4086	1.973	9.79	3.624	0.0002903	intergenic_variant	MODIFIER	-	-	-	-	-	-	-	-	-	-	-	-	-	-	rs4800303	-	-	-	-	-	-	-	-	-	-	0.3033	-	-	-	-	-	-	-	-	-	-
18	rs72639460:25966155:G:T	25966155	G	ADD	87	4.395	0.4086	1.973	9.79	3.624	0.0002903	intergenic_variant	MODIFIER	-	-	-	-	-	-	-	-	-	-	-	-	-	-	rs72639460	-	-	-	-	-	-	-	-	-	-	0.2714	-	-	-	-	-	-	-	-	-	-
18	rs9950029:25970585:C:G	25970585	C	ADD	87	4.395	0.4086	1.973	9.79	3.624	0.0002903	intergenic_variant	MODIFIER	-	-	-	-	-	-	-	-	-	-	-	-	-	-	rs9950029	-	-	-	-	-	-	-	-	-	-	0.361	-	-	-	-	-	-	-	-	-	-
11	rs56156246:20209259:A:C	20209259	C	ADD	85	16.44	0.7737	3.609	74.91	3.619	0.0002958	intergenic_variant	MODIFIER	-	-	-	-	-	-	-	-	-	-	-	-	-	-	rs56156246	-	-	-	-	-	-	-	-	-	-	0.0425	-	-	-	-	-	-	-	-	-	-
11	rs76688573:20206993:A:G	20206993	G	ADD	85	16.44	0.7737	3.609	74.91	3.619	0.0002958	intergenic_variant	MODIFIER	-	-	-	-	-	-	-	-	-	-	-	-	-	-	rs76688573	-	-	-	-	-	-	-	-	-	-	0.0563	-	-	-	-	-	-	-	-	-	-
18	rs7227017:25943056:T:G	25943056	T	ADD	84	4.589	0.4214	2.009	10.48	3.616	0.0002996	intergenic_variant	MODIFIER	-	-	-	-	-	-	-	-	-	-	-	-	-	-	rs7227017	-	-	-	-	-	-	-	-	-	-	0.3488	-	-	-	-	-	-	-	-	-	-
5	rs165187	139145049	T	ADD	88	4.597	0.4221	2.01	10.51	3.614	0.0003016	regulatory_region_variant	MODIFIER	-	-	RegulatoryFeature	ENSR00000317507	CTCF_binding_site	-	-	-	-	-	-	-	-	-	rs165187	-	-	-	-	-	-	-	-	-	-	-	-	-	-	-	-	-	-	-	-	-
10	rs146807555:24745744:G:T	24745744	T	ADD	84	15.48	0.7582	3.502	68.39	3.613	0.0003026	intron_variant	MODIFIER	KIAA1217	ENSG00000120549	Transcript	ENST00000376454.3	protein_coding	-	5/20	-	-	-	-	-	-	-	rs146807555	-	1	-	HGNC	25428	-	-	-	-	-	0.0897	-	-	-	-	-	-	-	-	-	-
10	rs61855859:24751521:T:C	24751521	C	ADD	84	15.48	0.7582	3.502	68.39	3.613	0.0003026	intron_variant	MODIFIER	KIAA1217	ENSG00000120549	Transcript	ENST00000376454.3	protein_coding	-	5/20	-	-	-	-	-	-	-	rs61855859	-	1	-	HGNC	25428	-	-	-	-	-	0.0913	-	-	-	-	-	-	-	-	-	-
10	rs61857361:24755898:A:G	24755898	G	ADD	84	15.48	0.7582	3.502	68.39	3.613	0.0003026	intron_variant	MODIFIER	KIAA1217	ENSG00000120549	Transcript	ENST00000376454.3	protein_coding	-	5/20	-	-	-	-	-	-	-	rs61857361	-	1	-	HGNC	25428	-	-	-	-	-	0.0914	-	-	-	-	-	-	-	-	-	-
10	rs77130155:24745463:A:G	24745463	G	ADD	84	15.48	0.7582	3.502	68.39	3.613	0.0003026	intron_variant	MODIFIER	KIAA1217	ENSG00000120549	Transcript	ENST00000376454.3	protein_coding	-	5/20	-	-	-	-	-	-	-	rs77130155	-	1	-	HGNC	25428	-	-	-	-	-	0.0941	-	-	-	-	-	-	-	-	-	-
18	rs11082677	45993073	G	ADD	88	3.967	0.3815	1.878	8.378	3.612	0.0003037	intergenic_variant	MODIFIER	-	-	-	-	-	-	-	-	-	-	-	-	-	-	rs11082677	-	-	-	-	-	-	-	-	-	-	0.5639	-	-	-	-	-	-	-	-	-	-
18	rs12955030:45986596:G:A	45986596	G	ADD	88	3.967	0.3815	1.878	8.378	3.612	0.0003037	regulatory_region_variant	MODIFIER	-	-	RegulatoryFeature	ENSR00001605067	promoter_flanking_region	-	-	-	-	-	-	-	-	-	rs12955030	-	-	-	-	-	-	-	-	-	-	0.5625	-	-	-	-	-	-	-	-	-	-
18	rs1489164:45985943:T:C	45985943	T	ADD	88	3.967	0.3815	1.878	8.378	3.612	0.0003037	regulatory_region_variant	MODIFIER	-	-	RegulatoryFeature	ENSR00001605067	promoter_flanking_region	-	-	-	-	-	-	-	-	-	rs1489164	-	-	-	-	-	-	-	-	-	-	0.5631	-	-	-	-	-	-	-	-	-	-
18	rs4940381:45987525:C:G	45987525	C	ADD	88	3.967	0.3815	1.878	8.378	3.612	0.0003037	intergenic_variant	MODIFIER	-	-	-	-	-	-	-	-	-	-	-	-	-	-	rs4940381	-	-	-	-	-	-	-	-	-	-	-	-	-	-	-	-	-	-	-	-	-
18	rs4940382:45989199:T:C	45989199	T	ADD	88	3.967	0.3815	1.878	8.378	3.612	0.0003037	regulatory_region_variant	MODIFIER	-	-	RegulatoryFeature	ENSR00001605068	enhancer	-	-	-	-	-	-	-	-	-	rs4940382	-	-	-	-	-	-	-	-	-	-	0.5631	-	-	-	-	-	-	-	-	-	-
12	rs1347222:82394154:T:C	82394154	C	ADD	84	0.2123	0.431	0.09119	0.494	-3.596	0.0003233	downstream_gene_variant	MODIFIER	RP11-362A1.2	ENSG00000258193	Transcript	ENST00000546484.1	processed_pseudogene	-	-	-	-	-	-	-	-	-	rs1347222	1413	1	-	Clone_based_vega_gene	-	-	-	-	-	-	-	-	-	-	-	-	-	-	-	-	-
15	rs2339294	33937725	G	ADD	88	18.72	0.8149	3.789	92.45	3.595	0.0003249	intron_variant	MODIFIER	RYR3	ENSG00000198838	Transcript	ENST00000389232.4	protein_coding	-	28/103	-	-	-	-	-	-	-	rs2339294	-	1	-	HGNC	10485	-	-	-	-	-	0.9039	-	-	-	-	-	-	-	-	-	-
4	rs2125000:125265313:C:T	125265313	T	ADD	84	5.589	0.4789	2.186	14.29	3.594	0.0003262	intergenic_variant	MODIFIER	-	-	-	-	-	-	-	-	-	-	-	-	-	-	rs2125000	-	-	-	-	-	-	-	-	-	-	0.2097	-	-	-	-	-	-	-	-	-	-
4	rs56019564:125284016:A:G	125284016	G	ADD	84	5.589	0.4789	2.186	14.29	3.594	0.0003262	intergenic_variant	MODIFIER	-	-	-	-	-	-	-	-	-	-	-	-	-	-	rs56019564	-	-	-	-	-	-	-	-	-	-	0.2097	-	-	-	-	-	-	-	-	-	-
4	rs7662975:125292239:G:T	125292239	T	ADD	84	5.589	0.4789	2.186	14.29	3.594	0.0003262	intergenic_variant	MODIFIER	-	-	-	-	-	-	-	-	-	-	-	-	-	-	rs7662975	-	-	-	-	-	-	-	-	-	-	0.2141	-	-	-	-	-	-	-	-	-	-
14	rs61988228:92165160:T:C	92165160	T	ADD	87	0.2421	0.3948	0.1116	0.5248	-3.593	0.0003273	intron_variant	MODIFIER	CATSPERB	ENSG00000133962	Transcript	ENST00000256343.3	protein_coding	-	7/26	-	-	-	-	-	-	-	rs61988228	-	-1	-	HGNC	20500	-	-	-	-	-	0.3782	-	-	-	-	-	-	-	-	-	-
11	rs78762474	20215687	T	ADD	88	15.17	0.7573	3.439	66.94	3.591	0.0003296	intergenic_variant	MODIFIER	-	-	-	-	-	-	-	-	-	-	-	-	-	-	rs78762474	-	-	-	-	-	-	-	-	-	-	0.0425	-	-	-	-	-	-	-	-	-	-
18	rs17448507:25943765:C:T	25943765	C	ADD	85	4.317	0.4075	1.942	9.596	3.589	0.0003316	intergenic_variant	MODIFIER	-	-	-	-	-	-	-	-	-	-	-	-	-	-	rs17448507	-	-	-	-	-	-	-	-	-	-	-	-	-	-	-	-	-	-	-	-	-
18	rs726015:45994812:G:A	45994812	G	ADD	88	4.502	0.4198	1.978	10.25	3.584	0.0003378	intergenic_variant	MODIFIER	-	-	-	-	-	-	-	-	-	-	-	-	-	-	rs726015	-	-	-	-	-	-	-	-	-	-	0.625	-	-	-	-	-	-	-	-	-	-
18	rs62100558:26005302:G:A	26005302	G	ADD	87	3.997	0.3866	1.874	8.528	3.584	0.0003382	intergenic_variant	MODIFIER	-	-	-	-	-	-	-	-	-	-	-	-	-	-	rs62100558	-	-	-	-	-	-	-	-	-	-	0.3654	-	-	-	-	-	-	-	-	-	-
18	rs62100559:26005354:A:G	26005354	A	ADD	87	3.997	0.3866	1.874	8.528	3.584	0.0003382	intergenic_variant	MODIFIER	-	-	-	-	-	-	-	-	-	-	-	-	-	-	rs62100559	-	-	-	-	-	-	-	-	-	-	0.3654	-	-	-	-	-	-	-	-	-	-
11	rs7926468:83541199:C:A	83541199	A	ADD	88	8.259	0.5901	2.598	26.26	3.577	0.0003469	intron_variant	MODIFIER	DLG2	ENSG00000150672	Transcript	ENST00000376104.2	protein_coding	-	17/27	-	-	-	-	-	-	-	rs7926468	-	-1	-	HGNC	2901	-	-	-	-	-	0.2857	-	-	-	-	-	-	-	-	-	-
13	rs1980747:29177701:A:G	29177701	G	ADD	87	5.732	0.4881	2.202	14.92	3.577	0.0003474	downstream_gene_variant	MODIFIER	EIF4A1P7	ENSG00000235472	Transcript	ENST00000421800.1	processed_pseudogene	-	-	-	-	-	-	-	-	-	rs1980747	3512	1	-	HGNC	37926	-	-	-	-	-	0.4934	-	-	-	-	-	-	-	-	-	-
11	rs1032374:91594804:T:C	91594804	T	ADD	88	15.22	0.7616	3.42	67.69	3.575	0.0003507	intergenic_variant	MODIFIER	-	-	-	-	-	-	-	-	-	-	-	-	-	-	rs1032374	-	-	-	-	-	-	-	-	-	-	0.8934	-	-	-	-	-	-	-	-	-	-
11	rs1032375:91595215:C:T	91595215	C	ADD	88	15.22	0.7616	3.42	67.69	3.575	0.0003507	intergenic_variant	MODIFIER	-	-	-	-	-	-	-	-	-	-	-	-	-	-	rs1032375	-	-	-	-	-	-	-	-	-	-	0.8189	-	-	-	-	-	-	-	-	-	-
11	rs10765492:91563736:C:A	91563736	C	ADD	88	15.22	0.7616	3.42	67.69	3.575	0.0003507	intergenic_variant	MODIFIER	-	-	-	-	-	-	-	-	-	-	-	-	-	-	rs10765492	-	-	-	-	-	-	-	-	-	-	0.8289	-	-	-	-	-	-	-	-	-	-
11	rs10830776:91563465:T:G	91563465	T	ADD	88	15.22	0.7616	3.42	67.69	3.575	0.0003507	intergenic_variant	MODIFIER	-	-	-	-	-	-	-	-	-	-	-	-	-	-	rs10830776	-	-	-	-	-	-	-	-	-	-	0.8289	-	-	-	-	-	-	-	-	-	-
11	rs11019653:91561791:T:G	91561791	T	ADD	88	15.22	0.7616	3.42	67.69	3.575	0.0003507	intergenic_variant	MODIFIER	-	-	-	-	-	-	-	-	-	-	-	-	-	-	rs11019653	-	-	-	-	-	-	-	-	-	-	-	-	-	-	-	-	-	-	-	-	-
11	rs11019654:91561801:A:C	91561801	A	ADD	88	15.22	0.7616	3.42	67.69	3.575	0.0003507	intergenic_variant	MODIFIER	-	-	-	-	-	-	-	-	-	-	-	-	-	-	rs11019654	-	-	-	-	-	-	-	-	-	-	0.8295	-	-	-	-	-	-	-	-	-	-
11	rs1352840:91600500:G:T	91600500	G	ADD	88	15.22	0.7616	3.42	67.69	3.575	0.0003507	intergenic_variant	MODIFIER	-	-	-	-	-	-	-	-	-	-	-	-	-	-	rs1352840	-	-	-	-	-	-	-	-	-	-	0.8478	-	-	-	-	-	-	-	-	-	-
11	rs1388469:91602921:T:C	91602921	T	ADD	88	15.22	0.7616	3.42	67.69	3.575	0.0003507	regulatory_region_variant	MODIFIER	-	-	RegulatoryFeature	ENSR00001538958	enhancer	-	-	-	-	-	-	-	-	-	rs1388469	-	-	-	-	-	-	-	-	-	-	0.872	-	-	-	-	-	-	-	-	-	-
11	rs1491670:91592648:C:T	91592648	C	ADD	88	15.22	0.7616	3.42	67.69	3.575	0.0003507	intergenic_variant	MODIFIER	-	-	-	-	-	-	-	-	-	-	-	-	-	-	rs1491670	-	-	-	-	-	-	-	-	-	-	0.8243	-	-	-	-	-	-	-	-	-	-
11	rs1540654:91586083:C:T	91586083	C	ADD	88	15.22	0.7616	3.42	67.69	3.575	0.0003507	intergenic_variant	MODIFIER	-	-	-	-	-	-	-	-	-	-	-	-	-	-	rs1540654	-	-	-	-	-	-	-	-	-	-	0.8267	-	-	-	-	-	-	-	-	-	-
11	rs1602550:91563100:G:A	91563100	G	ADD	88	15.22	0.7616	3.42	67.69	3.575	0.0003507	intergenic_variant	MODIFIER	-	-	-	-	-	-	-	-	-	-	-	-	-	-	rs1602550	-	-	-	-	-	-	-	-	-	-	0.8269	-	-	-	-	-	-	-	-	-	-
11	rs2131019:91612003:T:C	91612003	T	ADD	88	15.22	0.7616	3.42	67.69	3.575	0.0003507	intergenic_variant	MODIFIER	-	-	-	-	-	-	-	-	-	-	-	-	-	-	rs2131019	-	-	-	-	-	-	-	-	-	-	-	-	-	-	-	-	-	-	-	-	-
11	rs2220657:91607008:T:C	91607008	T	ADD	88	15.22	0.7616	3.42	67.69	3.575	0.0003507	intergenic_variant	MODIFIER	-	-	-	-	-	-	-	-	-	-	-	-	-	-	rs2220657	-	-	-	-	-	-	-	-	-	-	0.8389	-	-	-	-	-	-	-	-	-	-
11	rs4753346:91558828:G:A	91558828	G	ADD	88	15.22	0.7616	3.42	67.69	3.575	0.0003507	intergenic_variant	MODIFIER	-	-	-	-	-	-	-	-	-	-	-	-	-	-	rs4753346	-	-	-	-	-	-	-	-	-	-	0.8275	-	-	-	-	-	-	-	-	-	-
11	rs7924339:91560339:C:T	91560339	C	ADD	88	15.22	0.7616	3.42	67.69	3.575	0.0003507	intergenic_variant	MODIFIER	-	-	-	-	-	-	-	-	-	-	-	-	-	-	rs7924339	-	-	-	-	-	-	-	-	-	-	0.8293	-	-	-	-	-	-	-	-	-	-
11	rs7945011:91560493:T:C	91560493	T	ADD	88	15.22	0.7616	3.42	67.69	3.575	0.0003507	intergenic_variant	MODIFIER	-	-	-	-	-	-	-	-	-	-	-	-	-	-	rs7945011	-	-	-	-	-	-	-	-	-	-	0.8454	-	-	-	-	-	-	-	-	-	-
11	rs7951876	91560288	G	ADD	88	15.22	0.7616	3.42	67.69	3.575	0.0003507	intergenic_variant	MODIFIER	-	-	-	-	-	-	-	-	-	-	-	-	-	-	rs7951876	-	-	-	-	-	-	-	-	-	-	0.8271	-	-	-	-	-	-	-	-	-	-
11	rs60904911:83500423:C:T	83500423	T	ADD	87	7.388	0.5597	2.467	22.13	3.573	0.0003529	intron_variant	MODIFIER	DLG2	ENSG00000150672	Transcript	ENST00000376104.2	protein_coding	-	17/27	-	-	-	-	-	-	-	rs60904911	-	-1	-	HGNC	2901	-	-	-	-	-	-	-	-	-	-	-	-	-	-	-	-
11	rs68127610:83501298:G:A	83501298	A	ADD	87	7.388	0.5597	2.467	22.13	3.573	0.0003529	intron_variant	MODIFIER	DLG2	ENSG00000150672	Transcript	ENST00000376104.2	protein_coding	-	17/27	-	-	-	-	-	-	-	rs68127610	-	-1	-	HGNC	2901	-	-	-	-	-	0.2626	-	-	-	-	-	-	-	-	-	-
11	rs7119010:83502789:C:A	83502789	A	ADD	87	7.388	0.5597	2.467	22.13	3.573	0.0003529	intron_variant	MODIFIER	DLG2	ENSG00000150672	Transcript	ENST00000376104.2	protein_coding	-	17/27	-	-	-	-	-	-	-	rs7119010	-	-1	-	HGNC	2901	-	-	-	-	-	0.2666	-	-	-	-	-	-	-	-	-	-
22	rs55935928:27177745:C:T	27177745	T	ADD	84	4.054	0.3921	1.88	8.742	3.57	0.0003576	downstream_gene_variant	MODIFIER	CTA-211A9.5	ENSG00000244625	Transcript	ENST00000437071.1	lincRNA	-	-	-	-	-	-	-	-	-	rs55935928	1575	1	-	Clone_based_vega_gene	-	-	-	-	-	-	0.2742	-	-	-	-	-	-	-	-	-	-
5	rs7710315:143528725:C:A	143528725	C	ADD	87	4.33	0.4109	1.936	9.688	3.567	0.0003607	intergenic_variant	MODIFIER	-	-	-	-	-	-	-	-	-	-	-	-	-	-	rs7710315	-	-	-	-	-	-	-	-	-	-	-	-	-	-	-	-	-	-	-	-	-
10	rs3814562:44141952:T:C	44141952	C	ADD	87	6.677	0.5324	2.352	18.95	3.567	0.0003618	intron_variant	MODIFIER	ZNF32	ENSG00000169740	Transcript	ENST00000395797.1	protein_coding	-	1/2	-	-	-	-	-	-	-	rs3814562	-	-1	-	HGNC	13095	-	-	-	-	-	0.0537	-	-	-	-	-	-	-	-	-	-
10	rs76757033:44138975:A:G	44138975	G	ADD	87	6.677	0.5324	2.352	18.95	3.567	0.0003618	downstream_gene_variant	MODIFIER	ZNF32	ENSG00000169740	Transcript	ENST00000395797.1	protein_coding	-	-	-	-	-	-	-	-	-	rs76757033	333	-1	-	HGNC	13095	-	-	-	-	-	0.0537	-	-	-	-	-	-	-	-	-	-
1	rs4656243:158107027:G:A	158107027	G	ADD	85	3.512	0.3529	1.758	7.014	3.559	0.0003722	intron_variant,non_coding_transcript_variant	MODIFIER	RP11-404O13.1	ENSG00000231666	Transcript	ENST00000414848.1	lincRNA	-	1/2	-	-	-	-	-	-	-	rs4656243	-	-1	-	Clone_based_vega_gene	-	-	-	-	-	-	0.6254	-	-	-	-	-	-	-	-	-	-
12	rs7964084:16540394:A:G	16540394	G	ADD	88	4.672	0.4335	1.998	10.93	3.556	0.0003765	intron_variant,non_coding_transcript_variant	MODIFIER	MGST1	ENSG00000008394	Transcript	ENST00000359720.3	processed_transcript	-	1/1	-	-	-	-	-	-	-	rs7964084	-	1	-	HGNC	7061	-	-	-	-	-	0.2432	-	-	-	-	-	-	-	-	-	-
14	rs11624785	86406575	C	ADD	88	4.107	0.3973	1.885	8.947	3.555	0.0003774	intron_variant,non_coding_transcript_variant	MODIFIER	CTD-2341M24.1	ENSG00000258733	Transcript	ENST00000557195.1	lincRNA	-	1/4	-	-	-	-	-	-	-	rs11624785	-	1	-	Clone_based_vega_gene	-	-	-	-	-	-	0.2901	-	-	-	-	-	-	-	-	-	-
11	rs1491682:91545573:G:T	91545573	G	ADD	87	15.04	0.7625	3.375	67.04	3.555	0.0003775	downstream_gene_variant	MODIFIER	RP11-201M22.1	ENSG00000255332	Transcript	ENST00000525832.2	lincRNA	-	-	-	-	-	-	-	-	-	rs1491682	113	1	-	Clone_based_vega_gene	-	-	-	-	-	-	0.8928	-	-	-	-	-	-	-	-	-	-
11	rs2220659:91540152:G:A	91540152	G	ADD	87	15.04	0.7625	3.375	67.04	3.555	0.0003775	intron_variant,non_coding_transcript_variant	MODIFIER	RP11-201M22.1	ENSG00000255332	Transcript	ENST00000525832.2	lincRNA	-	1/1	-	-	-	-	-	-	-	rs2220659	-	1	-	Clone_based_vega_gene	-	-	-	-	-	-	0.8444	-	-	-	-	-	-	-	-	-	-
11	rs4753345:91545212:C:G	91545212	C	ADD	87	15.04	0.7625	3.375	67.04	3.555	0.0003775	non_coding_transcript_exon_variant	MODIFIER	RP11-201M22.1	ENSG00000255332	Transcript	ENST00000525832.2	lincRNA	2/2	-	-	-	196	-	-	-	-	rs4753345	-	1	-	Clone_based_vega_gene	-	-	-	-	-	-	-	-	-	0.0007569	0.01234	0.0008228	0	0	0	0	0.0005018
1	rs1031675	221605304	A	ADD	88	0.1628	0.5105	0.05987	0.4429	-3.555	0.0003775	intergenic_variant	MODIFIER	-	-	-	-	-	-	-	-	-	-	-	-	-	-	rs1031675	-	-	-	-	-	-	-	-	-	-	0.2308	-	-	-	-	-	-	-	-	-	-
11	rs12225392:91556632:T:C	91556632	T	ADD	87	15.04	0.7625	3.375	67.04	3.555	0.0003775	intergenic_variant	MODIFIER	-	-	-	-	-	-	-	-	-	-	-	-	-	-	rs12225392	-	-	-	-	-	-	-	-	-	-	0.8229	-	-	-	-	-	-	-	-	-	-
11	rs764571:91553124:T:C	91553124	T	ADD	87	15.04	0.7625	3.375	67.04	3.555	0.0003775	regulatory_region_variant	MODIFIER	-	-	RegulatoryFeature	ENSR00001538956	enhancer	-	-	-	-	-	-	-	-	-	rs764571	-	-	-	-	-	-	-	-	-	-	0.8377	-	-	-	-	-	-	-	-	-	-
11	rs7927506:91560559:C:G	91560559	C	ADD	87	15.04	0.7625	3.375	67.04	3.555	0.0003775	intergenic_variant	MODIFIER	-	-	-	-	-	-	-	-	-	-	-	-	-	-	rs7927506	-	-	-	-	-	-	-	-	-	-	-	-	-	-	-	-	-	-	-	-	-
14	rs11627338:86410887:A:G	86410887	G	ADD	87	4.103	0.3974	1.883	8.942	3.552	0.0003823	intron_variant,non_coding_transcript_variant	MODIFIER	CTD-2341M24.1	ENSG00000258733	Transcript	ENST00000557195.1	lincRNA	-	1/4	-	-	-	-	-	-	-	rs11627338	-	1	-	Clone_based_vega_gene	-	-	-	-	-	-	-	-	-	-	-	-	-	-	-	-	-
14	rs11627383:86410937:C:T	86410937	T	ADD	87	4.103	0.3974	1.883	8.942	3.552	0.0003823	intron_variant,non_coding_transcript_variant	MODIFIER	CTD-2341M24.1	ENSG00000258733	Transcript	ENST00000557195.1	lincRNA	-	1/4	-	-	-	-	-	-	-	rs11627383	-	1	-	Clone_based_vega_gene	-	-	-	-	-	-	0.2875	-	-	-	-	-	-	-	-	-	-
11	rs1468013:91612894:T:G	91612894	T	ADD	87	14.95	0.7623	3.356	66.61	3.548	0.0003877	intergenic_variant	MODIFIER	-	-	-	-	-	-	-	-	-	-	-	-	-	-	rs1468013	-	-	-	-	-	-	-	-	-	-	-	-	-	-	-	-	-	-	-	-	-
18	rs10745009:45998952:C:T	45998952	C	ADD	87	3.873	0.3817	1.833	8.184	3.548	0.0003884	downstream_gene_variant	MODIFIER	RNA5SP456	ENSG00000200872	Transcript	ENST00000364002.1	rRNA	-	-	-	-	-	-	-	-	-	rs10745009	2906	-1	-	HGNC	43356	-	-	-	-	-	0.5631	-	-	-	-	-	-	-	-	-	-
11	rs1388465:91569971:A:G	91569971	A	ADD	87	14.85	0.7608	3.342	65.95	3.546	0.0003916	intergenic_variant	MODIFIER	-	-	-	-	-	-	-	-	-	-	-	-	-	-	rs1388465	-	-	-	-	-	-	-	-	-	-	-	-	-	-	-	-	-	-	-	-	-
11	rs4999576:91571687:A:T	91571687	A	ADD	87	14.85	0.7608	3.342	65.95	3.546	0.0003916	intergenic_variant	MODIFIER	-	-	-	-	-	-	-	-	-	-	-	-	-	-	rs4999576	-	-	-	-	-	-	-	-	-	-	-	-	-	-	-	-	-	-	-	-	-
7	rs12668599:49360650:C:T	49360650	T	ADD	87	4.86	0.4462	2.027	11.65	3.544	0.0003943	intergenic_variant	MODIFIER	-	-	-	-	-	-	-	-	-	-	-	-	-	-	rs12668599	-	-	-	-	-	-	-	-	-	-	0.137	-	-	-	-	-	-	-	-	-	-
7	rs62454316:49358604:G:A	49358604	A	ADD	87	4.86	0.4462	2.027	11.65	3.544	0.0003943	intergenic_variant	MODIFIER	-	-	-	-	-	-	-	-	-	-	-	-	-	-	rs62454316	-	-	-	-	-	-	-	-	-	-	0.137	-	-	-	-	-	-	-	-	-	-
1	rs111827871:242180656:A:T	242180656	T	ADD	87	8.311	0.5978	2.575	26.82	3.542	0.0003965	intergenic_variant	MODIFIER	-	-	-	-	-	-	-	-	-	-	-	-	-	-	rs111827871	-	-	-	-	-	-	-	-	-	-	-	-	-	-	-	-	-	-	-	-	-
18	rs2957150:60080311:A:G	60080311	G	ADD	88	5.112	0.4609	2.072	12.62	3.54	0.0003999	upstream_gene_variant	MODIFIER	RPL17P44	ENSG00000241088	Transcript	ENST00000475372.2	processed_pseudogene	-	-	-	-	-	-	-	-	-	rs2957150	2600	1	-	HGNC	36396	-	-	-	-	-	0.6252	-	-	-	-	-	-	-	-	-	-
18	rs3018362	60082093	G	ADD	88	5.112	0.4609	2.072	12.62	3.54	0.0003999	upstream_gene_variant	MODIFIER	RPL17P44	ENSG00000241088	Transcript	ENST00000475372.2	processed_pseudogene	-	-	-	-	-	-	-	-	-	rs3018362	818	1	-	HGNC	36396	-	-	-	-	-	0.625	-	-	-	-	-	-	-	-	-	-
1	rs79791348:216732459:G:T	216732459	T	ADD	84	5.137	0.4626	2.075	12.72	3.538	0.0004039	intron_variant	MODIFIER	ESRRG	ENSG00000196482	Transcript	ENST00000366937.1	protein_coding	-	6/7	-	-	-	-	-	-	-	rs79791348	-	-1	-	HGNC	3474	-	-	-	-	-	0.1348	-	-	-	-	-	-	-	-	-	-
9	rs2065377:89188206:G:C	89188206	C	ADD	86	4.05	0.3955	1.865	8.792	3.537	0.0004053	intergenic_variant	MODIFIER	-	-	-	-	-	-	-	-	-	-	-	-	-	-	rs2065377	-	-	-	-	-	-	-	-	-	-	0.49	-	-	-	-	-	-	-	-	-	-
11	rs10765496:91603695:G:A	91603695	G	ADD	88	8.642	0.6102	2.613	28.58	3.534	0.0004092	intergenic_variant	MODIFIER	-	-	-	-	-	-	-	-	-	-	-	-	-	-	rs10765496	-	-	-	-	-	-	-	-	-	-	0.6737	-	-	-	-	-	-	-	-	-	-
11	rs1352839:91600497:A:T	91600497	A	ADD	88	8.642	0.6102	2.613	28.58	3.534	0.0004092	intergenic_variant	MODIFIER	-	-	-	-	-	-	-	-	-	-	-	-	-	-	rs1352839	-	-	-	-	-	-	-	-	-	-	-	-	-	-	-	-	-	-	-	-	-
11	rs2131018:91585710:G:A	91585710	G	ADD	88	8.642	0.6102	2.613	28.58	3.534	0.0004092	intergenic_variant	MODIFIER	-	-	-	-	-	-	-	-	-	-	-	-	-	-	rs2131018	-	-	-	-	-	-	-	-	-	-	0.6817	-	-	-	-	-	-	-	-	-	-
10	rs12766833:129391511:A:C	129391511	C	ADD	85	0.1655	0.509	0.06103	0.4489	-3.533	0.0004102	intergenic_variant	MODIFIER	-	-	-	-	-	-	-	-	-	-	-	-	-	-	rs12766833	-	-	-	-	-	-	-	-	-	-	0.3594	-	-	-	-	-	-	-	-	-	-
10	rs7909963:129397461:A:T	129397461	T	ADD	85	0.1655	0.509	0.06103	0.4489	-3.533	0.0004102	intergenic_variant	MODIFIER	-	-	-	-	-	-	-	-	-	-	-	-	-	-	rs7909963	-	-	-	-	-	-	-	-	-	-	0.377	-	-	-	-	-	-	-	-	-	-
1	rs10797003:158100580:C:T	158100580	C	ADD	86	3.385	0.3453	1.721	6.659	3.532	0.0004131	downstream_gene_variant	MODIFIER	RP11-404O13.1	ENSG00000231666	Transcript	ENST00000414848.1	lincRNA	-	-	-	-	-	-	-	-	-	rs10797003	1254	-1	-	Clone_based_vega_gene	-	-	-	-	-	-	0.6256	-	-	-	-	-	-	-	-	-	-
1	rs10797004:158102020:G:A	158102020	G	ADD	86	3.385	0.3453	1.721	6.659	3.532	0.0004131	non_coding_transcript_exon_variant	MODIFIER	RP11-404O13.1	ENSG00000231666	Transcript	ENST00000414848.1	lincRNA	3/3	-	-	-	648	-	-	-	-	rs10797004	-	-1	-	Clone_based_vega_gene	-	-	-	-	-	-	0.6256	-	-	-	-	-	-	-	-	-	-
1	rs10797005:158106756:C:T	158106756	C	ADD	86	3.385	0.3453	1.721	6.659	3.532	0.0004131	intron_variant,non_coding_transcript_variant	MODIFIER	RP11-404O13.1	ENSG00000231666	Transcript	ENST00000414848.1	lincRNA	-	1/2	-	-	-	-	-	-	-	rs10797005	-	-1	-	Clone_based_vega_gene	-	-	-	-	-	-	0.6244	-	-	-	-	-	-	-	-	-	-
1	rs10908621:158099382:G:A	158099382	G	ADD	86	3.385	0.3453	1.721	6.659	3.532	0.0004131	downstream_gene_variant	MODIFIER	RP11-404O13.1	ENSG00000231666	Transcript	ENST00000414848.1	lincRNA	-	-	-	-	-	-	-	-	-	rs10908621	2452	-1	-	Clone_based_vega_gene	-	-	-	-	-	-	-	-	-	-	-	-	-	-	-	-	-
1	rs10908622:158100317:G:A	158100317	G	ADD	86	3.385	0.3453	1.721	6.659	3.532	0.0004131	downstream_gene_variant	MODIFIER	RP11-404O13.1	ENSG00000231666	Transcript	ENST00000414848.1	lincRNA	-	-	-	-	-	-	-	-	-	rs10908622	1517	-1	-	Clone_based_vega_gene	-	-	-	-	-	-	0.6254	-	-	-	-	-	-	-	-	-	-
1	rs11264912:158098956:C:T	158098956	C	ADD	86	3.385	0.3453	1.721	6.659	3.532	0.0004131	downstream_gene_variant	MODIFIER	RP11-404O13.1	ENSG00000231666	Transcript	ENST00000414848.1	lincRNA	-	-	-	-	-	-	-	-	-	rs11264912	2878	-1	-	Clone_based_vega_gene	-	-	-	-	-	-	-	-	-	-	-	-	-	-	-	-	-
1	rs11264913:158098992:G:T	158098992	G	ADD	86	3.385	0.3453	1.721	6.659	3.532	0.0004131	downstream_gene_variant	MODIFIER	RP11-404O13.1	ENSG00000231666	Transcript	ENST00000414848.1	lincRNA	-	-	-	-	-	-	-	-	-	rs11264913	2842	-1	-	Clone_based_vega_gene	-	-	-	-	-	-	0.6262	-	-	-	-	-	-	-	-	-	-
1	rs11264914:158105577:C:T	158105577	C	ADD	86	3.385	0.3453	1.721	6.659	3.532	0.0004131	intron_variant,non_coding_transcript_variant	MODIFIER	RP11-404O13.1	ENSG00000231666	Transcript	ENST00000414848.1	lincRNA	-	1/2	-	-	-	-	-	-	-	rs11264914	-	-1	-	Clone_based_vega_gene	-	-	-	-	-	-	0.6254	-	-	-	-	-	-	-	-	-	-
1	rs11802541:158106402:A:C	158106402	A	ADD	86	3.385	0.3453	1.721	6.659	3.532	0.0004131	intron_variant,non_coding_transcript_variant	MODIFIER	RP11-404O13.1	ENSG00000231666	Transcript	ENST00000414848.1	lincRNA	-	1/2	-	-	-	-	-	-	-	rs11802541	-	-1	-	Clone_based_vega_gene	-	-	-	-	-	-	0.624	-	-	-	-	-	-	-	-	-	-
1	rs1570698:158101173:T:G	158101173	T	ADD	86	3.385	0.3453	1.721	6.659	3.532	0.0004131	downstream_gene_variant	MODIFIER	RP11-404O13.1	ENSG00000231666	Transcript	ENST00000414848.1	lincRNA	-	-	-	-	-	-	-	-	-	rs1570698	661	-1	-	Clone_based_vega_gene	-	-	-	-	-	-	0.6256	-	-	-	-	-	-	-	-	-	-
1	rs1969846:158103219:T:C	158103219	T	ADD	86	3.385	0.3453	1.721	6.659	3.532	0.0004131	intron_variant,non_coding_transcript_variant	MODIFIER	RP11-404O13.1	ENSG00000231666	Transcript	ENST00000414848.1	lincRNA	-	1/2	-	-	-	-	-	-	-	rs1969846	-	-1	-	Clone_based_vega_gene	-	-	-	-	-	-	-	-	-	-	-	-	-	-	-	-	-
1	rs1969847:158103333:A:T	158103333	A	ADD	86	3.385	0.3453	1.721	6.659	3.532	0.0004131	intron_variant,non_coding_transcript_variant	MODIFIER	RP11-404O13.1	ENSG00000231666	Transcript	ENST00000414848.1	lincRNA	-	1/2	-	-	-	-	-	-	-	rs1969847	-	-1	-	Clone_based_vega_gene	-	-	-	-	-	-	0.617	-	-	-	-	-	-	-	-	-	-
1	rs4656161:158101821:G:A	158101821	G	ADD	86	3.385	0.3453	1.721	6.659	3.532	0.0004131	downstream_gene_variant	MODIFIER	RP11-404O13.1	ENSG00000231666	Transcript	ENST00000414848.1	lincRNA	-	-	-	-	-	-	-	-	-	rs4656161	13	-1	-	Clone_based_vega_gene	-	-	-	-	-	-	0.6258	-	-	-	-	-	-	-	-	-	-
1	rs4656415:158097589:C:T	158097589	C	ADD	86	3.385	0.3453	1.721	6.659	3.532	0.0004131	downstream_gene_variant	MODIFIER	RP11-404O13.1	ENSG00000231666	Transcript	ENST00000414848.1	lincRNA	-	-	-	-	-	-	-	-	-	rs4656415	4245	-1	-	Clone_based_vega_gene	-	-	-	-	-	-	0.6258	-	-	-	-	-	-	-	-	-	-
1	rs4656602:158101576:C:T	158101576	C	ADD	86	3.385	0.3453	1.721	6.659	3.532	0.0004131	downstream_gene_variant	MODIFIER	RP11-404O13.1	ENSG00000231666	Transcript	ENST00000414848.1	lincRNA	-	-	-	-	-	-	-	-	-	rs4656602	258	-1	-	Clone_based_vega_gene	-	-	-	-	-	-	0.6256	-	-	-	-	-	-	-	-	-	-
1	rs4656774:158103520:T:C	158103520	T	ADD	86	3.385	0.3453	1.721	6.659	3.532	0.0004131	intron_variant,non_coding_transcript_variant	MODIFIER	RP11-404O13.1	ENSG00000231666	Transcript	ENST00000414848.1	lincRNA	-	1/2	-	-	-	-	-	-	-	rs4656774	-	-1	-	Clone_based_vega_gene	-	-	-	-	-	-	-	-	-	-	-	-	-	-	-	-	-
1	rs4656780:158103555:C:A	158103555	C	ADD	86	3.385	0.3453	1.721	6.659	3.532	0.0004131	intron_variant,non_coding_transcript_variant	MODIFIER	RP11-404O13.1	ENSG00000231666	Transcript	ENST00000414848.1	lincRNA	-	1/2	-	-	-	-	-	-	-	rs4656780	-	-1	-	Clone_based_vega_gene	-	-	-	-	-	-	0.626	-	-	-	-	-	-	-	-	-	-
1	rs4656786:158103618:G:A	158103618	G	ADD	86	3.385	0.3453	1.721	6.659	3.532	0.0004131	intron_variant,non_coding_transcript_variant	MODIFIER	RP11-404O13.1	ENSG00000231666	Transcript	ENST00000414848.1	lincRNA	-	1/2	-	-	-	-	-	-	-	rs4656786	-	-1	-	Clone_based_vega_gene	-	-	-	-	-	-	0.6256	-	-	-	-	-	-	-	-	-	-
1	rs4656787:158103625:C:T	158103625	C	ADD	86	3.385	0.3453	1.721	6.659	3.532	0.0004131	intron_variant,non_coding_transcript_variant	MODIFIER	RP11-404O13.1	ENSG00000231666	Transcript	ENST00000414848.1	lincRNA	-	1/2	-	-	-	-	-	-	-	rs4656787	-	-1	-	Clone_based_vega_gene	-	-	-	-	-	-	0.6899	-	-	-	-	-	-	-	-	-	-
1	rs4656795:158103720:T:C	158103720	T	ADD	86	3.385	0.3453	1.721	6.659	3.532	0.0004131	intron_variant,non_coding_transcript_variant	MODIFIER	RP11-404O13.1	ENSG00000231666	Transcript	ENST00000414848.1	lincRNA	-	1/2	-	-	-	-	-	-	-	rs4656795	-	-1	-	Clone_based_vega_gene	-	-	-	-	-	-	-	-	-	-	-	-	-	-	-	-	-
1	rs4656798:158103774:T:C	158103774	T	ADD	86	3.385	0.3453	1.721	6.659	3.532	0.0004131	intron_variant,non_coding_transcript_variant	MODIFIER	RP11-404O13.1	ENSG00000231666	Transcript	ENST00000414848.1	lincRNA	-	1/2	-	-	-	-	-	-	-	rs4656798	-	-1	-	Clone_based_vega_gene	-	-	-	-	-	-	0.6256	-	-	-	-	-	-	-	-	-	-
1	rs4656804:158103897:G:A	158103897	G	ADD	86	3.385	0.3453	1.721	6.659	3.532	0.0004131	intron_variant,non_coding_transcript_variant	MODIFIER	RP11-404O13.1	ENSG00000231666	Transcript	ENST00000414848.1	lincRNA	-	1/2	-	-	-	-	-	-	-	rs4656804	-	-1	-	Clone_based_vega_gene	-	-	-	-	-	-	0.6256	-	-	-	-	-	-	-	-	-	-
1	rs4656838:158105420:A:G	158105420	A	ADD	86	3.385	0.3453	1.721	6.659	3.532	0.0004131	intron_variant,non_coding_transcript_variant	MODIFIER	RP11-404O13.1	ENSG00000231666	Transcript	ENST00000414848.1	lincRNA	-	1/2	-	-	-	-	-	-	-	rs4656838	-	-1	-	Clone_based_vega_gene	-	-	-	-	-	-	-	-	-	-	-	-	-	-	-	-	-
1	rs4657389:158098047:T:G	158098047	T	ADD	86	3.385	0.3453	1.721	6.659	3.532	0.0004131	downstream_gene_variant	MODIFIER	RP11-404O13.1	ENSG00000231666	Transcript	ENST00000414848.1	lincRNA	-	-	-	-	-	-	-	-	-	rs4657389	3787	-1	-	Clone_based_vega_gene	-	-	-	-	-	-	-	-	-	-	-	-	-	-	-	-	-
1	rs4657395:158098117:A:G	158098117	A	ADD	86	3.385	0.3453	1.721	6.659	3.532	0.0004131	downstream_gene_variant	MODIFIER	RP11-404O13.1	ENSG00000231666	Transcript	ENST00000414848.1	lincRNA	-	-	-	-	-	-	-	-	-	rs4657395	3717	-1	-	Clone_based_vega_gene	-	-	-	-	-	-	0.6256	-	-	-	-	-	-	-	-	-	-
1	rs4657434:158098381:G:A	158098381	G	ADD	86	3.385	0.3453	1.721	6.659	3.532	0.0004131	downstream_gene_variant	MODIFIER	RP11-404O13.1	ENSG00000231666	Transcript	ENST00000414848.1	lincRNA	-	-	-	-	-	-	-	-	-	rs4657434	3453	-1	-	Clone_based_vega_gene	-	-	-	-	-	-	0.6258	-	-	-	-	-	-	-	-	-	-
1	rs55737420:158104310:C:T	158104310	C	ADD	86	3.385	0.3453	1.721	6.659	3.532	0.0004131	intron_variant,non_coding_transcript_variant	MODIFIER	RP11-404O13.1	ENSG00000231666	Transcript	ENST00000414848.1	lincRNA	-	1/2	-	-	-	-	-	-	-	rs55737420	-	-1	-	Clone_based_vega_gene	-	-	-	-	-	-	-	-	-	-	-	-	-	-	-	-	-
1	rs56108517:158104197:C:T	158104197	C	ADD	86	3.385	0.3453	1.721	6.659	3.532	0.0004131	intron_variant,non_coding_transcript_variant	MODIFIER	RP11-404O13.1	ENSG00000231666	Transcript	ENST00000414848.1	lincRNA	-	1/2	-	-	-	-	-	-	-	rs56108517	-	-1	-	Clone_based_vega_gene	-	-	-	-	-	-	0.6256	-	-	-	-	-	-	-	-	-	-
1	rs56224941:158105659:G:T	158105659	G	ADD	86	3.385	0.3453	1.721	6.659	3.532	0.0004131	intron_variant,non_coding_transcript_variant	MODIFIER	RP11-404O13.1	ENSG00000231666	Transcript	ENST00000414848.1	lincRNA	-	1/2	-	-	-	-	-	-	-	rs36038380	-	-1	-	Clone_based_vega_gene	-	-	-	-	-	-	-	-	-	-	-	-	-	-	-	-	-
1	rs7528954:158097131:A:G	158097131	A	ADD	86	3.385	0.3453	1.721	6.659	3.532	0.0004131	downstream_gene_variant	MODIFIER	RP11-404O13.1	ENSG00000231666	Transcript	ENST00000414848.1	lincRNA	-	-	-	-	-	-	-	-	-	rs7528954	4703	-1	-	Clone_based_vega_gene	-	-	-	-	-	-	0.6258	-	-	-	-	-	-	-	-	-	-
1	rs927663:158102110:T:G	158102110	T	ADD	86	3.385	0.3453	1.721	6.659	3.532	0.0004131	non_coding_transcript_exon_variant	MODIFIER	RP11-404O13.1	ENSG00000231666	Transcript	ENST00000414848.1	lincRNA	3/3	-	-	-	558	-	-	-	-	rs927663	-	-1	-	Clone_based_vega_gene	-	-	-	-	-	-	0.6256	-	-	-	-	-	-	-	-	-	-
1	rs927664:158104848:A:G	158104848	A	ADD	86	3.385	0.3453	1.721	6.659	3.532	0.0004131	intron_variant,non_coding_transcript_variant	MODIFIER	RP11-404O13.1	ENSG00000231666	Transcript	ENST00000414848.1	lincRNA	-	1/2	-	-	-	-	-	-	-	rs927664	-	-1	-	Clone_based_vega_gene	-	-	-	-	-	-	0.6256	-	-	-	-	-	-	-	-	-	-
1	rs927665:158105100:A:C	158105100	A	ADD	86	3.385	0.3453	1.721	6.659	3.532	0.0004131	intron_variant,non_coding_transcript_variant	MODIFIER	RP11-404O13.1	ENSG00000231666	Transcript	ENST00000414848.1	lincRNA	-	1/2	-	-	-	-	-	-	-	rs927665	-	-1	-	Clone_based_vega_gene	-	-	-	-	-	-	0.6256	-	-	-	-	-	-	-	-	-	-
1	rs10797001:158094797:A:G	158094797	A	ADD	86	3.385	0.3453	1.721	6.659	3.532	0.0004131	regulatory_region_variant	MODIFIER	-	-	RegulatoryFeature	ENSR00000254732	CTCF_binding_site	-	-	-	-	-	-	-	-	-	rs10797001	-	-	-	-	-	-	-	-	-	-	-	-	-	-	-	-	-	-	-	-	-
1	rs10797002:158094807:A:T	158094807	A	ADD	86	3.385	0.3453	1.721	6.659	3.532	0.0004131	regulatory_region_variant	MODIFIER	-	-	RegulatoryFeature	ENSR00000254732	CTCF_binding_site	-	-	-	-	-	-	-	-	-	rs10797002	-	-	-	-	-	-	-	-	-	-	0.626	-	-	-	-	-	-	-	-	-	-
1	rs1408548:158095729:A:G	158095729	A	ADD	86	3.385	0.3453	1.721	6.659	3.532	0.0004131	intergenic_variant	MODIFIER	-	-	-	-	-	-	-	-	-	-	-	-	-	-	rs1408548	-	-	-	-	-	-	-	-	-	-	0.626	-	-	-	-	-	-	-	-	-	-
1	rs1408549:158095774:T:C	158095774	T	ADD	86	3.385	0.3453	1.721	6.659	3.532	0.0004131	intergenic_variant	MODIFIER	-	-	-	-	-	-	-	-	-	-	-	-	-	-	rs1408549	-	-	-	-	-	-	-	-	-	-	0.6264	-	-	-	-	-	-	-	-	-	-
1	rs1408550:158095828:T:C	158095828	T	ADD	86	3.385	0.3453	1.721	6.659	3.532	0.0004131	regulatory_region_variant	MODIFIER	-	-	RegulatoryFeature	ENSR00000947852	CTCF_binding_site	-	-	-	-	-	-	-	-	-	rs1408550	-	-	-	-	-	-	-	-	-	-	-	-	-	-	-	-	-	-	-	-	-
1	rs1408551:158095978:G:C	158095978	G	ADD	86	3.385	0.3453	1.721	6.659	3.532	0.0004131	regulatory_region_variant	MODIFIER	-	-	RegulatoryFeature	ENSR00000947852	CTCF_binding_site	-	-	-	-	-	-	-	-	-	rs1408551	-	-	-	-	-	-	-	-	-	-	0.626	-	-	-	-	-	-	-	-	-	-
1	rs2038776:158091561:G:A	158091561	G	ADD	86	3.385	0.3453	1.721	6.659	3.532	0.0004131	regulatory_region_variant	MODIFIER	-	-	RegulatoryFeature	ENSR00000254731	CTCF_binding_site	-	-	-	-	-	-	-	-	-	rs2038776	-	-	-	-	-	-	-	-	-	-	0.625	-	-	-	-	-	-	-	-	-	-
1	rs2038777:158093040:T:G	158093040	T	ADD	86	3.385	0.3453	1.721	6.659	3.532	0.0004131	regulatory_region_variant	MODIFIER	-	-	RegulatoryFeature	ENSR00001506607	promoter_flanking_region	-	-	-	-	-	-	-	-	-	rs2038777	-	-	-	-	-	-	-	-	-	-	-	-	-	-	-	-	-	-	-	-	-
1	rs2038778:158093235:A:G	158093235	A	ADD	86	3.385	0.3453	1.721	6.659	3.532	0.0004131	regulatory_region_variant	MODIFIER	-	-	RegulatoryFeature	ENSR00001506607	promoter_flanking_region	-	-	-	-	-	-	-	-	-	rs2038778	-	-	-	-	-	-	-	-	-	-	0.6158	-	-	-	-	-	-	-	-	-	-
1	rs2093919:158092382:C:T	158092382	C	ADD	86	3.385	0.3453	1.721	6.659	3.532	0.0004131	intergenic_variant	MODIFIER	-	-	-	-	-	-	-	-	-	-	-	-	-	-	rs2093919	-	-	-	-	-	-	-	-	-	-	-	-	-	-	-	-	-	-	-	-	-
1	rs2209351:158096101:T:C	158096101	T	ADD	86	3.385	0.3453	1.721	6.659	3.532	0.0004131	intergenic_variant	MODIFIER	-	-	-	-	-	-	-	-	-	-	-	-	-	-	rs2209351	-	-	-	-	-	-	-	-	-	-	0.626	-	-	-	-	-	-	-	-	-	-
1	rs4656403:158096673:A:G	158096673	A	ADD	86	3.385	0.3453	1.721	6.659	3.532	0.0004131	intergenic_variant	MODIFIER	-	-	-	-	-	-	-	-	-	-	-	-	-	-	rs4656403	-	-	-	-	-	-	-	-	-	-	0.626	-	-	-	-	-	-	-	-	-	-
1	rs6675710:158094505:G:T	158094505	G	ADD	86	3.385	0.3453	1.721	6.659	3.532	0.0004131	regulatory_region_variant	MODIFIER	-	-	RegulatoryFeature	ENSR00001506607	promoter_flanking_region	-	-	-	-	-	-	-	-	-	rs6675710	-	-	-	-	-	-	-	-	-	-	0.615	-	-	-	-	-	-	-	-	-	-
1	rs7521724:158094066:T:C	158094066	T	ADD	86	3.385	0.3453	1.721	6.659	3.532	0.0004131	regulatory_region_variant	MODIFIER	-	-	RegulatoryFeature	ENSR00001506607	promoter_flanking_region	-	-	-	-	-	-	-	-	-	rs7521724	-	-	-	-	-	-	-	-	-	-	0.6252	-	-	-	-	-	-	-	-	-	-
13	rs9593509:81483868:G:A	81483868	A	ADD	86	0.2093	0.4429	0.08786	0.4986	-3.531	0.0004137	intergenic_variant	MODIFIER	-	-	-	-	-	-	-	-	-	-	-	-	-	-	rs9593509	-	-	-	-	-	-	-	-	-	-	-	-	-	-	-	-	-	-	-	-	-
18	rs9947030:45999061:C:G	45999061	C	ADD	87	4.402	0.4198	1.934	10.02	3.531	0.0004146	downstream_gene_variant	MODIFIER	RNA5SP456	ENSG00000200872	Transcript	ENST00000364002.1	rRNA	-	-	-	-	-	-	-	-	-	rs9947030	2797	-1	-	HGNC	43356	-	-	-	-	-	-	-	-	-	-	-	-	-	-	-	-
10	rs17154107:44172396:C:T	44172396	T	ADD	87	6.776	0.542	2.342	19.6	3.53	0.000415	downstream_gene_variant	MODIFIER	ZNF32-AS3	ENSG00000223910	Transcript	ENST00000458063.1	processed_transcript	-	-	-	-	-	-	-	-	-	rs17154107	2245	1	-	HGNC	23583	-	-	-	-	-	0.0535	-	-	-	-	-	-	-	-	-	-
10	rs75872327:44150112:A:T	44150112	T	ADD	87	6.776	0.542	2.342	19.6	3.53	0.000415	intron_variant,non_coding_transcript_variant	MODIFIER	ZNF32-AS3	ENSG00000223910	Transcript	ENST00000458063.1	processed_transcript	-	1/4	-	-	-	-	-	-	-	rs75872327	-	1	-	HGNC	23583	-	-	-	-	-	0.0535	-	-	-	-	-	-	-	-	-	-
10	rs78545339:44160088:G:C	44160088	C	ADD	87	6.776	0.542	2.342	19.6	3.53	0.000415	intron_variant,non_coding_transcript_variant	MODIFIER	ZNF32-AS3	ENSG00000223910	Transcript	ENST00000458063.1	processed_transcript	-	1/4	-	-	-	-	-	-	-	rs78545339	-	1	-	HGNC	23583	-	-	-	-	-	0.0535	-	-	-	-	-	-	-	-	-	-
10	rs78630990:44158530:G:A	44158530	A	ADD	87	6.776	0.542	2.342	19.6	3.53	0.000415	intron_variant,non_coding_transcript_variant	MODIFIER	ZNF32-AS3	ENSG00000223910	Transcript	ENST00000458063.1	processed_transcript	-	1/4	-	-	-	-	-	-	-	rs78630990	-	1	-	HGNC	23583	-	-	-	-	-	0.0535	-	-	-	-	-	-	-	-	-	-
10	rs80112564:44150558:A:G	44150558	G	ADD	87	6.776	0.542	2.342	19.6	3.53	0.000415	intron_variant,non_coding_transcript_variant	MODIFIER	ZNF32-AS3	ENSG00000223910	Transcript	ENST00000458063.1	processed_transcript	-	1/4	-	-	-	-	-	-	-	rs80112564	-	1	-	HGNC	23583	-	-	-	-	-	0.0535	-	-	-	-	-	-	-	-	-	-
10	rs60933829:44147688:G:C	44147688	C	ADD	87	6.776	0.542	2.342	19.6	3.53	0.000415	upstream_gene_variant	MODIFIER	ZNF32	ENSG00000169740	Transcript	ENST00000395797.1	protein_coding	-	-	-	-	-	-	-	-	-	rs60933829	3536	-1	-	HGNC	13095	-	-	-	-	-	0.0535	-	-	-	-	-	-	-	-	-	-
10	rs79931662:44147001:C:T	44147001	T	ADD	87	6.776	0.542	2.342	19.6	3.53	0.000415	upstream_gene_variant	MODIFIER	ZNF32	ENSG00000169740	Transcript	ENST00000395797.1	protein_coding	-	-	-	-	-	-	-	-	-	rs79931662	2849	-1	-	HGNC	13095	-	-	-	-	-	0.0535	-	-	-	-	-	-	-	-	-	-
7	rs11765515:49383198:A:T	49383198	T	ADD	88	4.753	0.4421	1.999	11.31	3.526	0.0004216	intergenic_variant	MODIFIER	-	-	-	-	-	-	-	-	-	-	-	-	-	-	rs11765515	-	-	-	-	-	-	-	-	-	-	0.1482	-	-	-	-	-	-	-	-	-	-
7	rs11769954:49371689:C:T	49371689	T	ADD	88	4.753	0.4421	1.999	11.31	3.526	0.0004216	intergenic_variant	MODIFIER	-	-	-	-	-	-	-	-	-	-	-	-	-	-	rs11769954	-	-	-	-	-	-	-	-	-	-	-	-	-	-	-	-	-	-	-	-	-
17	rs76891020:957928:G:A	957928	A	ADD	84	8.347	0.6021	2.565	27.16	3.524	0.0004245	intron_variant	MODIFIER	ABR	ENSG00000159842	Transcript	ENST00000302538.5	protein_coding	-	14/22	-	-	-	-	-	-	-	rs76891020,COSV52142503	-	-1	-	HGNC	81	-	-	-	-	-	0.1088	-	-	-	-	-	-	-	-	-	-
1	rs2030059	216732052	A	ADD	88	4.606	0.4336	1.969	10.78	3.522	0.0004276	intron_variant	MODIFIER	ESRRG	ENSG00000196482	Transcript	ENST00000366937.1	protein_coding	-	6/7	-	-	-	-	-	-	-	rs2030059	-	-1	-	HGNC	3474	-	-	-	-	-	0.3566	-	-	-	-	-	-	-	-	-	-
12	rs6488842	16529269	T	ADD	88	4.466	0.4251	1.941	10.27	3.521	0.0004307	3_prime_UTR_variant	MODIFIER	MGST1	ENSG00000008394	Transcript	ENST00000535309.1	protein_coding	4/4	-	-	-	474	-	-	-	-	rs6488842	-	1	-	HGNC	7061	-	-	-	-	-	0.3051	-	-	-	-	-	-	-	-	-	-
13	rs1176324	81230929	G	ADD	88	3.864	0.3842	1.82	8.205	3.519	0.0004336	non_coding_transcript_exon_variant	MODIFIER	PWWP2AP1	ENSG00000226683	Transcript	ENST00000429776.2	processed_pseudogene	1/1	-	-	-	2040	-	-	-	-	rs1176324	-	1	-	HGNC	39709	-	-	-	-	-	0.771	-	-	-	-	-	-	-	-	-	-
13	rs1176325:81232135:A:G	81232135	A	ADD	88	3.864	0.3842	1.82	8.205	3.519	0.0004336	downstream_gene_variant	MODIFIER	PWWP2AP1	ENSG00000226683	Transcript	ENST00000429776.2	processed_pseudogene	-	-	-	-	-	-	-	-	-	rs1176325	973	1	-	HGNC	39709	-	-	-	-	-	0.7746	-	-	-	-	-	-	-	-	-	-
13	rs1176328:81236463:A:C	81236463	A	ADD	87	3.849	0.3831	1.817	8.155	3.519	0.0004339	intergenic_variant	MODIFIER	-	-	-	-	-	-	-	-	-	-	-	-	-	-	rs1176328	-	-	-	-	-	-	-	-	-	-	-	-	-	-	-	-	-	-	-	-	-
2	rs55863725:45124894:A:T	45124894	T	ADD	84	9.622	0.6435	2.726	33.96	3.518	0.0004343	regulatory_region_variant	MODIFIER	-	-	RegulatoryFeature	ENSR00001619171	promoter_flanking_region	-	-	-	-	-	-	-	-	-	rs55863725	-	-	-	-	-	-	-	-	-	-	0.0984	-	-	-	-	-	-	-	-	-	-
2	rs55960944:45126610:C:A	45126610	A	ADD	84	9.622	0.6435	2.726	33.96	3.518	0.0004343	intergenic_variant	MODIFIER	-	-	-	-	-	-	-	-	-	-	-	-	-	-	rs55960944	-	-	-	-	-	-	-	-	-	-	0.0961	-	-	-	-	-	-	-	-	-	-
2	rs79885691:45126256:A:C	45126256	C	ADD	84	9.622	0.6435	2.726	33.96	3.518	0.0004343	intergenic_variant	MODIFIER	-	-	-	-	-	-	-	-	-	-	-	-	-	-	rs79885691	-	-	-	-	-	-	-	-	-	-	0.0779	-	-	-	-	-	-	-	-	-	-
9	rs2065378	89188290	A	ADD	88	4.02	0.3956	1.851	8.729	3.517	0.0004372	intergenic_variant	MODIFIER	-	-	-	-	-	-	-	-	-	-	-	-	-	-	rs2065378	-	-	-	-	-	-	-	-	-	-	0.4892	-	-	-	-	-	-	-	-	-	-
9	rs12683440:81468613:C:T	81468613	T	ADD	88	0.155	0.5302	0.05483	0.4382	-3.516	0.0004384	intergenic_variant	MODIFIER	-	-	-	-	-	-	-	-	-	-	-	-	-	-	rs12683440	-	-	-	-	-	-	-	-	-	-	-	-	-	-	-	-	-	-	-	-	-
9	rs12685943:81448787:T:A	81448787	A	ADD	88	0.155	0.5302	0.05483	0.4382	-3.516	0.0004384	intergenic_variant	MODIFIER	-	-	-	-	-	-	-	-	-	-	-	-	-	-	rs12685943	-	-	-	-	-	-	-	-	-	-	0.0984	-	-	-	-	-	-	-	-	-	-
9	rs74984983	81463662	G	ADD	88	0.155	0.5302	0.05483	0.4382	-3.516	0.0004384	intergenic_variant	MODIFIER	-	-	-	-	-	-	-	-	-	-	-	-	-	-	rs74984983	-	-	-	-	-	-	-	-	-	-	0.0835	-	-	-	-	-	-	-	-	-	-
9	rs78196106:81464172:T:C	81464172	C	ADD	88	0.155	0.5302	0.05483	0.4382	-3.516	0.0004384	intergenic_variant	MODIFIER	-	-	-	-	-	-	-	-	-	-	-	-	-	-	rs78196106	-	-	-	-	-	-	-	-	-	-	0.0803	-	-	-	-	-	-	-	-	-	-
9	rs78279962:81466461:T:G	81466461	G	ADD	88	0.155	0.5302	0.05483	0.4382	-3.516	0.0004384	intergenic_variant	MODIFIER	-	-	-	-	-	-	-	-	-	-	-	-	-	-	rs78279962	-	-	-	-	-	-	-	-	-	-	0.0992	-	-	-	-	-	-	-	-	-	-
9	rs78531187:81444768:A:G	81444768	G	ADD	88	0.155	0.5302	0.05483	0.4382	-3.516	0.0004384	intergenic_variant	MODIFIER	-	-	-	-	-	-	-	-	-	-	-	-	-	-	rs78531187	-	-	-	-	-	-	-	-	-	-	0.1004	-	-	-	-	-	-	-	-	-	-
1	rs7529289:216732279:C:T	216732279	T	ADD	85	4.752	0.4434	1.993	11.33	3.516	0.0004389	intron_variant	MODIFIER	ESRRG	ENSG00000196482	Transcript	ENST00000366937.1	protein_coding	-	6/7	-	-	-	-	-	-	-	rs7529289	-	-1	-	HGNC	3474	-	-	-	-	-	0.3572	-	-	-	-	-	-	-	-	-	-
2	rs12476476:45129887:A:G	45129887	G	ADD	85	9.603	0.6438	2.719	33.92	3.514	0.000442	intergenic_variant	MODIFIER	-	-	-	-	-	-	-	-	-	-	-	-	-	-	rs12476476	-	-	-	-	-	-	-	-	-	-	0.134	-	-	-	-	-	-	-	-	-	-
5	rs3822751:95154210:C:G	95154210	C	ADD	84	5.203	0.4695	2.073	13.06	3.513	0.0004428	intron_variant	MODIFIER	GLRX	ENSG00000173221	Transcript	ENST00000379979.4	protein_coding	-	1/2	-	-	-	-	-	-	-	rs3822751	-	-1	-	HGNC	4330	-	-	-	-	-	0.4295	-	-	-	-	-	-	-	-	-	-
5	rs17101571:143525276:A:G	143525276	G	ADD	88	4.119	0.4029	1.87	9.072	3.513	0.0004429	downstream_gene_variant	MODIFIER	RN7SL87P	ENSG00000239390	Transcript	ENST00000497657.2	misc_RNA	-	-	-	-	-	-	-	-	-	rs17101571	4547	1	-	HGNC	46103	-	-	-	-	-	0.3664	-	-	-	-	-	-	-	-	-	-
5	rs10477236:143525743:C:T	143525743	T	ADD	88	4.119	0.4029	1.87	9.072	3.513	0.0004429	intergenic_variant	MODIFIER	-	-	-	-	-	-	-	-	-	-	-	-	-	-	rs10477236	-	-	-	-	-	-	-	-	-	-	0.3624	-	-	-	-	-	-	-	-	-	-
5	rs11167846:143530915:T:C	143530915	T	ADD	88	4.119	0.4029	1.87	9.072	3.513	0.0004429	intergenic_variant	MODIFIER	-	-	-	-	-	-	-	-	-	-	-	-	-	-	rs11167846	-	-	-	-	-	-	-	-	-	-	0.6352	-	-	-	-	-	-	-	-	-	-
5	rs11167847:143531318:C:G	143531318	C	ADD	88	4.119	0.4029	1.87	9.072	3.513	0.0004429	intergenic_variant	MODIFIER	-	-	-	-	-	-	-	-	-	-	-	-	-	-	rs11167847	-	-	-	-	-	-	-	-	-	-	0.6342	-	-	-	-	-	-	-	-	-	-
1	rs778532	229128091	C	ADD	88	3.866	0.3856	1.815	8.232	3.506	0.0004543	regulatory_region_variant	MODIFIER	-	-	RegulatoryFeature	ENSR00000962966	promoter_flanking_region	-	-	-	-	-	-	-	-	-	rs778532	-	-	-	-	-	-	-	-	-	-	0.3792	-	-	-	-	-	-	-	-	-	-
12	rs2279666	64503028	C	ADD	88	6.093	0.5158	2.217	16.74	3.504	0.0004591	intron_variant	MODIFIER	SRGAP1	ENSG00000196935	Transcript	ENST00000355086.3	protein_coding	-	16/21	-	-	-	-	-	-	-	rs2279666	-	1	-	HGNC	17382	-	-	-	-	-	-	-	-	-	-	-	-	-	-	-	-
20	rs1293441	51691885	G	ADD	88	8.126	0.5983	2.516	26.25	3.502	0.000462	intron_variant	MODIFIER	TSHZ2	ENSG00000182463	Transcript	ENST00000371497.5	protein_coding	-	1/2	-	-	-	-	-	-	-	rs1293441	-	1	-	HGNC	13010	-	-	-	-	-	-	-	-	-	-	-	-	-	-	-	-
5	rs4289586:143524153:T:C	143524153	T	ADD	88	0.2306	0.419	0.1015	0.5242	-3.501	0.0004627	downstream_gene_variant	MODIFIER	RN7SL87P	ENSG00000239390	Transcript	ENST00000497657.2	misc_RNA	-	-	-	-	-	-	-	-	-	rs4289586	3424	1	-	HGNC	46103	-	-	-	-	-	0.5	-	-	-	-	-	-	-	-	-	-
3	rs28560059	135289197	C	ADD	88	5.741	0.4991	2.158	15.27	3.501	0.0004634	intergenic_variant	MODIFIER	-	-	-	-	-	-	-	-	-	-	-	-	-	-	rs28560059	-	-	-	-	-	-	-	-	-	-	0.1579	-	-	-	-	-	-	-	-	-	-
2	rs7600781:145236142:A:G	145236142	A	ADD	88	0.2184	0.4349	0.09311	0.5122	-3.498	0.0004687	intron_variant	MODIFIER	ZEB2	ENSG00000169554	Transcript	ENST00000558170.2	protein_coding	-	2/9	-	-	-	-	-	-	-	rs7600781	-	-1	-	HGNC	14881	-	-	-	-	-	0.5252	-	-	-	-	-	-	-	-	-	-
17	rs2261299:958514:T:C	958514	C	ADD	84	7.739	0.5852	2.458	24.37	3.497	0.0004709	intron_variant	MODIFIER	ABR	ENSG00000159842	Transcript	ENST00000302538.5	protein_coding	-	14/22	-	-	-	-	-	-	-	rs2261299	-	-1	-	HGNC	81	-	-	-	-	-	0.1536	-	-	-	-	-	-	-	-	-	-
17	rs2440757:958878:T:C	958878	C	ADD	84	7.739	0.5852	2.458	24.37	3.497	0.0004709	intron_variant	MODIFIER	ABR	ENSG00000159842	Transcript	ENST00000302538.5	protein_coding	-	14/22	-	-	-	-	-	-	-	rs2440757	-	-1	-	HGNC	81	-	-	-	-	-	0.149	-	-	-	-	-	-	-	-	-	-
17	rs2589492:958682:C:T	958682	T	ADD	84	7.739	0.5852	2.458	24.37	3.497	0.0004709	intron_variant	MODIFIER	ABR	ENSG00000159842	Transcript	ENST00000302538.5	protein_coding	-	14/22	-	-	-	-	-	-	-	rs2589492	-	-1	-	HGNC	81	-	-	-	-	-	0.1228	-	-	-	-	-	-	-	-	-	-
2	rs12621383:45132244:T:A	45132244	A	ADD	88	9.284	0.6374	2.662	32.38	3.496	0.0004727	intergenic_variant	MODIFIER	-	-	-	-	-	-	-	-	-	-	-	-	-	-	rs12621383	-	-	-	-	-	-	-	-	-	-	0.0729	-	-	-	-	-	-	-	-	-	-
2	rs7573154	45132486	T	ADD	88	9.284	0.6374	2.662	32.38	3.496	0.0004727	intergenic_variant	MODIFIER	-	-	-	-	-	-	-	-	-	-	-	-	-	-	rs7573154	-	-	-	-	-	-	-	-	-	-	0.1202	-	-	-	-	-	-	-	-	-	-
2	rs76721751	45133860	A	ADD	88	9.284	0.6374	2.662	32.38	3.496	0.0004727	intergenic_variant	MODIFIER	-	-	-	-	-	-	-	-	-	-	-	-	-	-	rs76721751	-	-	-	-	-	-	-	-	-	-	0.0851	-	-	-	-	-	-	-	-	-	-
5	rs13359769:170945629:C:G	170945629	G	ADD	88	10.63	0.6763	2.824	40.01	3.495	0.0004742	intergenic_variant	MODIFIER	-	-	-	-	-	-	-	-	-	-	-	-	-	-	rs13359769	-	-	-	-	-	-	-	-	-	-	0.1669	-	-	-	-	-	-	-	-	-	-
5	rs66517037	170944238	T	ADD	88	10.63	0.6763	2.824	40.01	3.495	0.0004742	intergenic_variant	MODIFIER	-	-	-	-	-	-	-	-	-	-	-	-	-	-	rs66517037	-	-	-	-	-	-	-	-	-	-	0.1851	-	-	-	-	-	-	-	-	-	-
5	rs66870314:170943798:G:C	170943798	C	ADD	88	10.63	0.6763	2.824	40.01	3.495	0.0004742	intergenic_variant	MODIFIER	-	-	-	-	-	-	-	-	-	-	-	-	-	-	rs66870314	-	-	-	-	-	-	-	-	-	-	0.2079	-	-	-	-	-	-	-	-	-	-
14	rs66918061:86403511:C:T	86403511	T	ADD	86	4.033	0.399	1.845	8.817	3.495	0.0004746	intron_variant,non_coding_transcript_variant	MODIFIER	CTD-2341M24.1	ENSG00000258733	Transcript	ENST00000557195.1	lincRNA	-	1/4	-	-	-	-	-	-	-	rs66918061	-	1	-	Clone_based_vega_gene	-	-	-	-	-	-	0.2879	-	-	-	-	-	-	-	-	-	-
2	rs4672888:219219072:C:T	219219072	T	ADD	86	7.451	0.5748	2.415	22.99	3.494	0.0004754	upstream_gene_variant	MODIFIER	C2orf62	ENSG00000158428	Transcript	ENST00000289388.3	protein_coding	-	-	-	-	-	-	-	-	-	rs4672888	2507	1	-	HGNC	25062	-	-	-	-	-	0.2466	-	-	-	-	-	-	-	-	-	-
6	rs12524463:11410889:A:G	11410889	G	ADD	87	18.94	0.842	3.635	98.63	3.493	0.0004779	regulatory_region_variant	MODIFIER	-	-	RegulatoryFeature	ENSR00001705606	promoter_flanking_region	-	-	-	-	-	-	-	-	-	rs12524463	-	-	-	-	-	-	-	-	-	-	0.0723	-	-	-	-	-	-	-	-	-	-
6	rs7742703:11411838:C:T	11411838	T	ADD	87	18.94	0.842	3.635	98.63	3.493	0.0004779	regulatory_region_variant	MODIFIER	-	-	RegulatoryFeature	ENSR00001705606	promoter_flanking_region	-	-	-	-	-	-	-	-	-	rs7742703	-	-	-	-	-	-	-	-	-	-	0.0723	-	-	-	-	-	-	-	-	-	-
6	rs7752886:11411690:T:C	11411690	C	ADD	87	18.94	0.842	3.635	98.63	3.493	0.0004779	regulatory_region_variant	MODIFIER	-	-	RegulatoryFeature	ENSR00001705606	promoter_flanking_region	-	-	-	-	-	-	-	-	-	rs7752886	-	-	-	-	-	-	-	-	-	-	0.0723	-	-	-	-	-	-	-	-	-	-
3	rs149809019:3087008:C:T	3087008	T	ADD	86	6.527	0.5379	2.274	18.73	3.488	0.0004872	intron_variant	MODIFIER	CNTN4	ENSG00000144619	Transcript	ENST00000397461.1	protein_coding	-	22/23	-	-	-	-	-	-	-	rs149809019	-	1	-	HGNC	2174	-	-	-	-	-	0.0671	-	-	-	-	-	-	-	-	-	-
7	rs6944323	84914691	A	ADD	88	6.654	0.5437	2.293	19.31	3.486	0.00049	intergenic_variant	MODIFIER	-	-	-	-	-	-	-	-	-	-	-	-	-	-	rs6944323	-	-	-	-	-	-	-	-	-	-	0.1689	-	-	-	-	-	-	-	-	-	-
5	rs2546194	95193312	A	ADD	88	5.438	0.486	2.098	14.1	3.484	0.0004935	intron_variant	MODIFIER	C5orf27	ENSG00000236882	Transcript	ENST00000357880.3	protein_coding	-	2/2	-	-	-	-	-	-	-	rs2546194	-	1	-	HGNC	24687	-	-	-	-	-	0.5234	-	-	-	-	-	-	-	-	-	-
2	rs6724648:145236514:G:C	145236514	G	ADD	87	0.2215	0.4328	0.09483	0.5173	-3.483	0.0004957	intron_variant	MODIFIER	ZEB2	ENSG00000169554	Transcript	ENST00000558170.2	protein_coding	-	2/9	-	-	-	-	-	-	-	rs6724648	-	-1	-	HGNC	14881	-	-	-	-	-	-	-	-	-	-	-	-	-	-	-	-
2	rs749233:145231557:T:C	145231557	T	ADD	87	0.2215	0.4328	0.09483	0.5173	-3.483	0.0004957	intron_variant	MODIFIER	ZEB2	ENSG00000169554	Transcript	ENST00000558170.2	protein_coding	-	2/9	-	-	-	-	-	-	-	rs749233	-	-1	-	HGNC	14881	-	-	-	-	-	0.5236	-	-	-	-	-	-	-	-	-	-
2	rs749234:145231349:A:G	145231349	A	ADD	87	0.2215	0.4328	0.09483	0.5173	-3.483	0.0004957	intron_variant	MODIFIER	ZEB2	ENSG00000169554	Transcript	ENST00000558170.2	protein_coding	-	2/9	-	-	-	-	-	-	-	rs749234	-	-1	-	HGNC	14881	-	-	-	-	-	0.5246	-	-	-	-	-	-	-	-	-	-
2	rs9287360:145227050:C:T	145227050	C	ADD	87	0.2215	0.4328	0.09483	0.5173	-3.483	0.0004957	intron_variant	MODIFIER	ZEB2	ENSG00000169554	Transcript	ENST00000558170.2	protein_coding	-	2/9	-	-	-	-	-	-	-	rs9287360	-	-1	-	HGNC	14881	-	-	-	-	-	0.5226	-	-	-	-	-	-	-	-	-	-
5	rs10069159:32977096:C:T	32977096	T	ADD	85	6.118	0.5204	2.206	16.97	3.48	0.000501	intron_variant,non_coding_transcript_variant	MODIFIER	CTD-2066L21.3	ENSG00000250697	Transcript	ENST00000512323.1	lincRNA	-	1/1	-	-	-	-	-	-	-	rs10069159	-	-1	-	Clone_based_vega_gene	-	-	-	-	-	-	0.3552	-	-	-	-	-	-	-	-	-	-
7	rs11766135:131289497:C:T	131289497	T	ADD	85	3.653	0.3723	1.761	7.578	3.48	0.0005014	regulatory_region_variant	MODIFIER	-	-	RegulatoryFeature	ENSR00001732990	promoter_flanking_region	-	-	-	-	-	-	-	-	-	rs11766135	-	-	-	-	-	-	-	-	-	-	-	-	-	-	-	-	-	-	-	-	-
7	rs1862083:131287849:C:T	131287849	T	ADD	85	3.653	0.3723	1.761	7.578	3.48	0.0005014	regulatory_region_variant	MODIFIER	-	-	RegulatoryFeature	ENSR00001732990	promoter_flanking_region	-	-	-	-	-	-	-	-	-	rs1862083	-	-	-	-	-	-	-	-	-	-	-	-	-	-	-	-	-	-	-	-	-
7	rs1990848:131288879:C:T	131288879	T	ADD	85	3.653	0.3723	1.761	7.578	3.48	0.0005014	regulatory_region_variant	MODIFIER	-	-	RegulatoryFeature	ENSR00001732990	promoter_flanking_region	-	-	-	-	-	-	-	-	-	rs1990848	-	-	-	-	-	-	-	-	-	-	0.3229	-	-	-	-	-	-	-	-	-	-
17	rs112091943:957082:T:C	957082	C	ADD	88	6.802	0.5512	2.309	20.04	3.478	0.0005051	intron_variant	MODIFIER	ABR	ENSG00000159842	Transcript	ENST00000302538.5	protein_coding	-	14/22	-	-	-	-	-	-	-	rs112091943	-	-1	-	HGNC	81	-	-	-	-	-	0.1206	-	-	-	-	-	-	-	-	-	-
17	rs2260787:957329:T:C	957329	C	ADD	88	6.802	0.5512	2.309	20.04	3.478	0.0005051	intron_variant	MODIFIER	ABR	ENSG00000159842	Transcript	ENST00000302538.5	protein_coding	-	14/22	-	-	-	-	-	-	-	rs2260787	-	-1	-	HGNC	81	-	-	-	-	-	0.1278	-	-	-	-	-	-	-	-	-	-
17	rs2440041	956770	G	ADD	88	6.802	0.5512	2.309	20.04	3.478	0.0005051	intron_variant	MODIFIER	ABR	ENSG00000159842	Transcript	ENST00000302538.5	protein_coding	-	14/22	-	-	-	-	-	-	-	rs2440041	-	-1	-	HGNC	81	-	-	-	-	-	0.1206	-	-	-	-	-	-	-	-	-	-
17	rs2440043:957361:C:T	957361	T	ADD	88	6.802	0.5512	2.309	20.04	3.478	0.0005051	intron_variant	MODIFIER	ABR	ENSG00000159842	Transcript	ENST00000302538.5	protein_coding	-	14/22	-	-	-	-	-	-	-	rs2440043	-	-1	-	HGNC	81	-	-	-	-	-	0.1276	-	-	-	-	-	-	-	-	-	-
17	rs2440758:957355:G:A	957355	A	ADD	88	6.802	0.5512	2.309	20.04	3.478	0.0005051	intron_variant	MODIFIER	ABR	ENSG00000159842	Transcript	ENST00000302538.5	protein_coding	-	14/22	-	-	-	-	-	-	-	rs2440758	-	-1	-	HGNC	81	-	-	-	-	-	0.1276	-	-	-	-	-	-	-	-	-	-
17	rs2586289:957056:G:T	957056	T	ADD	88	6.802	0.5512	2.309	20.04	3.478	0.0005051	intron_variant	MODIFIER	ABR	ENSG00000159842	Transcript	ENST00000302538.5	protein_coding	-	14/22	-	-	-	-	-	-	-	rs2586289	-	-1	-	HGNC	81	-	-	-	-	-	-	-	-	-	-	-	-	-	-	-	-
17	rs2589496:957551:T:C	957551	C	ADD	88	6.802	0.5512	2.309	20.04	3.478	0.0005051	intron_variant	MODIFIER	ABR	ENSG00000159842	Transcript	ENST00000302538.5	protein_coding	-	14/22	-	-	-	-	-	-	-	rs2589496	-	-1	-	HGNC	81	-	-	-	-	-	0.1444	-	-	-	-	-	-	-	-	-	-
7	rs60624521:131285786:C:T	131285786	T	ADD	84	3.636	0.3714	1.756	7.529	3.476	0.0005097	regulatory_region_variant	MODIFIER	-	-	RegulatoryFeature	ENSR00001732989	promoter_flanking_region	-	-	-	-	-	-	-	-	-	rs60624521	-	-	-	-	-	-	-	-	-	-	0.3295	-	-	-	-	-	-	-	-	-	-
10	rs117982560:24735856:T:C	24735856	C	ADD	87	12.99	0.7379	3.059	55.17	3.475	0.0005105	intron_variant	MODIFIER	KIAA1217	ENSG00000120549	Transcript	ENST00000376454.3	protein_coding	-	5/20	-	-	-	-	-	-	-	rs117982560	-	1	-	HGNC	25428	-	-	-	-	-	0.0575	-	-	-	-	-	-	-	-	-	-
10	rs75885544:24735566:G:A	24735566	A	ADD	87	12.99	0.7379	3.059	55.17	3.475	0.0005105	intron_variant	MODIFIER	KIAA1217	ENSG00000120549	Transcript	ENST00000376454.3	protein_coding	-	5/20	-	-	-	-	-	-	-	rs75885544	-	1	-	HGNC	25428	-	-	-	-	-	0.0767	-	-	-	-	-	-	-	-	-	-
10	rs75973435:24732136:T:C	24732136	C	ADD	87	12.99	0.7379	3.059	55.17	3.475	0.0005105	intron_variant	MODIFIER	KIAA1217	ENSG00000120549	Transcript	ENST00000376454.3	protein_coding	-	5/20	-	-	-	-	-	-	-	rs75973435	-	1	-	HGNC	25428	-	-	-	-	-	0.0867	-	-	-	-	-	-	-	-	-	-
12	rs2013094	107718584	A	ADD	88	5.703	0.501	2.136	15.23	3.475	0.0005114	intron_variant	MODIFIER	BTBD11	ENSG00000151136	Transcript	ENST00000280758.5	protein_coding	-	1/16	-	-	-	-	-	-	-	rs2013094	-	1	-	HGNC	23844	-	-	-	-	-	0.7752	-	-	-	-	-	-	-	-	-	-
13	rs9593198:77437045:A:C	77437045	C	ADD	87	0.1698	0.5103	0.06247	0.4617	-3.474	0.0005122	intergenic_variant	MODIFIER	-	-	-	-	-	-	-	-	-	-	-	-	-	-	rs9593198	-	-	-	-	-	-	-	-	-	-	0.2648	-	-	-	-	-	-	-	-	-	-
1	rs10803150:243822600:C:T	243822600	T	ADD	88	0.2394	0.4118	0.1068	0.5365	-3.472	0.0005167	intron_variant	MODIFIER	AKT3	ENSG00000117020	Transcript	ENST00000366539.1	protein_coding	-	4/13	-	-	-	-	-	-	-	rs10803150	-	-1	-	HGNC	393	-	-	-	-	-	0.2486	-	-	-	-	-	-	-	-	-	-
1	rs1843655:243837150:C:T	243837150	T	ADD	88	0.2394	0.4118	0.1068	0.5365	-3.472	0.0005167	intron_variant	MODIFIER	AKT3	ENSG00000117020	Transcript	ENST00000366539.1	protein_coding	-	3/13	-	-	-	-	-	-	-	rs1843655	-	-1	-	HGNC	393	-	-	-	-	-	0.2392	-	-	-	-	-	-	-	-	-	-
1	rs2345993:243815373:C:T	243815373	T	ADD	88	0.2394	0.4118	0.1068	0.5365	-3.472	0.0005167	intron_variant	MODIFIER	AKT3	ENSG00000117020	Transcript	ENST00000366539.1	protein_coding	-	4/13	-	-	-	-	-	-	-	rs2345993	-	-1	-	HGNC	393	-	-	-	-	-	0.2508	-	-	-	-	-	-	-	-	-	-
1	rs320305:243859909:G:T	243859909	T	ADD	88	0.2394	0.4118	0.1068	0.5365	-3.472	0.0005167	intron_variant	MODIFIER	AKT3	ENSG00000117020	Transcript	ENST00000366539.1	protein_coding	-	2/13	-	-	-	-	-	-	-	rs320305	-	-1	-	HGNC	393	-	-	-	-	-	-	-	-	-	-	-	-	-	-	-	-
1	rs320337:243814548:A:G	243814548	G	ADD	88	0.2394	0.4118	0.1068	0.5365	-3.472	0.0005167	intron_variant	MODIFIER	AKT3	ENSG00000117020	Transcript	ENST00000366539.1	protein_coding	-	4/13	-	-	-	-	-	-	-	rs320337	-	-1	-	HGNC	393	-	-	-	-	-	0.3566	-	-	-	-	-	-	-	-	-	-
1	rs4478795:243844576:C:T	243844576	T	ADD	88	0.2394	0.4118	0.1068	0.5365	-3.472	0.0005167	intron_variant	MODIFIER	AKT3	ENSG00000117020	Transcript	ENST00000366539.1	protein_coding	-	3/13	-	-	-	-	-	-	-	rs4478795	-	-1	-	HGNC	393	-	-	-	-	-	0.2464	-	-	-	-	-	-	-	-	-	-
1	rs58594024:243862702:C:A	243862702	A	ADD	88	0.2394	0.4118	0.1068	0.5365	-3.472	0.0005167	intron_variant	MODIFIER	AKT3	ENSG00000117020	Transcript	ENST00000366539.1	protein_coding	-	2/13	-	-	-	-	-	-	-	rs58594024	-	-1	-	HGNC	393	-	-	-	-	-	0.2472	-	-	-	-	-	-	-	-	-	-
1	rs6429433:243857994:C:T	243857994	T	ADD	88	0.2394	0.4118	0.1068	0.5365	-3.472	0.0005167	intron_variant	MODIFIER	AKT3	ENSG00000117020	Transcript	ENST00000366539.1	protein_coding	-	3/13	-	-	-	-	-	-	-	rs6429433	-	-1	-	HGNC	393	-	-	-	-	-	0.2754	-	-	-	-	-	-	-	-	-	-
2	rs4670152	36848297	A	ADD	88	0.1628	0.5233	0.05837	0.454	-3.469	0.0005223	intron_variant	MODIFIER	FEZ2	ENSG00000171055	Transcript	ENST00000357996.4	protein_coding	-	1/6	-	-	-	-	-	-	-	rs4670152	-	-1	cds_end_NF	HGNC	3660	-	-	-	-	-	0.2238	-	-	-	-	-	-	-	-	-	-
14	rs138667587:70078934:T:C	70078934	C	ADD	85	19.62	0.8581	3.65	105.5	3.469	0.000523	intron_variant	MODIFIER	KIAA0247	ENSG00000100647	Transcript	ENST00000342745.4	protein_coding	-	1/5	-	-	-	-	-	-	-	rs138667587	-	1	-	HGNC	19956	-	-	-	-	-	0.02	-	-	-	-	-	-	-	-	-	-
8	rs277777:94354185:C:T	94354185	C	ADD	84	4.51	0.4344	1.925	10.57	3.468	0.0005245	downstream_gene_variant	MODIFIER	LINC00535	ENSG00000246662	Transcript	ENST00000501400.1	antisense	-	-	-	-	-	-	-	-	-	rs277777	4510	-1	-	HGNC	43644	-	-	-	-	-	0.4643	-	-	-	-	-	-	-	-	-	-
19	rs12983873:6997601:G:C	6997601	C	ADD	86	5.063	0.4679	2.024	12.67	3.467	0.0005271	regulatory_region_variant	MODIFIER	-	-	RegulatoryFeature	ENSR00001608936	promoter_flanking_region	-	-	-	-	-	-	-	-	-	rs12983873	-	-	-	-	-	-	-	-	-	-	0.1506	-	-	-	-	-	-	-	-	-	-
19	rs8104872:6997631:C:T	6997631	T	ADD	86	5.063	0.4679	2.024	12.67	3.467	0.0005271	regulatory_region_variant	MODIFIER	-	-	RegulatoryFeature	ENSR00001608936	promoter_flanking_region	-	-	-	-	-	-	-	-	-	rs8104872	-	-	-	-	-	-	-	-	-	-	0.127	-	-	-	-	-	-	-	-	-	-
2	rs59261432:35007133:A:C	35007133	A	ADD	87	0.2038	0.4591	0.08286	0.5011	-3.465	0.0005297	intergenic_variant	MODIFIER	-	-	-	-	-	-	-	-	-	-	-	-	-	-	rs59261432	-	-	-	-	-	-	-	-	-	-	0.3468	-	-	-	-	-	-	-	-	-	-
3	rs72630399:76376221:A:G	76376221	G	ADD	87	0.2194	0.4378	0.09304	0.5175	-3.465	0.0005306	intron_variant	MODIFIER	ROBO2	ENSG00000185008	Transcript	ENST00000487694.3	protein_coding	-	2/26	-	-	-	-	-	-	-	rs72630399	-	1	-	HGNC	10250	-	-	-	-	-	0.1801	-	-	-	-	-	-	-	-	-	-
1	rs12410403:221587450:A:G	221587450	G	ADD	87	0.1709	0.5107	0.06281	0.4649	-3.46	0.0005404	intergenic_variant	MODIFIER	-	-	-	-	-	-	-	-	-	-	-	-	-	-	rs12410403	-	-	-	-	-	-	-	-	-	-	0.2484	-	-	-	-	-	-	-	-	-	-
1	rs1459233:221594969:A:G	221594969	G	ADD	87	0.1709	0.5107	0.06281	0.4649	-3.46	0.0005404	intergenic_variant	MODIFIER	-	-	-	-	-	-	-	-	-	-	-	-	-	-	rs1459233	-	-	-	-	-	-	-	-	-	-	0.2484	-	-	-	-	-	-	-	-	-	-
1	rs4550052:221584840:C:T	221584840	T	ADD	87	0.1709	0.5107	0.06281	0.4649	-3.46	0.0005404	intergenic_variant	MODIFIER	-	-	-	-	-	-	-	-	-	-	-	-	-	-	rs4550052	-	-	-	-	-	-	-	-	-	-	0.2484	-	-	-	-	-	-	-	-	-	-
1	rs994606:221602192:T:G	221602192	G	ADD	87	0.1709	0.5107	0.06281	0.4649	-3.46	0.0005404	intergenic_variant	MODIFIER	-	-	-	-	-	-	-	-	-	-	-	-	-	-	rs994606	-	-	-	-	-	-	-	-	-	-	-	-	-	-	-	-	-	-	-	-	-
1	rs742800	29718191	G	ADD	88	3.489	0.3613	1.718	7.083	3.458	0.0005438	intergenic_variant	MODIFIER	-	-	-	-	-	-	-	-	-	-	-	-	-	-	rs742800	-	-	-	-	-	-	-	-	-	-	0.2841	-	-	-	-	-	-	-	-	-	-
15	rs66462353:56186767:T:C	56186767	C	ADD	84	6.391	0.5369	2.231	18.3	3.455	0.0005503	intron_variant	MODIFIER	NEDD4	ENSG00000069869	Transcript	ENST00000338963.2	protein_coding	-	1/21	-	-	-	-	-	-	-	rs66462353	-	-1	-	HGNC	7727	-	-	-	-	-	-	-	-	-	-	-	-	-	-	-	-
18	rs35907745:45997186:C:T	45997186	C	ADD	87	4.205	0.4157	1.862	9.498	3.455	0.0005504	downstream_gene_variant	MODIFIER	RNA5SP456	ENSG00000200872	Transcript	ENST00000364002.1	rRNA	-	-	-	-	-	-	-	-	-	rs35907745	4672	-1	-	HGNC	43356	-	-	-	-	-	0.6242	-	-	-	-	-	-	-	-	-	-
5	rs165188:139145300:G:C	139145300	G	ADD	84	4.301	0.4226	1.879	9.847	3.452	0.0005555	TF_binding_site_variant	MODIFIER	-	-	MotifFeature	ENSM00909599586	-	-	-	-	-	-	-	-	-	-	rs165188	-	1	-	-	-	-	-	-	-	-	-	-	-	-	-	-	-	-	-	-	-
1	rs12032342:243834360:G:A	243834360	A	ADD	88	0.238	0.4158	0.1054	0.5377	-3.452	0.0005564	intron_variant	MODIFIER	AKT3	ENSG00000117020	Transcript	ENST00000366539.1	protein_coding	-	3/13	-	-	-	-	-	-	-	rs12032342	-	-1	-	HGNC	393	-	-	-	-	-	0.2001	-	-	-	-	-	-	-	-	-	-
12	rs7131702:113982989:T:C	113982989	C	ADD	86	4.187	0.4148	1.857	9.441	3.452	0.0005564	intergenic_variant	MODIFIER	-	-	-	-	-	-	-	-	-	-	-	-	-	-	rs7131702	-	-	-	-	-	-	-	-	-	-	0.3073	-	-	-	-	-	-	-	-	-	-
5	rs10079889	32975490	G	ADD	88	5.304	0.4836	2.056	13.69	3.45	0.0005602	intron_variant,non_coding_transcript_variant	MODIFIER	CTD-2066L21.3	ENSG00000250697	Transcript	ENST00000512323.1	lincRNA	-	1/1	-	-	-	-	-	-	-	rs10079889	-	-1	-	Clone_based_vega_gene	-	-	-	-	-	-	0.3636	-	-	-	-	-	-	-	-	-	-
5	rs12652138:32976309:A:G	32976309	G	ADD	88	5.304	0.4836	2.056	13.69	3.45	0.0005602	intron_variant,non_coding_transcript_variant	MODIFIER	CTD-2066L21.3	ENSG00000250697	Transcript	ENST00000512323.1	lincRNA	-	1/1	-	-	-	-	-	-	-	rs12652138	-	-1	-	Clone_based_vega_gene	-	-	-	-	-	-	0.3612	-	-	-	-	-	-	-	-	-	-
5	rs1581022:32973835:T:C	32973835	C	ADD	88	5.304	0.4836	2.056	13.69	3.45	0.0005602	intron_variant,non_coding_transcript_variant	MODIFIER	CTD-2066L21.3	ENSG00000250697	Transcript	ENST00000512323.1	lincRNA	-	1/1	-	-	-	-	-	-	-	rs1581022	-	-1	-	Clone_based_vega_gene	-	-	-	-	-	-	0.4403	-	-	-	-	-	-	-	-	-	-
5	rs2877294:32973557:G:A	32973557	A	ADD	88	5.304	0.4836	2.056	13.69	3.45	0.0005602	intron_variant,non_coding_transcript_variant	MODIFIER	CTD-2066L21.3	ENSG00000250697	Transcript	ENST00000512323.1	lincRNA	-	1/1	-	-	-	-	-	-	-	rs2877294	-	-1	-	Clone_based_vega_gene	-	-	-	-	-	-	0.4465	-	-	-	-	-	-	-	-	-	-
5	rs4867492:32976593:A:T	32976593	T	ADD	88	5.304	0.4836	2.056	13.69	3.45	0.0005602	intron_variant,non_coding_transcript_variant	MODIFIER	CTD-2066L21.3	ENSG00000250697	Transcript	ENST00000512323.1	lincRNA	-	1/1	-	-	-	-	-	-	-	rs4867492	-	-1	-	Clone_based_vega_gene	-	-	-	-	-	-	-	-	-	-	-	-	-	-	-	-	-
5	rs7713959:32974864:C:T	32974864	T	ADD	88	5.304	0.4836	2.056	13.69	3.45	0.0005602	intron_variant,non_coding_transcript_variant	MODIFIER	CTD-2066L21.3	ENSG00000250697	Transcript	ENST00000512323.1	lincRNA	-	1/1	-	-	-	-	-	-	-	rs7713959	-	-1	-	Clone_based_vega_gene	-	-	-	-	-	-	0.3514	-	-	-	-	-	-	-	-	-	-
1	rs1551672:221564323:T:C	221564323	C	ADD	85	0.1731	0.5085	0.06389	0.469	-3.449	0.0005627	intergenic_variant	MODIFIER	-	-	-	-	-	-	-	-	-	-	-	-	-	-	rs1551672	-	-	-	-	-	-	-	-	-	-	0.2466	-	-	-	-	-	-	-	-	-	-
2	rs6434304:189833911:T:C	189833911	T	ADD	85	0.1909	0.4802	0.07449	0.4893	-3.449	0.0005631	regulatory_region_variant	MODIFIER	-	-	RegulatoryFeature	ENSR00001202711	promoter_flanking_region	-	-	-	-	-	-	-	-	-	rs6434304	-	-	-	-	-	-	-	-	-	-	0.5931	-	-	-	-	-	-	-	-	-	-
10	rs11598943	29205665	G	ADD	88	4.603	0.4428	1.932	10.96	3.448	0.0005655	intergenic_variant	MODIFIER	-	-	-	-	-	-	-	-	-	-	-	-	-	-	rs11598943	-	-	-	-	-	-	-	-	-	-	0.2232	-	-	-	-	-	-	-	-	-	-
18	rs146012607:26000023:C:T	26000023	C	ADD	85	3.809	0.3881	1.78	8.15	3.446	0.0005681	intergenic_variant	MODIFIER	-	-	-	-	-	-	-	-	-	-	-	-	-	-	rs146012607	-	-	-	-	-	-	-	-	-	-	0.3107	-	-	-	-	-	-	-	-	-	-
5	rs260729	139093062	T	ADD	88	7.329	0.5784	2.359	22.77	3.444	0.0005737	intron_variant,non_coding_transcript_variant	MODIFIER	CTB-35F21.1	ENSG00000249526	Transcript	ENST00000515296.1	lincRNA	-	2/5	-	-	-	-	-	-	-	rs260729	-	1	-	Clone_based_vega_gene	-	-	-	-	-	-	-	-	-	-	-	-	-	-	-	-	-
5	rs260732:139095486:A:G	139095486	A	ADD	88	7.329	0.5784	2.359	22.77	3.444	0.0005737	intron_variant,non_coding_transcript_variant	MODIFIER	CTB-35F21.1	ENSG00000249526	Transcript	ENST00000515296.1	lincRNA	-	2/5	-	-	-	-	-	-	-	rs260732	-	1	-	Clone_based_vega_gene	-	-	-	-	-	-	-	-	-	-	-	-	-	-	-	-	-
5	rs260733:139095905:T:G	139095905	T	ADD	88	7.329	0.5784	2.359	22.77	3.444	0.0005737	intron_variant,non_coding_transcript_variant	MODIFIER	CTB-35F21.1	ENSG00000249526	Transcript	ENST00000515296.1	lincRNA	-	2/5	-	-	-	-	-	-	-	rs260733	-	1	-	Clone_based_vega_gene	-	-	-	-	-	-	-	-	-	-	-	-	-	-	-	-	-
5	rs260734:139099891:G:C	139099891	G	ADD	88	7.329	0.5784	2.359	22.77	3.444	0.0005737	intron_variant,non_coding_transcript_variant	MODIFIER	CTB-35F21.1	ENSG00000249526	Transcript	ENST00000515296.1	lincRNA	-	2/5	-	-	-	-	-	-	-	rs260734	-	1	-	Clone_based_vega_gene	-	-	-	-	-	-	0.9291	-	-	-	-	-	-	-	-	-	-
5	rs260735:139103881:G:A	139103881	G	ADD	88	7.329	0.5784	2.359	22.77	3.444	0.0005737	intron_variant,non_coding_transcript_variant	MODIFIER	CTB-35F21.1	ENSG00000249526	Transcript	ENST00000515296.1	lincRNA	-	3/5	-	-	-	-	-	-	-	rs260735	-	1	-	Clone_based_vega_gene	-	-	-	-	-	-	0.9067	-	-	-	-	-	-	-	-	-	-
5	rs262782:139101203:A:G	139101203	A	ADD	88	7.329	0.5784	2.359	22.77	3.444	0.0005737	intron_variant,non_coding_transcript_variant	MODIFIER	CTB-35F21.1	ENSG00000249526	Transcript	ENST00000515296.1	lincRNA	-	2/5	-	-	-	-	-	-	-	rs262782	-	1	-	Clone_based_vega_gene	-	-	-	-	-	-	-	-	-	-	-	-	-	-	-	-	-
5	rs2649633:139096690:T:G	139096690	T	ADD	88	7.329	0.5784	2.359	22.77	3.444	0.0005737	intron_variant,non_coding_transcript_variant	MODIFIER	CTB-35F21.1	ENSG00000249526	Transcript	ENST00000515296.1	lincRNA	-	2/5	-	-	-	-	-	-	-	rs2649633	-	1	-	Clone_based_vega_gene	-	-	-	-	-	-	0.8984	-	-	-	-	-	-	-	-	-	-
10	rs10901741	128608215	T	ADD	88	0.2661	0.3845	0.1253	0.5655	-3.443	0.0005759	intron_variant	MODIFIER	DOCK1	ENSG00000150760	Transcript	ENST00000280333.6	protein_coding	-	1/51	-	-	-	-	-	-	-	rs10901741	-	1	-	HGNC	2987	-	-	-	-	-	0.3476	-	-	-	-	-	-	-	-	-	-
11	rs1037353:83525588:A:G	83525588	G	ADD	87	7.706	0.5932	2.41	24.65	3.443	0.0005759	intron_variant	MODIFIER	DLG2	ENSG00000150672	Transcript	ENST00000376104.2	protein_coding	-	17/27	-	-	-	-	-	-	-	rs1037353	-	-1	-	HGNC	2901	-	-	-	-	-	0.2001	-	-	-	-	-	-	-	-	-	-
11	rs11233751:83529103:C:T	83529103	T	ADD	87	7.706	0.5932	2.41	24.65	3.443	0.0005759	intron_variant	MODIFIER	DLG2	ENSG00000150672	Transcript	ENST00000376104.2	protein_coding	-	17/27	-	-	-	-	-	-	-	rs11233751	-	-1	-	HGNC	2901	-	-	-	-	-	0.2374	-	-	-	-	-	-	-	-	-	-
11	rs66773965:83511112:C:T	83511112	T	ADD	87	7.706	0.5932	2.41	24.65	3.443	0.0005759	intron_variant	MODIFIER	DLG2	ENSG00000150672	Transcript	ENST00000376104.2	protein_coding	-	17/27	-	-	-	-	-	-	-	rs66773965	-	-1	-	HGNC	2901	-	-	-	-	-	0.2212	-	-	-	-	-	-	-	-	-	-
11	rs7118583:83502296:G:A	83502296	A	ADD	87	7.706	0.5932	2.41	24.65	3.443	0.0005759	intron_variant	MODIFIER	DLG2	ENSG00000150672	Transcript	ENST00000376104.2	protein_coding	-	17/27	-	-	-	-	-	-	-	rs7118583	-	-1	-	HGNC	2901	-	-	-	-	-	0.2173	-	-	-	-	-	-	-	-	-	-
11	rs7126807:83525211:T:A	83525211	A	ADD	87	7.706	0.5932	2.41	24.65	3.443	0.0005759	intron_variant	MODIFIER	DLG2	ENSG00000150672	Transcript	ENST00000376104.2	protein_coding	-	17/27	-	-	-	-	-	-	-	rs7126807	-	-1	-	HGNC	2901	-	-	-	-	-	0.2019	-	-	-	-	-	-	-	-	-	-
11	rs7127293:83504685:A:G	83504685	G	ADD	87	7.706	0.5932	2.41	24.65	3.443	0.0005759	intron_variant	MODIFIER	DLG2	ENSG00000150672	Transcript	ENST00000376104.2	protein_coding	-	17/27	-	-	-	-	-	-	-	rs7127293	-	-1	-	HGNC	2901	-	-	-	-	-	0.1947	-	-	-	-	-	-	-	-	-	-
11	rs7130838:83501966:T:C	83501966	C	ADD	87	7.706	0.5932	2.41	24.65	3.443	0.0005759	intron_variant	MODIFIER	DLG2	ENSG00000150672	Transcript	ENST00000376104.2	protein_coding	-	17/27	-	-	-	-	-	-	-	rs7130838	-	-1	-	HGNC	2901	-	-	-	-	-	0.2057	-	-	-	-	-	-	-	-	-	-
11	rs7931558:83503892:T:A	83503892	A	ADD	87	7.706	0.5932	2.41	24.65	3.443	0.0005759	intron_variant	MODIFIER	DLG2	ENSG00000150672	Transcript	ENST00000376104.2	protein_coding	-	17/27	-	-	-	-	-	-	-	rs7931558	-	-1	-	HGNC	2901	-	-	-	-	-	0.2157	-	-	-	-	-	-	-	-	-	-
11	rs7943895:83503203:A:G	83503203	G	ADD	87	7.706	0.5932	2.41	24.65	3.443	0.0005759	intron_variant	MODIFIER	DLG2	ENSG00000150672	Transcript	ENST00000376104.2	protein_coding	-	17/27	-	-	-	-	-	-	-	rs7943895	-	-1	-	HGNC	2901	-	-	-	-	-	0.1969	-	-	-	-	-	-	-	-	-	-
10	rs3123663	44161143	A	ADD	88	6.082	0.5245	2.176	17	3.442	0.0005775	non_coding_transcript_exon_variant	MODIFIER	RP11-402L1.11	ENSG00000228426	Transcript	ENST00000418426.1	lincRNA	1/2	-	-	-	28	-	-	-	-	rs3123663	-	1	-	Clone_based_vega_gene	-	-	-	-	-	-	0.7923	-	-	-	-	-	-	-	-	-	-
10	rs3128252:44167701:C:T	44167701	C	ADD	88	6.082	0.5245	2.176	17	3.442	0.0005775	intron_variant,non_coding_transcript_variant	MODIFIER	ZNF32-AS3	ENSG00000223910	Transcript	ENST00000458063.1	processed_transcript	-	3/4	-	-	-	-	-	-	-	rs3128252	-	1	-	HGNC	23583	-	-	-	-	-	0.7919	-	-	-	-	-	-	-	-	-	-
21	rs62219347:43030133:T:G	43030133	G	ADD	85	5.389	0.4894	2.065	14.06	3.442	0.0005784	intergenic_variant	MODIFIER	-	-	-	-	-	-	-	-	-	-	-	-	-	-	rs62219347	-	-	-	-	-	-	-	-	-	-	0.1717	-	-	-	-	-	-	-	-	-	-
5	rs10067549:32976879:G:A	32976879	A	ADD	87	5.314	0.4854	2.052	13.76	3.441	0.000579	intron_variant,non_coding_transcript_variant	MODIFIER	CTD-2066L21.3	ENSG00000250697	Transcript	ENST00000512323.1	lincRNA	-	1/1	-	-	-	-	-	-	-	rs10067549	-	-1	-	Clone_based_vega_gene	-	-	-	-	-	-	0.4357	-	-	-	-	-	-	-	-	-	-
5	rs10076775:32976915:T:C	32976915	C	ADD	87	5.314	0.4854	2.052	13.76	3.441	0.000579	intron_variant,non_coding_transcript_variant	MODIFIER	CTD-2066L21.3	ENSG00000250697	Transcript	ENST00000512323.1	lincRNA	-	1/1	-	-	-	-	-	-	-	rs10076775	-	-1	-	Clone_based_vega_gene	-	-	-	-	-	-	0.3612	-	-	-	-	-	-	-	-	-	-
20	rs6021497:50468254:T:C	50468254	T	ADD	84	4.676	0.4482	1.942	11.26	3.441	0.0005794	intron_variant,non_coding_transcript_variant	MODIFIER	RP5-1112F19.2	ENSG00000227964	Transcript	ENST00000438154.1	lincRNA	-	1/2	-	-	-	-	-	-	-	rs6021497	-	-1	-	Clone_based_vega_gene	-	-	-	-	-	-	0.7658	-	-	-	-	-	-	-	-	-	-
18	rs11875031:25995393:G:A	25995393	G	ADD	86	3.809	0.3888	1.778	8.16	3.439	0.0005829	intergenic_variant	MODIFIER	-	-	-	-	-	-	-	-	-	-	-	-	-	-	rs11875031	-	-	-	-	-	-	-	-	-	-	0.364	-	-	-	-	-	-	-	-	-	-
18	rs12326761:25995080:G:A	25995080	G	ADD	86	3.809	0.3888	1.778	8.16	3.439	0.0005829	intergenic_variant	MODIFIER	-	-	-	-	-	-	-	-	-	-	-	-	-	-	rs12326761	-	-	-	-	-	-	-	-	-	-	0.364	-	-	-	-	-	-	-	-	-	-
18	rs143989765:26000599:C:T	26000599	C	ADD	86	3.809	0.3888	1.778	8.16	3.439	0.0005829	intergenic_variant	MODIFIER	-	-	-	-	-	-	-	-	-	-	-	-	-	-	rs62100549	-	-	-	-	-	-	-	-	-	-	-	-	-	-	-	-	-	-	-	-	-
18	rs200467726:25999811:T:C	25999811	T	ADD	86	3.809	0.3888	1.778	8.16	3.439	0.0005829	intergenic_variant	MODIFIER	-	-	-	-	-	-	-	-	-	-	-	-	-	-	rs200467726	-	-	-	-	-	-	-	-	-	-	0.3522	-	-	-	-	-	-	-	-	-	-
18	rs4800304:25994583:G:A	25994583	G	ADD	86	3.809	0.3888	1.778	8.16	3.439	0.0005829	intergenic_variant	MODIFIER	-	-	-	-	-	-	-	-	-	-	-	-	-	-	rs4800304	-	-	-	-	-	-	-	-	-	-	0.3566	-	-	-	-	-	-	-	-	-	-
8	rs10089500:74617061:G:A	74617061	A	ADD	86	7.566	0.5885	2.388	23.98	3.439	0.0005843	intron_variant	MODIFIER	STAU2	ENSG00000040341	Transcript	ENST00000524300.1	protein_coding	-	4/14	-	-	-	-	-	-	-	rs10089500	-	-1	-	HGNC	11371	-	-	-	-	-	0.0747	-	-	-	-	-	-	-	-	-	-
20	rs13040370:50469140:A:G	50469140	A	ADD	86	4.636	0.4462	1.934	11.12	3.438	0.000586	intron_variant,non_coding_transcript_variant	MODIFIER	RP5-1112F19.2	ENSG00000227964	Transcript	ENST00000438154.1	lincRNA	-	1/2	-	-	-	-	-	-	-	rs13040370	-	-1	-	Clone_based_vega_gene	-	-	-	-	-	-	-	-	-	-	-	-	-	-	-	-	-
20	rs2869450:50468135:T:C	50468135	T	ADD	86	4.636	0.4462	1.934	11.12	3.438	0.000586	intron_variant,non_coding_transcript_variant	MODIFIER	RP5-1112F19.2	ENSG00000227964	Transcript	ENST00000438154.1	lincRNA	-	1/2	-	-	-	-	-	-	-	rs2869450	-	-1	-	Clone_based_vega_gene	-	-	-	-	-	-	-	-	-	-	-	-	-	-	-	-	-
20	rs6021498:50468398:G:A	50468398	G	ADD	86	4.636	0.4462	1.934	11.12	3.438	0.000586	intron_variant,non_coding_transcript_variant	MODIFIER	RP5-1112F19.2	ENSG00000227964	Transcript	ENST00000438154.1	lincRNA	-	1/2	-	-	-	-	-	-	-	rs6021498	-	-1	-	Clone_based_vega_gene	-	-	-	-	-	-	-	-	-	-	-	-	-	-	-	-	-
20	rs6067969:50469086:G:A	50469086	G	ADD	86	4.636	0.4462	1.934	11.12	3.438	0.000586	intron_variant,non_coding_transcript_variant	MODIFIER	RP5-1112F19.2	ENSG00000227964	Transcript	ENST00000438154.1	lincRNA	-	1/2	-	-	-	-	-	-	-	rs6067969	-	-1	-	Clone_based_vega_gene	-	-	-	-	-	-	-	-	-	-	-	-	-	-	-	-	-
16	rs7187229	74743736	C	ADD	88	3.441	0.3596	1.7	6.963	3.436	0.00059	downstream_gene_variant	MODIFIER	FA2H	ENSG00000103089	Transcript	ENST00000219368.3	protein_coding	-	-	-	-	-	-	-	-	-	rs7187229	3117	-1	-	HGNC	21197	-	-	-	-	-	0.7294	-	-	-	-	-	-	-	-	-	-
18	rs2957127:60059365:T:C	60059365	C	ADD	87	4.965	0.4664	1.99	12.38	3.436	0.0005902	downstream_gene_variant	MODIFIER	TNFRSF11A	ENSG00000141655	Transcript	ENST00000586569.1	protein_coding	-	-	-	-	-	-	-	-	-	rs2957127	849	1	-	HGNC	11908	-	-	-	-	-	0.5158	-	-	-	-	-	-	-	-	-	-
18	rs7231672:60059026:T:C	60059026	C	ADD	87	4.965	0.4664	1.99	12.38	3.436	0.0005902	downstream_gene_variant	MODIFIER	TNFRSF11A	ENSG00000141655	Transcript	ENST00000586569.1	protein_coding	-	-	-	-	-	-	-	-	-	rs7231672	510	1	-	HGNC	11908	-	-	-	-	-	0.4768	-	-	-	-	-	-	-	-	-	-
21	rs2838074	43032820	A	ADD	88	5.125	0.476	2.016	13.03	3.433	0.0005967	regulatory_region_variant	MODIFIER	-	-	RegulatoryFeature	ENSR00000392046	CTCF_binding_site	-	-	-	-	-	-	-	-	-	rs2838074	-	-	-	-	-	-	-	-	-	-	0.1903	-	-	-	-	-	-	-	-	-	-
11	rs61878078:20213775:C:G	20213775	G	ADD	87	13.72	0.7629	3.076	61.2	3.433	0.0005976	intergenic_variant	MODIFIER	-	-	-	-	-	-	-	-	-	-	-	-	-	-	rs61878078	-	-	-	-	-	-	-	-	-	-	0.0423	-	-	-	-	-	-	-	-	-	-
11	rs61878079:20214925:G:A	20214925	A	ADD	87	13.72	0.7629	3.076	61.2	3.433	0.0005976	intergenic_variant	MODIFIER	-	-	-	-	-	-	-	-	-	-	-	-	-	-	rs61878079	-	-	-	-	-	-	-	-	-	-	0.0423	-	-	-	-	-	-	-	-	-	-
15	rs2344855:86388941:T:C	86388941	C	ADD	87	0.1968	0.4737	0.07776	0.498	-3.431	0.0006004	intergenic_variant	MODIFIER	-	-	-	-	-	-	-	-	-	-	-	-	-	-	rs2344855	-	-	-	-	-	-	-	-	-	-	0.3133	-	-	-	-	-	-	-	-	-	-
12	rs2287152:16514190:A:T	16514190	T	ADD	87	5.079	0.4739	2.006	12.86	3.429	0.000605	intron_variant	MODIFIER	MGST1	ENSG00000008394	Transcript	ENST00000396209.1	protein_coding	-	3/3	-	-	-	-	-	-	-	rs2287152	-	1	-	HGNC	7061	-	-	-	-	-	0.2332	-	-	-	-	-	-	-	-	-	-
7	rs55787908:66865490:C:T	66865490	T	ADD	86	0.1598	0.535	0.056	0.4561	-3.427	0.0006095	intergenic_variant	MODIFIER	-	-	-	-	-	-	-	-	-	-	-	-	-	-	rs55787908	-	-	-	-	-	-	-	-	-	-	0.2694	-	-	-	-	-	-	-	-	-	-
2	rs57311493:45136119:G:T	45136119	T	ADD	86	8.841	0.6359	2.542	30.74	3.427	0.0006101	intergenic_variant	MODIFIER	-	-	-	-	-	-	-	-	-	-	-	-	-	-	rs57311493	-	-	-	-	-	-	-	-	-	-	-	-	-	-	-	-	-	-	-	-	-
6	rs538597:23951031:G:A	23951031	A	ADD	85	4.477	0.4376	1.899	10.56	3.426	0.0006132	intergenic_variant	MODIFIER	-	-	-	-	-	-	-	-	-	-	-	-	-	-	rs538597	-	-	-	-	-	-	-	-	-	-	0.4253	-	-	-	-	-	-	-	-	-	-
6	rs539570:23950906:C:T	23950906	T	ADD	85	4.477	0.4376	1.899	10.56	3.426	0.0006132	intergenic_variant	MODIFIER	-	-	-	-	-	-	-	-	-	-	-	-	-	-	rs539570	-	-	-	-	-	-	-	-	-	-	-	-	-	-	-	-	-	-	-	-	-
1	rs28496793	158102386	C	ADD	88	3.301	0.3486	1.667	6.536	3.425	0.0006141	non_coding_transcript_exon_variant	MODIFIER	RP11-404O13.1	ENSG00000231666	Transcript	ENST00000414848.1	lincRNA	3/3	-	-	-	282	-	-	-	-	rs3037925	-	-1	-	Clone_based_vega_gene	-	-	-	-	-	-	0.3918	-	-	-	-	-	-	-	-	-	-
13	rs1342878:77436430:C:G	77436430	C	ADD	87	0.1902	0.4848	0.07354	0.4918	-3.424	0.0006173	intergenic_variant	MODIFIER	-	-	-	-	-	-	-	-	-	-	-	-	-	-	rs1342878	-	-	-	-	-	-	-	-	-	-	-	-	-	-	-	-	-	-	-	-	-
2	rs3748926:35012498:A:G	35012498	A	ADD	87	0.2049	0.4631	0.08266	0.5077	-3.424	0.0006179	intergenic_variant	MODIFIER	-	-	-	-	-	-	-	-	-	-	-	-	-	-	rs3748926	-	-	-	-	-	-	-	-	-	-	0.3456	-	-	-	-	-	-	-	-	-	-
2	rs3910554:35007876:G:C	35007876	G	ADD	87	0.2049	0.4631	0.08266	0.5077	-3.424	0.0006179	intergenic_variant	MODIFIER	-	-	-	-	-	-	-	-	-	-	-	-	-	-	rs3910554	-	-	-	-	-	-	-	-	-	-	0.3466	-	-	-	-	-	-	-	-	-	-
2	rs6714231:35008569:T:C	35008569	T	ADD	87	0.2049	0.4631	0.08266	0.5077	-3.424	0.0006179	intergenic_variant	MODIFIER	-	-	-	-	-	-	-	-	-	-	-	-	-	-	rs6714231	-	-	-	-	-	-	-	-	-	-	0.347	-	-	-	-	-	-	-	-	-	-
2	rs6756796:35008853:G:A	35008853	G	ADD	87	0.2049	0.4631	0.08266	0.5077	-3.424	0.0006179	intergenic_variant	MODIFIER	-	-	-	-	-	-	-	-	-	-	-	-	-	-	rs6756796	-	-	-	-	-	-	-	-	-	-	0.3484	-	-	-	-	-	-	-	-	-	-
2	rs72860487:35013065:T:C	35013065	T	ADD	87	0.2049	0.4631	0.08266	0.5077	-3.424	0.0006179	intergenic_variant	MODIFIER	-	-	-	-	-	-	-	-	-	-	-	-	-	-	rs72860487	-	-	-	-	-	-	-	-	-	-	0.3458	-	-	-	-	-	-	-	-	-	-
5	rs181998:139096353:A:G	139096353	A	ADD	87	7.345	0.5827	2.344	23.01	3.422	0.0006211	intron_variant,non_coding_transcript_variant	MODIFIER	CTB-35F21.1	ENSG00000249526	Transcript	ENST00000515296.1	lincRNA	-	2/5	-	-	-	-	-	-	-	rs181998	-	1	-	Clone_based_vega_gene	-	-	-	-	-	-	-	-	-	-	-	-	-	-	-	-	-
20	rs6021501	50469544	T	ADD	88	4.623	0.4477	1.922	11.12	3.42	0.0006271	intron_variant,non_coding_transcript_variant	MODIFIER	RP5-1112F19.2	ENSG00000227964	Transcript	ENST00000438154.1	lincRNA	-	1/2	-	-	-	-	-	-	-	rs6021501	-	-1	-	Clone_based_vega_gene	-	-	-	-	-	-	0.6651	-	-	-	-	-	-	-	-	-	-
4	rs10000297:20391907:T:A	20391907	A	ADD	87	6.235	0.5352	2.184	17.8	3.42	0.0006272	intron_variant	MODIFIER	SLIT2	ENSG00000145147	Transcript	ENST00000504154.1	protein_coding	-	4/36	-	-	-	-	-	-	-	rs10000297	-	1	-	HGNC	11086	-	-	-	-	-	0.1238	-	-	-	-	-	-	-	-	-	-
4	rs4697163:20344198:C:G	20344198	G	ADD	87	6.235	0.5352	2.184	17.8	3.42	0.0006272	intron_variant	MODIFIER	SLIT2	ENSG00000145147	Transcript	ENST00000504154.1	protein_coding	-	4/36	-	-	-	-	-	-	-	rs4697163	-	1	-	HGNC	11086	-	-	-	-	-	0.2117	-	-	-	-	-	-	-	-	-	-
20	rs6027755	59268710	A	ADD	88	5.692	0.5086	2.101	15.42	3.42	0.0006272	regulatory_region_variant	MODIFIER	-	-	RegulatoryFeature	ENSR00001227669	promoter_flanking_region	-	-	-	-	-	-	-	-	-	rs6027755	-	-	-	-	-	-	-	-	-	-	0.3409	-	-	-	-	-	-	-	-	-	-
8	rs10957077:59934166:A:G	59934166	G	ADD	88	5.097	0.4764	2.003	12.97	3.419	0.0006296	intron_variant	MODIFIER	TOX	ENSG00000198846	Transcript	ENST00000361421.1	protein_coding	-	1/8	-	-	-	-	-	-	-	rs10957077	-	-1	-	HGNC	18988	-	-	-	-	-	0.4589	-	-	-	-	-	-	-	-	-	-
2	rs163521:45131643:G:A	45131643	G	ADD	84	9.064	0.6451	2.56	32.1	3.417	0.000633	intergenic_variant	MODIFIER	-	-	-	-	-	-	-	-	-	-	-	-	-	-	rs163521	-	-	-	-	-	-	-	-	-	-	-	-	-	-	-	-	-	-	-	-	-
5	rs260719:139135507:G:A	139135507	G	ADD	87	7.209	0.5784	2.32	22.4	3.415	0.000637	intergenic_variant	MODIFIER	-	-	-	-	-	-	-	-	-	-	-	-	-	-	rs260719	-	-	-	-	-	-	-	-	-	-	-	-	-	-	-	-	-	-	-	-	-
5	rs260720:139135577:C:G	139135577	C	ADD	87	7.209	0.5784	2.32	22.4	3.415	0.000637	intergenic_variant	MODIFIER	-	-	-	-	-	-	-	-	-	-	-	-	-	-	rs260720	-	-	-	-	-	-	-	-	-	-	0.8532	-	-	-	-	-	-	-	-	-	-
14	rs2153078:86410463:A:T	86410463	A	ADD	84	3.896	0.3982	1.785	8.503	3.415	0.0006378	intron_variant,non_coding_transcript_variant	MODIFIER	CTD-2341M24.1	ENSG00000258733	Transcript	ENST00000557195.1	lincRNA	-	1/4	-	-	-	-	-	-	-	rs2153078	-	1	-	Clone_based_vega_gene	-	-	-	-	-	-	0.5607	-	-	-	-	-	-	-	-	-	-
2	rs17015608	35005992	A	ADD	88	0.2095	0.458	0.08538	0.5142	-3.412	0.0006447	intergenic_variant	MODIFIER	-	-	-	-	-	-	-	-	-	-	-	-	-	-	rs17015608	-	-	-	-	-	-	-	-	-	-	-	-	-	-	-	-	-	-	-	-	-
13	rs12584347:80360468:C:A	80360468	A	ADD	85	5.613	0.5057	2.083	15.12	3.411	0.0006466	intergenic_variant	MODIFIER	-	-	-	-	-	-	-	-	-	-	-	-	-	-	rs12584347	-	-	-	-	-	-	-	-	-	-	0.0661	-	-	-	-	-	-	-	-	-	-
13	rs57650273:80352305:G:A	80352305	A	ADD	85	5.613	0.5057	2.083	15.12	3.411	0.0006466	intergenic_variant	MODIFIER	-	-	-	-	-	-	-	-	-	-	-	-	-	-	rs57650273	-	-	-	-	-	-	-	-	-	-	0.0667	-	-	-	-	-	-	-	-	-	-
13	rs74099693:80350061:C:A	80350061	A	ADD	85	5.613	0.5057	2.083	15.12	3.411	0.0006466	regulatory_region_variant	MODIFIER	-	-	RegulatoryFeature	ENSR00000272655	CTCF_binding_site	-	-	-	-	-	-	-	-	-	rs74099693	-	-	-	-	-	-	-	-	-	-	0.0669	-	-	-	-	-	-	-	-	-	-
13	rs74674855:80342101:G:T	80342101	T	ADD	85	5.613	0.5057	2.083	15.12	3.411	0.0006466	intergenic_variant	MODIFIER	-	-	-	-	-	-	-	-	-	-	-	-	-	-	rs74674855	-	-	-	-	-	-	-	-	-	-	0.0399	-	-	-	-	-	-	-	-	-	-
13	rs78988764:80339389:T:C	80339389	C	ADD	85	5.613	0.5057	2.083	15.12	3.411	0.0006466	intergenic_variant	MODIFIER	-	-	-	-	-	-	-	-	-	-	-	-	-	-	rs78988764	-	-	-	-	-	-	-	-	-	-	0.0403	-	-	-	-	-	-	-	-	-	-
13	rs79816381:80349497:A:G	80349497	G	ADD	85	5.613	0.5057	2.083	15.12	3.411	0.0006466	intergenic_variant	MODIFIER	-	-	-	-	-	-	-	-	-	-	-	-	-	-	rs79816381	-	-	-	-	-	-	-	-	-	-	0.0395	-	-	-	-	-	-	-	-	-	-
2	rs4670575:36848380:G:A	36848380	A	ADD	87	0.1672	0.5245	0.05981	0.4674	-3.41	0.0006498	intron_variant	MODIFIER	FEZ2	ENSG00000171055	Transcript	ENST00000357996.4	protein_coding	-	1/6	-	-	-	-	-	-	-	rs4670575	-	-1	cds_end_NF	HGNC	3660	-	-	-	-	-	0.1955	-	-	-	-	-	-	-	-	-	-
11	rs10793154:76057887:A:C	76057887	C	ADD	84	4.11	0.4146	1.824	9.263	3.41	0.0006505	downstream_gene_variant	MODIFIER	PRKRIR	ENSG00000137492	Transcript	ENST00000260045.3	protein_coding	-	-	-	-	-	-	-	-	-	rs10793154	3113	-1	-	HGNC	9440	-	-	-	-	-	0.3339	-	-	-	-	-	-	-	-	-	-
11	rs10899209:76058080:G:T	76058080	T	ADD	84	4.11	0.4146	1.824	9.263	3.41	0.0006505	downstream_gene_variant	MODIFIER	PRKRIR	ENSG00000137492	Transcript	ENST00000260045.3	protein_coding	-	-	-	-	-	-	-	-	-	rs10899209	2920	-1	-	HGNC	9440	-	-	-	-	-	0.3317	-	-	-	-	-	-	-	-	-	-
9	rs10735578:89185733:G:T	89185733	T	ADD	84	3.864	0.3964	1.777	8.404	3.41	0.0006507	intergenic_variant	MODIFIER	-	-	-	-	-	-	-	-	-	-	-	-	-	-	rs10735578	-	-	-	-	-	-	-	-	-	-	-	-	-	-	-	-	-	-	-	-	-
9	rs7847548:89185829:T:A	89185829	A	ADD	84	3.864	0.3964	1.777	8.404	3.41	0.0006507	intergenic_variant	MODIFIER	-	-	-	-	-	-	-	-	-	-	-	-	-	-	rs7847548	-	-	-	-	-	-	-	-	-	-	0.4868	-	-	-	-	-	-	-	-	-	-
9	rs7861552:89186125:A:G	89186125	G	ADD	84	3.864	0.3964	1.777	8.404	3.41	0.0006507	intergenic_variant	MODIFIER	-	-	-	-	-	-	-	-	-	-	-	-	-	-	rs7861552	-	-	-	-	-	-	-	-	-	-	0.4912	-	-	-	-	-	-	-	-	-	-
3	rs4894484:174986124:G:A	174986124	A	ADD	84	0.1904	0.4866	0.07336	0.4941	-3.409	0.0006516	intron_variant	MODIFIER	NAALADL2	ENSG00000177694	Transcript	ENST00000454872.1	protein_coding	-	4/13	-	-	-	-	-	-	-	rs4894484	-	1	-	HGNC	23219	-	-	-	-	-	0.356	-	-	-	-	-	-	-	-	-	-
3	rs4894704:174986118:A:G	174986118	G	ADD	84	0.1904	0.4866	0.07336	0.4941	-3.409	0.0006516	intron_variant	MODIFIER	NAALADL2	ENSG00000177694	Transcript	ENST00000454872.1	protein_coding	-	4/13	-	-	-	-	-	-	-	rs4894704	-	1	-	HGNC	23219	-	-	-	-	-	0.356	-	-	-	-	-	-	-	-	-	-
2	rs12691693	145255210	C	ADD	88	4.492	0.4407	1.894	10.66	3.409	0.0006529	intron_variant	MODIFIER	ZEB2	ENSG00000169554	Transcript	ENST00000558170.2	protein_coding	-	2/9	-	-	-	-	-	-	-	rs12691693	-	-1	-	HGNC	14881	-	-	-	-	-	0.4702	-	-	-	-	-	-	-	-	-	-
3	rs34401246:76381061:C:G	76381061	C	ADD	86	0.2092	0.459	0.08507	0.5143	-3.408	0.0006535	intron_variant	MODIFIER	ROBO2	ENSG00000185008	Transcript	ENST00000487694.3	protein_coding	-	2/26	-	-	-	-	-	-	-	rs34401246	-	1	-	HGNC	10250	-	-	-	-	-	-	-	-	-	-	-	-	-	-	-	-
3	rs6789770:76380857:C:G	76380857	C	ADD	86	0.2092	0.459	0.08507	0.5143	-3.408	0.0006535	intron_variant	MODIFIER	ROBO2	ENSG00000185008	Transcript	ENST00000487694.3	protein_coding	-	2/26	-	-	-	-	-	-	-	rs6789770	-	1	-	HGNC	10250	-	-	-	-	-	-	-	-	-	-	-	-	-	-	-	-
3	rs6789891:76380945:C:A	76380945	C	ADD	86	0.2092	0.459	0.08507	0.5143	-3.408	0.0006535	intron_variant	MODIFIER	ROBO2	ENSG00000185008	Transcript	ENST00000487694.3	protein_coding	-	2/26	-	-	-	-	-	-	-	rs6789891	-	1	-	HGNC	10250	-	-	-	-	-	0.5789	-	-	-	-	-	-	-	-	-	-
11	rs2513697:114984572:C:T	114984572	T	ADD	86	0.2418	0.4166	0.1068	0.547	-3.408	0.0006538	intergenic_variant	MODIFIER	-	-	-	-	-	-	-	-	-	-	-	-	-	-	rs2513697	-	-	-	-	-	-	-	-	-	-	0.4477	-	-	-	-	-	-	-	-	-	-
11	rs34473122:20221757:C:T	20221757	T	ADD	86	13.81	0.7703	3.051	62.49	3.408	0.0006546	intergenic_variant	MODIFIER	-	-	-	-	-	-	-	-	-	-	-	-	-	-	rs34473122	-	-	-	-	-	-	-	-	-	-	0.0419	-	-	-	-	-	-	-	-	-	-
11	rs61878080:20219335:A:C	20219335	C	ADD	86	13.81	0.7703	3.051	62.49	3.408	0.0006546	intergenic_variant	MODIFIER	-	-	-	-	-	-	-	-	-	-	-	-	-	-	rs61878080	-	-	-	-	-	-	-	-	-	-	0.0904	-	-	-	-	-	-	-	-	-	-
11	rs61878082:20220467:A:G	20220467	G	ADD	86	13.81	0.7703	3.051	62.49	3.408	0.0006546	intergenic_variant	MODIFIER	-	-	-	-	-	-	-	-	-	-	-	-	-	-	rs61878082	-	-	-	-	-	-	-	-	-	-	0.0423	-	-	-	-	-	-	-	-	-	-
1	rs12041580:221576856:A:C	221576856	C	ADD	86	0.1771	0.5081	0.06541	0.4794	-3.407	0.0006571	intergenic_variant	MODIFIER	-	-	-	-	-	-	-	-	-	-	-	-	-	-	rs12041580	-	-	-	-	-	-	-	-	-	-	0.247	-	-	-	-	-	-	-	-	-	-
1	rs755104:221569202:A:G	221569202	G	ADD	86	0.1771	0.5081	0.06541	0.4794	-3.407	0.0006571	intergenic_variant	MODIFIER	-	-	-	-	-	-	-	-	-	-	-	-	-	-	rs755104	-	-	-	-	-	-	-	-	-	-	0.2466	-	-	-	-	-	-	-	-	-	-
1	rs12038981:243866855:G:A	243866855	A	ADD	87	0.2433	0.4149	0.1079	0.5487	-3.407	0.0006577	intron_variant	MODIFIER	AKT3	ENSG00000117020	Transcript	ENST00000366539.1	protein_coding	-	2/13	-	-	-	-	-	-	-	rs12038981	-	-1	-	HGNC	393	-	-	-	-	-	0.2458	-	-	-	-	-	-	-	-	-	-
12	rs7298920:16540667:A:G	16540667	G	ADD	87	4.342	0.4311	1.866	10.11	3.406	0.000658	intron_variant,non_coding_transcript_variant	MODIFIER	MGST1	ENSG00000008394	Transcript	ENST00000359720.3	processed_transcript	-	1/1	-	-	-	-	-	-	-	rs7298920	-	1	-	HGNC	7061	-	-	-	-	-	-	-	-	-	-	-	-	-	-	-	-
4	rs7682764:88751704:G:A	88751704	G	ADD	86	0.2215	0.4427	0.09301	0.5275	-3.405	0.0006626	intron_variant	MODIFIER	MEPE	ENSG00000152595	Transcript	ENST00000424957.3	protein_coding	-	1/3	-	-	-	-	-	-	-	rs7682764	-	1	-	HGNC	13361	-	-	-	-	-	0.4655	-	-	-	-	-	-	-	-	-	-
9	rs12685241:81434734:C:T	81434734	T	ADD	84	0.1528	0.5518	0.05181	0.4507	-3.404	0.0006635	intergenic_variant	MODIFIER	-	-	-	-	-	-	-	-	-	-	-	-	-	-	rs12685241	-	-	-	-	-	-	-	-	-	-	0.0887	-	-	-	-	-	-	-	-	-	-
9	rs77437216:81432335:C:T	81432335	T	ADD	84	0.1528	0.5518	0.05181	0.4507	-3.404	0.0006635	intergenic_variant	MODIFIER	-	-	-	-	-	-	-	-	-	-	-	-	-	-	rs77437216	-	-	-	-	-	-	-	-	-	-	0.0669	-	-	-	-	-	-	-	-	-	-
9	rs78878030:81433242:T:C	81433242	C	ADD	84	0.1528	0.5518	0.05181	0.4507	-3.404	0.0006635	intergenic_variant	MODIFIER	-	-	-	-	-	-	-	-	-	-	-	-	-	-	rs78878030	-	-	-	-	-	-	-	-	-	-	0.0875	-	-	-	-	-	-	-	-	-	-
9	rs79809828:81433659:G:T	81433659	T	ADD	84	0.1528	0.5518	0.05181	0.4507	-3.404	0.0006635	intergenic_variant	MODIFIER	-	-	-	-	-	-	-	-	-	-	-	-	-	-	rs79809828	-	-	-	-	-	-	-	-	-	-	0.0693	-	-	-	-	-	-	-	-	-	-
10	rs10762127	68780884	C	ADD	88	4.065	0.412	1.813	9.114	3.404	0.0006636	intron_variant	MODIFIER	CTNNA3	ENSG00000183230	Transcript	ENST00000433211.2	protein_coding	-	7/17	-	-	-	-	-	-	-	rs10762127	-	-1	-	HGNC	2511	-	-	-	-	-	-	-	-	-	-	-	-	-	-	-	-
6	rs9370829:15815438:C:T	15815438	T	ADD	84	7.321	0.5856	2.323	23.07	3.399	0.0006758	intergenic_variant	MODIFIER	-	-	-	-	-	-	-	-	-	-	-	-	-	-	rs9370829	-	-	-	-	-	-	-	-	-	-	0.0527	-	-	-	-	-	-	-	-	-	-
5	rs55688289:32971822:G:A	32971822	A	ADD	84	5.296	0.4904	2.025	13.85	3.399	0.0006764	intron_variant,non_coding_transcript_variant	MODIFIER	CTD-2066L21.3	ENSG00000250697	Transcript	ENST00000512323.1	lincRNA	-	1/1	-	-	-	-	-	-	-	rs55688289	-	-1	-	Clone_based_vega_gene	-	-	-	-	-	-	0.2911	-	-	-	-	-	-	-	-	-	-
9	rs76150096	81429978	A	ADD	88	0.1727	0.5169	0.06269	0.4756	-3.398	0.0006791	intergenic_variant	MODIFIER	-	-	-	-	-	-	-	-	-	-	-	-	-	-	rs76150096	-	-	-	-	-	-	-	-	-	-	0.0867	-	-	-	-	-	-	-	-	-	-
1	rs28650145	242180923	A	ADD	88	6.909	0.569	2.265	21.07	3.397	0.0006811	regulatory_region_variant	MODIFIER	-	-	RegulatoryFeature	ENSR00000965695	promoter_flanking_region	-	-	-	-	-	-	-	-	-	rs28650145	-	-	-	-	-	-	-	-	-	-	0.1042	-	-	-	-	-	-	-	-	-	-
2	rs12053038:2504588:G:T	2504588	T	ADD	88	0.1984	0.4762	0.078	0.5044	-3.397	0.0006815	intergenic_variant	MODIFIER	-	-	-	-	-	-	-	-	-	-	-	-	-	-	rs12053038	-	-	-	-	-	-	-	-	-	-	0.2117	-	-	-	-	-	-	-	-	-	-
2	rs12053164	2504572	G	ADD	88	0.1984	0.4762	0.078	0.5044	-3.397	0.0006815	intergenic_variant	MODIFIER	-	-	-	-	-	-	-	-	-	-	-	-	-	-	rs12053164	-	-	-	-	-	-	-	-	-	-	-	-	-	-	-	-	-	-	-	-	-
12	rs55916324	66018936	G	ADD	88	0.224	0.4406	0.09445	0.5312	-3.396	0.0006843	intron_variant,non_coding_transcript_variant	MODIFIER	RP11-230G5.2	ENSG00000250748	Transcript	ENST00000546198.1	lincRNA	-	1/4	-	-	-	-	-	-	-	rs55916324	-	-1	-	Clone_based_vega_gene	-	-	-	-	-	-	0.2648	-	-	-	-	-	-	-	-	-	-
12	rs7954333:66027487:G:A	66027487	A	ADD	88	0.224	0.4406	0.09445	0.5312	-3.396	0.0006843	intron_variant,non_coding_transcript_variant	MODIFIER	RP11-230G5.2	ENSG00000250748	Transcript	ENST00000546198.1	lincRNA	-	1/4	-	-	-	-	-	-	-	rs7954333	-	-1	-	Clone_based_vega_gene	-	-	-	-	-	-	0.2738	-	-	-	-	-	-	-	-	-	-
12	rs12369517:113975772:T:C	113975772	C	ADD	84	4.284	0.4285	1.85	9.924	3.395	0.0006857	intergenic_variant	MODIFIER	-	-	-	-	-	-	-	-	-	-	-	-	-	-	rs12369517	-	-	-	-	-	-	-	-	-	-	0.3031	-	-	-	-	-	-	-	-	-	-
12	rs12370715:113975887:G:A	113975887	A	ADD	84	4.284	0.4285	1.85	9.924	3.395	0.0006857	intergenic_variant	MODIFIER	-	-	-	-	-	-	-	-	-	-	-	-	-	-	rs12370715	-	-	-	-	-	-	-	-	-	-	0.3027	-	-	-	-	-	-	-	-	-	-
12	rs3741601:69175022:A:G	69175022	G	ADD	84	0.1764	0.5112	0.06476	0.4804	-3.394	0.0006888	intron_variant,non_coding_transcript_variant	MODIFIER	SLC35E3	ENSG00000175782	Transcript	ENST00000538043.1	processed_transcript	-	1/1	-	-	-	-	-	-	-	rs3741601	-	1	-	HGNC	20864	-	-	-	-	-	0.2382	-	-	-	-	-	-	-	-	-	-
14	rs8016966	101533925	G	ADD	88	5.585	0.5068	2.068	15.08	3.394	0.0006892	upstream_gene_variant	MODIFIER	MEG9	ENSG00000223403	Transcript	ENST00000429368.1	lincRNA	-	-	-	-	-	-	-	-	-	rs8016966	2323	1	-	HGNC	43874	-	-	-	-	-	-	-	-	-	-	-	-	-	-	-	-
6	rs73529595	110304247	A	ADD	88	17.37	0.8418	3.336	90.43	3.391	0.0006964	downstream_gene_variant	MODIFIER	GPR6	ENSG00000146360	Transcript	ENST00000275169.3	protein_coding	-	-	-	-	-	-	-	-	-	rs73529595	2326	1	-	HGNC	4515	-	-	-	-	-	0.1502	-	-	-	-	-	-	-	-	-	-
21	rs62219346:43029809:G:T	43029809	T	ADD	84	5.255	0.4894	2.014	13.71	3.39	0.0006979	upstream_gene_variant	MODIFIER	snoU13	ENSG00000252771	Transcript	ENST00000516962.1	snoRNA	-	-	-	-	-	-	-	-	-	rs62219346	4966	-1	-	RFAM	-	-	-	-	-	-	0.2037	-	-	-	-	-	-	-	-	-	-
21	rs62219348:43030416:C:T	43030416	T	ADD	84	5.255	0.4894	2.014	13.71	3.39	0.0006979	regulatory_region_variant	MODIFIER	-	-	RegulatoryFeature	ENSR00000300498	CTCF_binding_site	-	-	-	-	-	-	-	-	-	rs62219348	-	-	-	-	-	-	-	-	-	-	-	-	-	-	-	-	-	-	-	-	-
21	rs62219349:43030763:C:T	43030763	T	ADD	84	5.255	0.4894	2.014	13.71	3.39	0.0006979	regulatory_region_variant	MODIFIER	-	-	RegulatoryFeature	ENSR00000300498	CTCF_binding_site	-	-	-	-	-	-	-	-	-	rs62219349	-	-	-	-	-	-	-	-	-	-	-	-	-	-	-	-	-	-	-	-	-
8	rs11992159:18932372:C:T	18932372	T	ADD	87	6.844	0.5676	2.25	20.82	3.389	0.0007021	intron_variant	MODIFIER	PSD3	ENSG00000156011	Transcript	ENST00000521475.1	protein_coding	-	1/1	-	-	-	-	-	-	-	rs11992159	-	-1	cds_end_NF	HGNC	19093	-	-	-	-	-	-	-	-	-	-	-	-	-	-	-	-
13	rs17071815:80316123:C:T	80316123	T	ADD	85	5.55	0.5057	2.06	14.95	3.389	0.0007023	intergenic_variant	MODIFIER	-	-	-	-	-	-	-	-	-	-	-	-	-	-	rs17071815	-	-	-	-	-	-	-	-	-	-	0.0647	-	-	-	-	-	-	-	-	-	-
7	rs10226759:19260123:T:C	19260123	C	ADD	87	4.705	0.4572	1.921	11.53	3.387	0.0007057	intergenic_variant	MODIFIER	-	-	-	-	-	-	-	-	-	-	-	-	-	-	rs10226759	-	-	-	-	-	-	-	-	-	-	0.0841	-	-	-	-	-	-	-	-	-	-
7	rs10248767:19254578:G:A	19254578	A	ADD	87	4.705	0.4572	1.921	11.53	3.387	0.0007057	intergenic_variant	MODIFIER	-	-	-	-	-	-	-	-	-	-	-	-	-	-	rs10248767	-	-	-	-	-	-	-	-	-	-	0.0891	-	-	-	-	-	-	-	-	-	-
7	rs10253752:19256283:G:A	19256283	A	ADD	87	4.705	0.4572	1.921	11.53	3.387	0.0007057	intergenic_variant	MODIFIER	-	-	-	-	-	-	-	-	-	-	-	-	-	-	rs10253752	-	-	-	-	-	-	-	-	-	-	0.0889	-	-	-	-	-	-	-	-	-	-
7	rs115440849:19257231:C:T	19257231	T	ADD	87	4.705	0.4572	1.921	11.53	3.387	0.0007057	intergenic_variant	MODIFIER	-	-	-	-	-	-	-	-	-	-	-	-	-	-	rs115440849	-	-	-	-	-	-	-	-	-	-	-	-	-	-	-	-	-	-	-	-	-
7	rs17140916:19253993:A:G	19253993	G	ADD	87	4.705	0.4572	1.921	11.53	3.387	0.0007057	intergenic_variant	MODIFIER	-	-	-	-	-	-	-	-	-	-	-	-	-	-	rs17140916	-	-	-	-	-	-	-	-	-	-	0.0829	-	-	-	-	-	-	-	-	-	-
7	rs17140917:19254277:C:T	19254277	T	ADD	87	4.705	0.4572	1.921	11.53	3.387	0.0007057	intergenic_variant	MODIFIER	-	-	-	-	-	-	-	-	-	-	-	-	-	-	rs17140917	-	-	-	-	-	-	-	-	-	-	-	-	-	-	-	-	-	-	-	-	-
7	rs17140924:19256103:G:A	19256103	A	ADD	87	4.705	0.4572	1.921	11.53	3.387	0.0007057	intergenic_variant	MODIFIER	-	-	-	-	-	-	-	-	-	-	-	-	-	-	rs17140924	-	-	-	-	-	-	-	-	-	-	0.0875	-	-	-	-	-	-	-	-	-	-
7	rs7801836:19263697:G:T	19263697	T	ADD	87	4.705	0.4572	1.921	11.53	3.387	0.0007057	intergenic_variant	MODIFIER	-	-	-	-	-	-	-	-	-	-	-	-	-	-	rs7801836	-	-	-	-	-	-	-	-	-	-	-	-	-	-	-	-	-	-	-	-	-
14	rs2383630:34889564:G:A	34889564	A	ADD	86	6.741	0.5636	2.234	20.34	3.386	0.0007089	upstream_gene_variant	MODIFIER	AL356806.3	ENSG00000223593	Transcript	ENST00000422524.1	processed_pseudogene	-	-	-	-	-	-	-	-	-	rs2383630	2756	-1	-	Clone_based_vega_gene	-	-	-	-	-	-	0.152	-	-	-	-	-	-	-	-	-	-
18	rs3017344:60082486:C:T	60082486	T	ADD	88	4.558	0.448	1.894	10.97	3.386	0.0007094	upstream_gene_variant	MODIFIER	RPL17P44	ENSG00000241088	Transcript	ENST00000475372.2	processed_pseudogene	-	-	-	-	-	-	-	-	-	rs3017344	425	1	-	HGNC	36396	-	-	-	-	-	0.389	-	-	-	-	-	-	-	-	-	-
6	rs35451371:11785581:G:A	11785581	A	ADD	86	5.047	0.4785	1.976	12.89	3.383	0.0007164	intron_variant	MODIFIER	ADTRP	ENSG00000111863	Transcript	ENST00000379415.2	protein_coding	-	2/5	-	-	-	-	-	-	-	rs35451371	-	-1	cds_end_NF	HGNC	21214	-	-	-	-	-	0.1048	-	-	-	-	-	-	-	-	-	-
3	rs7632524:76104619:G:T	76104619	T	ADD	86	4.888	0.4692	1.949	12.26	3.382	0.0007206	intron_variant	MODIFIER	ROBO2	ENSG00000185008	Transcript	ENST00000487694.3	protein_coding	-	2/26	-	-	-	-	-	-	-	rs7632524	-	1	-	HGNC	10250	-	-	-	-	-	0.3522	-	-	-	-	-	-	-	-	-	-
12	rs12296150:79422536:A:G	79422536	G	ADD	87	0.2034	0.471	0.08081	0.512	-3.381	0.0007216	intron_variant	MODIFIER	SYT1	ENSG00000067715	Transcript	ENST00000261205.4	protein_coding	-	2/10	-	-	-	-	-	-	-	rs12296150	-	1	-	HGNC	11509	-	-	-	-	-	0.2366	-	-	-	-	-	-	-	-	-	-
15	rs11852398:86388081:C:T	86388081	T	ADD	88	0.2082	0.4641	0.08384	0.5171	-3.381	0.0007226	intergenic_variant	MODIFIER	-	-	-	-	-	-	-	-	-	-	-	-	-	-	rs11852398	-	-	-	-	-	-	-	-	-	-	0.2967	-	-	-	-	-	-	-	-	-	-
15	rs12917242	86388011	A	ADD	88	0.2082	0.4641	0.08384	0.5171	-3.381	0.0007226	intergenic_variant	MODIFIER	-	-	-	-	-	-	-	-	-	-	-	-	-	-	rs12917242	-	-	-	-	-	-	-	-	-	-	0.2019	-	-	-	-	-	-	-	-	-	-
15	rs13329152:86388557:C:T	86388557	T	ADD	88	0.2082	0.4641	0.08384	0.5171	-3.381	0.0007226	intergenic_variant	MODIFIER	-	-	-	-	-	-	-	-	-	-	-	-	-	-	rs13329152	-	-	-	-	-	-	-	-	-	-	0.2045	-	-	-	-	-	-	-	-	-	-
[truncated: 12 more columns]
