# Supplementary material for: Genome-wide association study of antipsychotic-induced sinus bradycardia in Chinese schizophrenia patients
Source: PLoS One. 2021 Apr 29;16(4):e0249997. doi: 10.1371/journal.pone.0249997 (PMC8084176; doi:10.1371/journal.pone.0249997)
Supplement: S2 Table — (XLSX) [file pone.0249997.s002.xlsx]

## Sheet: top 500 SNPs mapped genes
Gene ID	Gene Name
ENSG00000258733	LINC02328
ENSG00000258193	RP11-362A1.2
ENSG00000255332	LINC02756
ENSG00000252771	snoU13
ENSG00000250748	LOC105369187
ENSG00000250697	CTD-2066L21.3
ENSG00000249526	CTB-35F21.1
ENSG00000246662	LINC00535
ENSG00000244625	MIATNB
ENSG00000241088	RPL17P44
ENSG00000239390	RN7SL87P
ENSG00000236882	C5orf27
ENSG00000235472	EIF4A1P7
ENSG00000231666	LINC01704
ENSG00000228426	RP11-402L1.11
ENSG00000227964	LINC01429
ENSG00000226683	PWWP2AP1
ENSG00000223976	EXTL2P1
ENSG00000223910	ZNF32-AS3
ENSG00000223593	LOC100421787
ENSG00000223403	MEG9
ENSG00000200872	RNA5SP456
ENSG00000198846	TOX
ENSG00000198838	RYR3
ENSG00000196935	SRGAP1
ENSG00000196482	ESRRG
ENSG00000185008	ROBO2
ENSG00000183230	CTNNA3
ENSG00000182463	TSHZ2
ENSG00000177694	NAALADL2
ENSG00000175782	SLC35E3
ENSG00000173221	GLRX
ENSG00000171055	FEZ2
ENSG00000169740	ZNF32
ENSG00000169554	ZEB2
ENSG00000164265	SCGB3A2
ENSG00000159842	ABR
ENSG00000158428	C2orf62
ENSG00000156011	PSD3
ENSG00000152595	MEPE
ENSG00000151136	BTBD11
ENSG00000150760	DOCK1
ENSG00000150672	DLG2
ENSG00000146360	GPR6
ENSG00000145147	SLIT2
ENSG00000144724	PTPRG
ENSG00000144619	CNTN4
ENSG00000141655	TNFRSF11A
ENSG00000137492	PRKRIR
ENSG00000133962	CATSPERB
ENSG00000130751	NPAS1
ENSG00000120549	KIAA1217
ENSG00000117020	AKT3
ENSG00000111863	ADTRP
ENSG00000103089	FA2H
ENSG00000100647	KIAA0247
ENSG00000069869	NEDD4
ENSG00000067715	SYT1
ENSG00000040341	STAU2
ENSG00000008394	MGST1
