# Supplementary material for: Genome-wide association study of antipsychotic-induced sinus bradycardia in Chinese schizophrenia patients
Source: PLoS One. 2021 Apr 29;16(4):e0249997. doi: 10.1371/journal.pone.0249997 (PMC8084176; doi:10.1371/journal.pone.0249997)
Supplement: S4 Table — (XLSX) [file pone.0249997.s004.xlsx]

## Sheet: GO_Enrichment_BP
ID	Description	GeneRatio	BgRatio	pvalue	geneID	Count
GO:0010631	epithelial cell migration	6/34	369/20536	2.84019e-05	AKT3/DOCK1/ZEB2/PTPRG/SLIT2/ADTRP	6
GO:0090132	epithelium migration	6/34	372/20536	2.97206e-05	AKT3/DOCK1/ZEB2/PTPRG/SLIT2/ADTRP	6
GO:0090130	tissue migration	6/34	378/20536	3.25061e-05	AKT3/DOCK1/ZEB2/PTPRG/SLIT2/ADTRP	6
GO:0040013	negative regulation of locomotion	6/34	415/20536	5.46934e-05	SRGAP1/ABR/PTPRG/ROBO2/SLIT2/ADTRP	6
GO:0002686	negative regulation of leukocyte migration	3/34	57/20536	0.000114127	ABR/SLIT2/ADTRP	3
GO:0001667	ameboidal-type cell migration	6/34	483/20536	0.000126113	AKT3/DOCK1/ZEB2/PTPRG/SLIT2/ADTRP	6
GO:0010770	positive regulation of cell morphogenesis involved in differentiation	4/34	165/20536	0.000154407	DOCK1/ZEB2/ROBO2/SLIT2	4
GO:0010769	regulation of cell morphogenesis involved in differentiation	5/34	321/20536	0.000173461	DOCK1/NEDD4/ZEB2/ROBO2/SLIT2	5
GO:0021889	olfactory bulb interneuron differentiation	2/34	14/20536	0.000239116	ROBO2/SLIT2	2
GO:0030336	negative regulation of cell migration	5/34	363/20536	0.000306381	SRGAP1/ABR/PTPRG/SLIT2/ADTRP	5
GO:0021954	central nervous system neuron development	3/34	83/20536	0.000348	ZEB2/ROBO2/SLIT2	3
GO:2000146	negative regulation of cell motility	5/34	379/20536	0.000373451	SRGAP1/ABR/PTPRG/SLIT2/ADTRP	5
GO:0003184	pulmonary valve morphogenesis	2/34	18/20536	0.000400365	ROBO2/SLIT2	2
GO:0050772	positive regulation of axonogenesis	3/34	92/20536	0.000470825	ZEB2/ROBO2/SLIT2	3
GO:0031290	retinal ganglion cell axon guidance	2/34	21/20536	0.000547812	ROBO2/SLIT2	2
GO:0048545	response to steroid hormone	5/34	416/20536	0.000570905	ESRRG/CATSPERB/NEDD4/SLIT2/ADTRP	5
GO:0051271	negative regulation of cellular component movement	5/34	418/20536	0.000583449	SRGAP1/ABR/PTPRG/SLIT2/ADTRP	5
GO:0003177	pulmonary valve development	2/34	22/20536	0.000601968	ROBO2/SLIT2	2
GO:0002042	cell migration involved in sprouting angiogenesis	3/34	102/20536	0.000636512	AKT3/SLIT2/ADTRP	3
GO:0021952	central nervous system projection neuron axonogenesis	2/34	25/20536	0.000779348	ZEB2/SLIT2	2
GO:0021884	forebrain neuron development	2/34	26/20536	0.000843418	ROBO2/SLIT2	2
GO:0003180	aortic valve morphogenesis	2/34	29/20536	0.00105035	ROBO2/SLIT2	2
GO:0048535	lymph node development	2/34	31/20536	0.0012005	TNFRSF11A/TOX	2
GO:0007409	axonogenesis	5/34	494/20536	0.00123424	FEZ2/ZEB2/CNTN4/ROBO2/SLIT2	5
GO:0007411	axon guidance	4/34	288/20536	0.00126122	FEZ2/CNTN4/ROBO2/SLIT2	4
GO:0097485	neuron projection guidance	4/34	289/20536	0.00127743	FEZ2/CNTN4/ROBO2/SLIT2	4
GO:0021772	olfactory bulb development	2/34	32/20536	0.0012792	ROBO2/SLIT2	2
GO:0003176	aortic valve development	2/34	33/20536	0.00136032	ROBO2/SLIT2	2
GO:0010976	positive regulation of neuron projection development	4/34	298/20536	0.00142997	SYT1/ZEB2/ROBO2/SLIT2	4
GO:0021988	olfactory lobe development	2/34	34/20536	0.00144384	ROBO2/SLIT2	2
GO:0010632	regulation of epithelial cell migration	4/34	305/20536	0.00155711	AKT3/DOCK1/PTPRG/SLIT2	4
GO:0021955	central nervous system neuron axonogenesis	2/34	36/20536	0.00161807	ZEB2/SLIT2	2
GO:1905314	semi-lunar valve development	2/34	39/20536	0.00189725	ROBO2/SLIT2	2
GO:1902742	apoptotic process involved in development	2/34	40/20536	0.00199504	ROBO2/SLIT2	2
GO:0051592	response to calcium ion	3/34	155/20536	0.00212558	SYT1/RYR3/NEDD4	3
GO:0051961	negative regulation of nervous system development	4/34	338/20536	0.00226426	CNTN4/PTPRG/ROBO2/SLIT2	4
GO:0043114	regulation of vascular permeability	2/34	44/20536	0.00240963	ABR/SLIT2	2
GO:0060412	ventricular septum morphogenesis	2/34	44/20536	0.00240963	ROBO2/SLIT2	2
GO:0008037	cell recognition	3/34	165/20536	0.00253839	CATSPERB/CNTN4/ROBO2	3
GO:0022602	ovulation cycle process	2/34	46/20536	0.00263087	ROBO2/SLIT2	2
GO:0050919	negative chemotaxis	2/34	48/20536	0.00286134	ROBO2/SLIT2	2
GO:0008038	neuron recognition	2/34	49/20536	0.00298001	CNTN4/ROBO2	2
GO:0051056	regulation of small GTPase mediated signal transduction	4/34	378/20536	0.00338699	SRGAP1/ABR/SLIT2/PSD3	4
GO:0021879	forebrain neuron differentiation	2/34	53/20536	0.00347746	ROBO2/SLIT2	2
GO:2000649	regulation of sodium ion transmembrane transporter activity	2/34	53/20536	0.00347746	NEDD4/GLRX	2
GO:0010038	response to metal ion	4/34	384/20536	0.00358299	DLG2/SYT1/RYR3/NEDD4	4
GO:0003179	heart valve morphogenesis	2/34	54/20536	0.00360748	ROBO2/SLIT2	2
GO:0002040	sprouting angiogenesis	3/34	189/20536	0.00372199	AKT3/SLIT2/ADTRP	3
GO:0043534	blood vessel endothelial cell migration	3/34	190/20536	0.00377745	AKT3/SLIT2/ADTRP	3
GO:0045666	positive regulation of neuron differentiation	4/34	390/20536	0.00378661	SYT1/ZEB2/ROBO2/SLIT2	4
GO:0050770	regulation of axonogenesis	3/34	195/20536	0.00406235	ZEB2/ROBO2/SLIT2	3
GO:0021953	central nervous system neuron differentiation	3/34	196/20536	0.00412086	ZEB2/ROBO2/SLIT2	3
GO:0031346	positive regulation of cell projection organization	4/34	407/20536	0.00440613	SYT1/ZEB2/ROBO2/SLIT2	4
GO:0071248	cellular response to metal ion	3/34	201/20536	0.00442113	DLG2/SYT1/RYR3	3
GO:0021872	forebrain generation of neurons	2/34	63/20536	0.00487781	ROBO2/SLIT2	2
GO:1902305	regulation of sodium ion transmembrane transport	2/34	63/20536	0.00487781	NEDD4/GLRX	2
GO:0003170	heart valve development	2/34	64/20536	0.00502996	ROBO2/SLIT2	2
GO:0008406	gonad development	3/34	220/20536	0.00568207	MGST1/ROBO2/SLIT2	3
GO:0045137	development of primary sexual characteristics	3/34	226/20536	0.00612062	MGST1/ROBO2/SLIT2	3
GO:0042698	ovulation cycle	2/34	71/20536	0.00615545	ROBO2/SLIT2	2
GO:0071241	cellular response to inorganic substance	3/34	229/20536	0.00634731	DLG2/SYT1/RYR3	3
GO:0045665	negative regulation of neuron differentiation	3/34	236/20536	0.00689568	CNTN4/PTPRG/SLIT2	3
GO:0002685	regulation of leukocyte migration	3/34	237/20536	0.00697625	ABR/SLIT2/ADTRP	3
GO:0050922	negative regulation of chemotaxis	2/34	77/20536	0.00720307	ROBO2/SLIT2	2
GO:0060411	cardiac septum morphogenesis	2/34	77/20536	0.00720307	ROBO2/SLIT2	2
GO:0003281	ventricular septum development	2/34	78/20536	0.007385	ROBO2/SLIT2	2
GO:0060560	developmental growth involved in morphogenesis	3/34	254/20536	0.00843268	SYT1/ZEB2/SLIT2	3
GO:0048588	developmental cell growth	3/34	259/20536	0.0088926	SYT1/ZEB2/SLIT2	3
GO:0002028	regulation of sodium ion transport	2/34	87/20536	0.00911488	NEDD4/GLRX	2
GO:0071277	cellular response to calcium ion	2/34	88/20536	0.00931724	SYT1/RYR3	2
GO:0071383	cellular response to steroid hormone stimulus	3/34	265/20536	0.00946369	ESRRG/NEDD4/ADTRP	3
GO:0002548	monocyte chemotaxis	2/34	89/20536	0.00952161	TNFRSF11A/SLIT2	2
GO:0032412	regulation of ion transmembrane transporter activity	3/34	271/20536	0.0100559	DLG2/NEDD4/GLRX	3
GO:0043507	positive regulation of JUN kinase activity	2/34	94/20536	0.0105733	TNFRSF11A/ZEB2	2
GO:0007548	sex differentiation	3/34	277/20536	0.0106693	MGST1/ROBO2/SLIT2	3
GO:0022898	regulation of transmembrane transporter activity	3/34	279/20536	0.0108785	DLG2/NEDD4/GLRX	3
GO:0021537	telencephalon development	3/34	280/20536	0.010984	ZEB2/ROBO2/SLIT2	3
GO:0008585	female gonad development	2/34	97/20536	0.0112279	ROBO2/SLIT2	2
GO:0048010	vascular endothelial growth factor receptor signaling pathway	2/34	99/20536	0.0116741	DOCK1/NEDD4	2
GO:0043542	endothelial cell migration	3/34	289/20536	0.0119605	AKT3/SLIT2/ADTRP	3
GO:0001657	ureteric bud development	2/34	101/20536	0.012128	ROBO2/SLIT2	2
GO:0034103	regulation of tissue remodeling	2/34	101/20536	0.012128	ABR/TNFRSF11A	2
GO:0046545	development of primary female sexual characteristics	2/34	102/20536	0.0123578	ROBO2/SLIT2	2
GO:0060840	artery development	2/34	102/20536	0.0123578	AKT3/ROBO2	2
GO:0072163	mesonephric epithelium development	2/34	102/20536	0.0123578	ROBO2/SLIT2	2
GO:0072164	mesonephric tubule development	2/34	102/20536	0.0123578	ROBO2/SLIT2	2
GO:0032409	regulation of transporter activity	3/34	294/20536	0.012524	DLG2/NEDD4/GLRX	3
GO:0001823	mesonephros development	2/34	106/20536	0.0132962	ROBO2/SLIT2	2
GO:0048511	rhythmic process	3/34	301/20536	0.0133384	TNFRSF11A/ROBO2/SLIT2	3
GO:0043506	regulation of JUN kinase activity	2/34	108/20536	0.0137768	TNFRSF11A/ZEB2	2
GO:0050768	negative regulation of neurogenesis	3/34	316/20536	0.0151839	CNTN4/PTPRG/SLIT2	3
GO:0003279	cardiac septum development	2/34	116/20536	0.0157733	ROBO2/SLIT2	2
GO:0050905	neuromuscular process	2/34	116/20536	0.0157733	ABR/NPAS1	2
GO:0046660	female sex differentiation	2/34	118/20536	0.0162907	ROBO2/SLIT2	2
GO:0003376	sphingosine-1-phosphate receptor signaling pathway	1/34	10/20536	0.0164371	GPR6	1
GO:0031340	positive regulation of vesicle fusion	1/34	10/20536	0.0164371	SYT1	1
GO:0042758	long-chain fatty acid catabolic process	1/34	10/20536	0.0164371	ADTRP	1
GO:0043313	regulation of neutrophil degranulation	1/34	10/20536	0.0164371	ABR	1
GO:0046710	GDP metabolic process	1/34	10/20536	0.0164371	DLG2	1
GO:0048021	regulation of melanin biosynthetic process	1/34	10/20536	0.0164371	ZEB2	1
GO:0071313	cellular response to caffeine	1/34	10/20536	0.0164371	RYR3	1
GO:0071672	negative regulation of smooth muscle cell chemotaxis	1/34	10/20536	0.0164371	SLIT2	1
GO:0071676	negative regulation of mononuclear cell migration	1/34	10/20536	0.0164371	SLIT2	1
GO:0099641	anterograde axonal protein transport	1/34	10/20536	0.0164371	DLG2	1
GO:0140052	cellular response to oxidised low-density lipoprotein particle stimulus	1/34	10/20536	0.0164371	ADTRP	1
GO:0010633	negative regulation of epithelial cell migration	2/34	123/20536	0.017616	PTPRG/SLIT2	2
GO:0006678	glucosylceramide metabolic process	1/34	11/20536	0.0180663	FA2H	1
GO:0033327	Leydig cell differentiation	1/34	11/20536	0.0180663	MGST1	1
GO:0035865	cellular response to potassium ion	1/34	11/20536	0.0180663	DLG2	1
GO:0070099	regulation of chemokine-mediated signaling pathway	1/34	11/20536	0.0180663	SLIT2	1
GO:0070278	extracellular matrix constituent secretion	1/34	11/20536	0.0180663	ADTRP	1
GO:0071674	mononuclear cell migration	2/34	127/20536	0.0187082	TNFRSF11A/SLIT2	2
GO:0003206	cardiac chamber morphogenesis	2/34	130/20536	0.0195457	ROBO2/SLIT2	2
GO:0002692	negative regulation of cellular extravasation	1/34	12/20536	0.0196929	ABR	1
GO:0006681	galactosylceramide metabolic process	1/34	12/20536	0.0196929	FA2H	1
GO:0032308	positive regulation of prostaglandin secretion	1/34	12/20536	0.0196929	TNFRSF11A	1
GO:0045793	positive regulation of cell size	1/34	12/20536	0.0196929	AKT3	1
GO:0051481	negative regulation of cytosolic calcium ion concentration	1/34	12/20536	0.0196929	RYR3	1
GO:0090520	sphingolipid mediated signaling pathway	1/34	12/20536	0.0196929	GPR6	1
GO:1900376	regulation of secondary metabolite biosynthetic process	1/34	12/20536	0.0196929	ZEB2	1
GO:1905383	protein localization to presynapse	1/34	12/20536	0.0196929	DLG2	1
GO:2000650	negative regulation of sodium ion transmembrane transporter activity	1/34	12/20536	0.0196929	NEDD4	1
GO:0046717	acid secretion	2/34	132/20536	0.0201128	SYT1/TNFRSF11A	2
GO:0003231	cardiac ventricle development	2/34	133/20536	0.0203989	ROBO2/SLIT2	2
GO:1904062	regulation of cation transmembrane transport	3/34	357/20536	0.0209369	DLG2/NEDD4/GLRX	3
GO:0002887	negative regulation of myeloid leukocyte mediated immunity	1/34	13/20536	0.0213168	ABR	1
GO:0005513	detection of calcium ion	1/34	13/20536	0.0213168	SYT1	1
GO:0019374	galactolipid metabolic process	1/34	13/20536	0.0213168	FA2H	1
GO:0030948	negative regulation of vascular endothelial growth factor receptor signaling pathway	1/34	13/20536	0.0213168	NEDD4	1
GO:0032306	regulation of prostaglandin secretion	1/34	13/20536	0.0213168	TNFRSF11A	1
GO:0032823	regulation of natural killer cell differentiation	1/34	13/20536	0.0213168	TOX	1
GO:0071415	cellular response to purine-containing compound	1/34	13/20536	0.0213168	RYR3	1
GO:0071447	cellular response to hydroperoxide	1/34	13/20536	0.0213168	MGST1	1
GO:0071671	regulation of smooth muscle cell chemotaxis	1/34	13/20536	0.0213168	SLIT2	1
GO:1902306	negative regulation of sodium ion transmembrane transport	1/34	13/20536	0.0213168	NEDD4	1
GO:1902563	regulation of neutrophil activation	1/34	13/20536	0.0213168	ABR	1
GO:0031622	positive regulation of fever generation	1/34	14/20536	0.0229382	TNFRSF11A	1
GO:0042711	maternal behavior	1/34	14/20536	0.0229382	NPAS1	1
GO:0043116	negative regulation of vascular permeability	1/34	14/20536	0.0229382	SLIT2	1
GO:0043455	regulation of secondary metabolic process	1/34	14/20536	0.0229382	ZEB2	1
GO:0060746	parental behavior	1/34	14/20536	0.0229382	NPAS1	1
GO:0086069	bundle of His cell to Purkinje myocyte communication	1/34	14/20536	0.0229382	CTNNA3	1
GO:0099171	presynaptic modulation of chemical synaptic transmission	1/34	14/20536	0.0229382	SYT1	1
GO:0099640	axo-dendritic protein transport	1/34	14/20536	0.0229382	DLG2	1
GO:1903054	negative regulation of extracellular matrix organization	1/34	14/20536	0.0229382	ADTRP	1
GO:0010721	negative regulation of cell development	3/34	373/20536	0.023466	CNTN4/PTPRG/SLIT2	3
GO:0072073	kidney epithelium development	2/34	146/20536	0.0242723	ROBO2/SLIT2	2
GO:0003128	heart field specification	1/34	15/20536	0.024557	ROBO2	1
GO:0031620	regulation of fever generation	1/34	15/20536	0.024557	TNFRSF11A	1
GO:0042921	glucocorticoid receptor signaling pathway	1/34	15/20536	0.024557	NEDD4	1
GO:0045838	positive regulation of membrane potential	1/34	15/20536	0.024557	GLRX	1
GO:0046037	GMP metabolic process	1/34	15/20536	0.024557	DLG2	1
GO:0048070	regulation of developmental pigmentation	1/34	15/20536	0.024557	ZEB2	1
GO:0060312	regulation of blood vessel remodeling	1/34	15/20536	0.024557	ABR	1
GO:0071670	smooth muscle cell chemotaxis	1/34	15/20536	0.024557	SLIT2	1
GO:1902902	negative regulation of autophagosome assembly	1/34	15/20536	0.024557	FEZ2	1
GO:1905651	regulation of artery morphogenesis	1/34	15/20536	0.024557	AKT3	1
GO:0035725	sodium ion transmembrane transport	2/34	147/20536	0.0245819	NEDD4/GLRX	2
GO:0061337	cardiac conduction	2/34	152/20536	0.0261542	CTNNA3/RYR3	2
GO:0022038	corpus callosum development	1/34	16/20536	0.0261731	ZEB2	1
GO:0031958	corticosteroid receptor signaling pathway	1/34	16/20536	0.0261731	NEDD4	1
GO:0032310	prostaglandin secretion	1/34	16/20536	0.0261731	TNFRSF11A	1
GO:0044857	plasma membrane raft organization	1/34	16/20536	0.0261731	FA2H	1
GO:0070593	dendrite self-avoidance	1/34	16/20536	0.0261731	CNTN4	1
GO:2000402	negative regulation of lymphocyte migration	1/34	16/20536	0.0261731	ADTRP	1
GO:0032496	response to lipopolysaccharide	3/34	392/20536	0.0266773	MGST1/ABR/TNFRSF11A	3
GO:0001660	fever generation	1/34	17/20536	0.0277867	TNFRSF11A	1
GO:0007158	neuron cell-cell adhesion	1/34	17/20536	0.0277867	CNTN4	1
GO:0031000	response to caffeine	1/34	17/20536	0.0277867	RYR3	1
GO:0035864	response to potassium ion	1/34	17/20536	0.0277867	DLG2	1
GO:0036270	response to diuretic	1/34	17/20536	0.0277867	RYR3	1
GO:0043217	myelin maintenance	1/34	17/20536	0.0277867	FA2H	1
GO:0099558	maintenance of synapse structure	1/34	17/20536	0.0277867	DLG2	1
GO:0008090	retrograde axonal transport	1/34	18/20536	0.0293976	DLG2	1
GO:0010766	negative regulation of sodium ion transport	1/34	18/20536	0.0293976	NEDD4	1
GO:0031652	positive regulation of heat generation	1/34	18/20536	0.0293976	TNFRSF11A	1
GO:0032305	positive regulation of icosanoid secretion	1/34	18/20536	0.0293976	TNFRSF11A	1
GO:0071318	cellular response to ATP	1/34	18/20536	0.0293976	RYR3	1
GO:0098814	spontaneous synaptic transmission	1/34	18/20536	0.0293976	SYT1	1
GO:2000651	positive regulation of sodium ion transmembrane transporter activity	1/34	18/20536	0.0293976	GLRX	1
GO:0010977	negative regulation of neuron projection development	2/34	163/20536	0.0297531	PTPRG/SLIT2	2
GO:0046330	positive regulation of JNK cascade	2/34	163/20536	0.0297531	TNFRSF11A/ZEB2	2
GO:0002237	response to molecule of bacterial origin	3/34	411/20536	0.0301145	MGST1/ABR/TNFRSF11A	3
GO:0051260	protein homooligomerization	3/34	415/20536	0.0308668	MGST1/SYT1/RYR3	3
GO:0015732	prostaglandin transport	1/34	19/20536	0.031006	TNFRSF11A	1
GO:0032026	response to magnesium ion	1/34	19/20536	0.031006	RYR3	1
GO:0030900	forebrain development	3/34	421/20536	0.0320139	ZEB2/ROBO2/SLIT2	3
GO:0006622	protein targeting to lysosome	1/34	20/20536	0.0326118	NEDD4	1
GO:0031650	regulation of heat generation	1/34	20/20536	0.0326118	TNFRSF11A	1
GO:0032011	ARF protein signal transduction	1/34	20/20536	0.0326118	PSD3	1
GO:0032012	regulation of ARF protein signal transduction	1/34	20/20536	0.0326118	PSD3	1
GO:0045780	positive regulation of bone resorption	1/34	20/20536	0.0326118	TNFRSF11A	1
GO:0045956	positive regulation of calcium ion-dependent exocytosis	1/34	20/20536	0.0326118	SYT1	1
GO:0046852	positive regulation of bone remodeling	1/34	20/20536	0.0326118	TNFRSF11A	1
GO:0098911	regulation of ventricular cardiac muscle cell action potential	1/34	20/20536	0.0326118	CTNNA3	1
GO:2000193	positive regulation of fatty acid transport	1/34	20/20536	0.0326118	TNFRSF11A	1
GO:0007156	homophilic cell adhesion via plasma membrane adhesion molecules	2/34	172/20536	0.0328365	CNTN4/ROBO2	2
GO:0003205	cardiac chamber development	2/34	175/20536	0.0338912	ROBO2/SLIT2	2
GO:0090288	negative regulation of cellular response to growth factor stimulus	2/34	175/20536	0.0338912	NEDD4/SLIT2	2
GO:0001956	positive regulation of neurotransmitter secretion	1/34	21/20536	0.034215	SYT1	1
GO:0032303	regulation of icosanoid secretion	1/34	21/20536	0.034215	TNFRSF11A	1
GO:0043301	negative regulation of leukocyte degranulation	1/34	21/20536	0.034215	ABR	1
GO:0010634	positive regulation of epithelial cell migration	2/34	176/20536	0.0342458	AKT3/DOCK1	2
GO:1903305	regulation of regulated secretory pathway	2/34	178/20536	0.0349593	SYT1/ABR	2
GO:0001759	organ induction	1/34	22/20536	0.0358156	ROBO2	1
GO:0001779	natural killer cell differentiation	1/34	22/20536	0.0358156	TOX	1
GO:0031629	synaptic vesicle fusion to presynaptic active zone membrane	1/34	22/20536	0.0358156	SYT1	1
GO:1990138	neuron projection extension	2/34	183/20536	0.0367683	SYT1/SLIT2	2
GO:0048608	reproductive structure development	3/34	445/20536	0.0368257	MGST1/ROBO2/SLIT2	3
GO:0003018	vascular process in circulatory system	2/34	184/20536	0.0371344	ABR/SLIT2	2
GO:0002689	negative regulation of leukocyte chemotaxis	1/34	23/20536	0.0374136	SLIT2	1
GO:0006677	glycosylceramide metabolic process	1/34	23/20536	0.0374136	FA2H	1
GO:0007413	axonal fasciculation	1/34	23/20536	0.0374136	CNTN4	1
GO:0043162	ubiquitin-dependent protein catabolic process via the multivesicular body sorting pathway	1/34	23/20536	0.0374136	NEDD4	1
GO:0048791	calcium ion-regulated exocytosis of neurotransmitter	1/34	23/20536	0.0374136	SYT1	1
GO:0061436	establishment of skin barrier	1/34	23/20536	0.0374136	FA2H	1
GO:0099633	protein localization to postsynaptic specialization membrane	1/34	23/20536	0.0374136	DLG2	1
GO:0099645	neurotransmitter receptor localization to postsynaptic specialization membrane	1/34	23/20536	0.0374136	DLG2	1
GO:0106030	neuron projection fasciculation	1/34	23/20536	0.0374136	CNTN4	1
GO:1901685	glutathione derivative metabolic process	1/34	23/20536	0.0374136	MGST1	1
GO:1901687	glutathione derivative biosynthetic process	1/34	23/20536	0.0374136	MGST1	1
GO:1902307	positive regulation of sodium ion transmembrane transport	1/34	23/20536	0.0374136	GLRX	1
GO:2000773	negative regulation of cellular senescence	1/34	23/20536	0.0374136	AKT3	1
GO:0061458	reproductive system development	3/34	448/20536	0.0374522	MGST1/ROBO2/SLIT2	3
GO:0050808	synapse organization	3/34	450/20536	0.037873	DLG2/NEDD4/ROBO2	3
GO:0003272	endocardial cushion formation	1/34	24/20536	0.0390091	ROBO2	1
GO:0022010	central nervous system myelination	1/34	24/20536	0.0390091	FA2H	1
GO:0031649	heat generation	1/34	24/20536	0.0390091	TNFRSF11A	1
GO:0032291	axon ensheathment in central nervous system	1/34	24/20536	0.0390091	FA2H	1
GO:0042438	melanin biosynthetic process	1/34	24/20536	0.0390091	ZEB2	1
GO:0060749	mammary gland alveolus development	1/34	24/20536	0.0390091	TNFRSF11A	1
GO:0061377	mammary gland lobule development	1/34	24/20536	0.0390091	TNFRSF11A	1
GO:0099500	vesicle fusion to plasma membrane	1/34	24/20536	0.0390091	SYT1	1
GO:1903861	positive regulation of dendrite extension	1/34	24/20536	0.0390091	SYT1	1
GO:0043547	positive regulation of GTPase activity	3/34	457/20536	0.0393648	DOCK1/SRGAP1/ABR	3
GO:0016241	regulation of macroautophagy	2/34	191/20536	0.0397367	NEDD4/FEZ2	2
GO:0048771	tissue remodeling	2/34	193/20536	0.0404927	ABR/TNFRSF11A	2
GO:0000002	mitochondrial genome maintenance	1/34	25/20536	0.040602	AKT3	1
GO:0006582	melanin metabolic process	1/34	25/20536	0.040602	ZEB2	1
GO:0032438	melanosome organization	1/34	25/20536	0.040602	ZEB2	1
GO:0033194	response to hydroperoxide	1/34	25/20536	0.040602	MGST1	1
GO:1905564	positive regulation of vascular endothelial cell proliferation	1/34	25/20536	0.040602	AKT3	1
GO:0001659	temperature homeostasis	2/34	194/20536	0.0408728	ESRRG/TNFRSF11A	2
GO:0042391	regulation of membrane potential	3/34	464/20536	0.0408867	CTNNA3/NEDD4/GLRX	3
GO:0021543	pallium development	2/34	195/20536	0.0412543	ZEB2/SLIT2	2
GO:0031345	negative regulation of cell projection organization	2/34	195/20536	0.0412543	PTPRG/SLIT2	2
GO:0032874	positive regulation of stress-activated MAPK cascade	2/34	195/20536	0.0412543	TNFRSF11A/ZEB2	2
GO:0070304	positive regulation of stress-activated protein kinase signaling cascade	2/34	196/20536	0.0416371	TNFRSF11A/ZEB2	2
GO:0043401	steroid hormone mediated signaling pathway	2/34	197/20536	0.0420213	ESRRG/NEDD4	2
GO:0048753	pigment granule organization	1/34	26/20536	0.0421923	ZEB2	1
GO:1903859	regulation of dendrite extension	1/34	26/20536	0.0421923	SYT1	1
GO:0003148	outflow tract septum morphogenesis	1/34	27/20536	0.0437801	ROBO2	1
GO:0030318	melanocyte differentiation	1/34	27/20536	0.0437801	ZEB2	1
GO:0033561	regulation of water loss via skin	1/34	27/20536	0.0437801	FA2H	1
GO:0071466	cellular response to xenobiotic stimulus	2/34	202/20536	0.0439623	MGST1/RYR3	2
GO:0021846	cell proliferation in forebrain	1/34	28/20536	0.0453654	ZEB2	1
GO:0022011	myelination in peripheral nervous system	1/34	28/20536	0.0453654	FA2H	1
GO:0032292	peripheral nervous system axon ensheathment	1/34	28/20536	0.0453654	FA2H	1
GO:0120033	negative regulation of plasma membrane bounded cell projection assembly	1/34	28/20536	0.0453654	SLIT2	1
GO:0050804	modulation of chemical synaptic transmission	3/34	486/20536	0.0458632	SYT1/ABR/CNTN4	3
GO:0099177	regulation of trans-synaptic signaling	3/34	487/20536	0.0460964	SYT1/ABR/CNTN4	3
GO:0046328	regulation of JNK cascade	2/34	209/20536	0.0467354	TNFRSF11A/ZEB2	2
GO:1901654	response to ketone	2/34	209/20536	0.0467354	CATSPERB/SLIT2	2
GO:0001964	startle response	1/34	29/20536	0.046948	NPAS1	1
GO:0006929	substrate-dependent cell migration	1/34	29/20536	0.046948	SLIT2	1
GO:0048668	collateral sprouting	1/34	29/20536	0.046948	ZEB2	1
GO:0060914	heart formation	1/34	29/20536	0.046948	ROBO2	1
GO:2000191	regulation of fatty acid transport	1/34	29/20536	0.046948	TNFRSF11A	1
GO:0035637	multicellular organismal signaling	2/34	212/20536	0.0479433	CTNNA3/RYR3	2
GO:0006688	glycosphingolipid biosynthetic process	1/34	30/20536	0.0485282	FA2H	1
GO:0008045	motor neuron axon guidance	1/34	30/20536	0.0485282	SLIT2	1
GO:0090022	regulation of neutrophil chemotaxis	1/34	30/20536	0.0485282	SLIT2	1

## Sheet: GO_Enrichment_CC
ID	Description	GeneRatio	BgRatio	pvalue	geneID	Count
GO:0098984	neuron to neuron synapse	4/35	374/21659	0.00300142	DLG2/SYT1/ABR/PSD3	4
GO:0034703	cation channel complex	3/35	232/21659	0.00616733	DLG2/CATSPERB/RYR3	3
GO:0034704	calcium channel complex	2/35	73/21659	0.0062041	CATSPERB/RYR3	2
GO:0044304	main axon	2/35	73/21659	0.0062041	DLG2/ROBO2	2
GO:0034702	ion channel complex	3/35	327/21659	0.0156203	DLG2/CATSPERB/RYR3	3
GO:0005916	fascia adherens	1/35	10/21659	0.0160459	CTNNA3	1
GO:0036128	CatSper complex	1/35	11/21659	0.0176366	CATSPERB	1
GO:0014069	postsynaptic density	3/35	347/21659	0.0182713	DLG2/ABR/PSD3	3
GO:0032279	asymmetric synapse	3/35	351/21659	0.0188298	DLG2/ABR/PSD3	3
GO:1902495	transmembrane transporter complex	3/35	351/21659	0.0188298	DLG2/CATSPERB/RYR3	3
GO:0044224	juxtaparanode region of axon	1/35	12/21659	0.0192249	DLG2	1
GO:0060198	clathrin-sculpted vesicle	1/35	12/21659	0.0192249	SYT1	1
GO:1990351	transporter complex	3/35	359/21659	0.0199754	DLG2/CATSPERB/RYR3	3
GO:0099572	postsynaptic specialization	3/35	373/21659	0.0220718	DLG2/ABR/PSD3	3
GO:0098978	glutamatergic synapse	3/35	375/21659	0.0223808	DLG2/SYT1/ABR	3
GO:0032045	guanyl-nucleotide exchange factor complex	1/35	14/21659	0.0223939	DOCK1	1
GO:0030673	axolemma	1/35	17/21659	0.0271289	ROBO2	1
GO:0016327	apicolateral plasma membrane	1/35	19/21659	0.0302731	NEDD4	1
GO:0031252	cell leading edge	3/35	430/21659	0.0318129	CTNNA3/ROBO2/PSD3	3
GO:0031045	dense core granule	1/35	20/21659	0.0318415	SYT1	1
GO:0099092	postsynaptic density	1/35	20/21659	0.0318415	ABR	1
GO:0071682	endocytic vesicle lumen	1/35	22/21659	0.0349709	SCGB3A2	1
GO:0031256	leading edge membrane	2/35	183/21659	0.0352026	ROBO2/PSD3	2
GO:0099091	postsynaptic specialization	1/35	23/21659	0.036532	ABR	1
GO:0097060	synaptic membrane	3/35	467/21659	0.0391668	DLG2/SYT1/PSD3	3

## Sheet: GO_Enrichment_MF
ID	Description	GeneRatio	BgRatio	pvalue	geneID	Count
GO:0030695	GTPase regulator activity	4/33	341/19669	0.00244222	DOCK1/SRGAP1/ABR/SLIT2	4
GO:0060589	nucleoside-triphosphatase regulator activity	4/33	388/19669	0.0038817	DOCK1/SRGAP1/ABR/SLIT2	4
GO:0017048	Rho GTPase binding	3/33	194/19669	0.00414607	DOCK1/SRGAP1/ABR	3
GO:0005085	guanyl-nucleotide exchange factor activity	3/33	236/19669	0.00713614	DOCK1/ABR/PSD3	3
GO:0005089	Rho guanyl-nucleotide exchange factor activity	2/33	91/19669	0.0101837	DOCK1/ABR	2
GO:0072341	modified amino acid binding	2/33	92/19669	0.0103992	MGST1/SYT1	2
GO:0005096	GTPase activator activity	3/33	300/19669	0.0136708	DOCK1/SRGAP1/ABR	3
GO:0005031	tumor necrosis factor-activated receptor activity	1/33	10/19669	0.0166553	TNFRSF11A	1
GO:0099186	structural constituent of postsynapse	1/33	10/19669	0.0166553	DLG2	1
GO:0043295	glutathione binding	1/33	11/19669	0.018306	MGST1	1
GO:0005035	death receptor activity	1/33	12/19669	0.019954	TNFRSF11A	1
GO:1900750	oligopeptide binding	1/33	12/19669	0.019954	MGST1	1
GO:0045125	bioactive lipid receptor activity	1/33	14/19669	0.0232419	GPR6	1
GO:0005095	GTPase inhibitor activity	1/33	15/19669	0.0248818	SLIT2	1
GO:0005338	nucleotide-sugar transmembrane transporter activity	1/33	15/19669	0.0248818	SLC35E3	1
GO:0005545	1-phosphatidylinositol binding	1/33	15/19669	0.0248818	SYT1	1
GO:0015037	peptide disulfide oxidoreductase activity	1/33	15/19669	0.0248818	GLRX	1
GO:0005088	Ras guanyl-nucleotide exchange factor activity	2/33	151/19669	0.0264611	DOCK1/ABR	2
GO:0098918	structural constituent of synapse	1/33	16/19669	0.0265191	DLG2	1
GO:0070064	proline-rich region binding	1/33	18/19669	0.0297856	NEDD4	1
GO:0031690	adrenergic receptor binding	1/33	19/19669	0.0314149	NEDD4	1
GO:0005086	ARF guanyl-nucleotide exchange factor activity	1/33	20/19669	0.0330416	PSD3	1
GO:0005001	transmembrane receptor protein tyrosine phosphatase activity	1/33	21/19669	0.0346655	PTPRG	1
GO:0019198	transmembrane receptor protein phosphatase activity	1/33	21/19669	0.0346655	PTPRG	1
GO:0050750	low-density lipoprotein particle receptor binding	1/33	21/19669	0.0346655	SYT1	1
GO:0015035	protein disulfide oxidoreductase activity	1/33	22/19669	0.0362869	GLRX	1
GO:0015278	calcium-release channel activity	1/33	22/19669	0.0362869	RYR3	1
GO:0050145	nucleoside monophosphate kinase activity	1/33	23/19669	0.0379056	DLG2	1
GO:0004602	glutathione peroxidase activity	1/33	24/19669	0.0395216	MGST1	1
GO:0070412	R-SMAD binding	1/33	25/19669	0.0411351	ZEB2	1
GO:0070325	lipoprotein particle receptor binding	1/33	26/19669	0.0427459	SYT1	1
GO:0017075	syntaxin-1 binding	1/33	28/19669	0.0459596	SYT1	1
GO:0099604	ligand-gated calcium channel activity	1/33	28/19669	0.0459596	RYR3	1
GO:0017016	Ras GTPase binding	3/33	483/19669	0.046605	DOCK1/SRGAP1/ABR	3
GO:0005516	calmodulin binding	2/33	210/19669	0.0482429	SYT1/RYR3	2
GO:0043236	laminin binding	1/33	30/19669	0.0491629	SLIT2	1
