# Supplementary material for: Genome-wide association study of antipsychotic-induced sinus bradycardia in Chinese schizophrenia patients
Source: PLoS One. 2021 Apr 29;16(4):e0249997. doi: 10.1371/journal.pone.0249997 (PMC8084176; doi:10.1371/journal.pone.0249997)
Supplement: S5 Table — (XLSX) [file pone.0249997.s005.xlsx]

## Sheet: ToppGene gene prioritization
Rank	GeneSymbol	GeneId	GO: Molecular Function Score	GO: Molecular Function pValue	GO: Biological Process Score	GO: Biological Process pValue	GO: Cellular Component Score	GO: Cellular Component pValue	Human Phenotype Score	Human Phenotype pValue	Mouse Phenotype Score	Mouse Phenotype pValue	Pathway Score	Pathway pValue	Pubmed Score	Pubmed pValue	Coexpression Score	Coexpression pValue	Coexpression Atlas Score	Coexpression Atlas pValue	Disease Score	Disease pValue	Average Score	Overall pValue
1	RYR3	6263	1	0.00309837	1	0.0125871	1	0.00193648	-1	0	0.796388	0.0271108	0.999184	0.00697134	1	0.00619675	0.547809	0.00426026	0.884958	0.00290473	0.347037	0.052866	0.841754	1.24467e-06
2	CTNNA3	29119	0.318437	0.104764	1	0.0125871	0.834839	0.0402789	0.999976	0.00193648	0.999914	0.00348567	0.493348	0.0348567	0.573652	0.112316	0.601219	0.00367932	0.592823	0.00832688	0.936248	0.011038	0.806797	6.93204e-06
3	DLG2	1740	0.999997	0.00445391	0.999989	0.0160728	0.999998	0.00251743	0.505742	0.0245933	0	0.534469	0.265252	0.0546088	0.999984	0.00813323	0.156103	0.0309837	0	0.517041	0	0.536987	0.517686	0.000351943
4	SYT1	6857	0.972645	0.0205267	0.999922	0.0213013	0.999942	0.00484121	0	0.520527	0.656246	0.031952	0.722263	0.024787	0.999937	0.00948877	0	0.522076	0	0.517041	0.979489	0.00813323	0.647173	0.000459918
5	AKT3	10000	0.754961	0.0493803	0.999958	0.0193648	0	0.548412	0.867983	0.0147173	0.69486	0.0304028	1	0.00464756	0.829809	0.0629357	0	0.522076	0.172291	0.0304028	0.263418	0.0621611	0.577836	0.000758251
6	ESRRG	2104	0.396305	0.0896592	0.549349	0.107475	0	0.548412	-1	0	0.998911	0.00522851	0	0.532146	0.995773	0.0180093	0.400401	0.00852053	0.138592	0.0323393	0.909939	0.0135554	0.53516	0.00109445
7	NEDD4	4734	0.999996	0.00445391	1	0.0125871	0.984476	0.0185902	-1	0	0.195359	0.0592564	0.430289	0.0360186	1	0.00619675	0	0.522076	0	0.517041	0	0.536987	0.53817	0.00143171
8	SLIT2	9353	0.852557	0.0410534	0.999997	0.0151046	0	0.548412	-1	0	0.199098	0.0577072	0.0820811	0.0644849	0.992483	0.0205267	0.27804	0.0211077	0	0.517041	0.889554	0.0149109	0.508085	0.00190207
9	CNTN4	152330	0	0.563517	0.690736	0.0915957	0.251993	0.0935321	0.671617	0.0201394	-1	0	0	0.532146	0.374933	0.145236	0	0.522076	0.685618	0.00580945	0.855488	0.0183966	0.462015	0.0102642
10	ROBO2	6092	0.0527496	0.127033	0.977666	0.0526723	0.420905	0.0807514	0	0.520527	0.507528	0.039117	0.0822552	0.0644849	0.99921	0.0133617	0	0.522076	0	0.517041	0.225679	0.0702943	0.388683	0.0130188
11	ABR	29	0.738155	0.0513168	0.998202	0.0329202	0.78557	0.0453137	-1	0	0.975561	0.0123935	0.0458731	0.0644849	0.358101	0.151239	0	0.522076	0	0.517041	0	0.536987	0.503638	0.015438
12	PTPRG	5793	0.666083	0.0598373	0.539955	0.107862	0.189049	0.0970178	0.115321	0.0335012	0.187631	0.0617738	-1	0	0.769367	0.0745546	0	0.522076	0	0.517041	0.225679	0.0702943	0.376836	0.0172027
13	PSD3	23362	0.0549685	0.127033	0	0.572424	0.937667	0.0267235	0	0.520527	0	0.534469	0	0.532146	0.663865	0.095275	0.400401	0.00852053	0.526397	0.00948877	0	0.536987	0.294436	0.0244649
14	GLRX	2745	0.980104	0.0178156	1	0.0125871	0.799717	0.0443455	-1	0	0	0.534469	0	0.532146	0.52012	0.117738	0	0.522076	0	0.517041	0.230746	0.067196	0.426246	0.0258397
15	TNFRSF11A	8792	0.521404	0.0807514	0.994002	0.0400852	0.0906312	0.0970178	0.115321	0.0335012	0	0.534469	0	0.532146	0.926199	0.0441518	0	0.522076	0	0.517041	0.503713	0.0398916	0.360156	0.0259346
16	ZEB2	9839	0.966744	0.0230442	0.976315	0.0530596	0	0.548412	0.585191	0.0211077	0	0.534469	0	0.532146	0.81807	0.0652595	0	0.522076	0	0.517041	0.767821	0.0220759	0.42288	0.0267557
17	MGST1	4257	0.213391	0.127033	0.786043	0.0821069	0.720594	0.0505422	-1	0	0	0.534469	0.136783	0.0604183	0.873796	0.056158	0	0.522076	0	0.517041	0.318407	0.0553834	0.424493	0.0344432
18	FA2H	79152	0.0909148	0.127033	0.794762	0.080945	0	0.548412	0.53507	0.0232378	0.187631	0.0617738	0	0.532146	0.570014	0.112897	0	0.522076	0	0.517041	0.707241	0.0263362	0.337795	0.0345422
19	DOCK1	1793	0.817197	0.0429899	0.739907	0.0859799	0	0.548412	-1	0	0.758362	0.0284663	0.371176	0.0404725	0.741956	0.0790085	0	0.522076	0	0.517041	0	0.536987	0.443683	0.0422981
20	SRGAP1	57522	0.738155	0.0513168	0.535381	0.108056	0	0.548412	0.354919	0.0296282	-1	0	0.082087	0.0644849	0.724316	0.0819132	0	0.522076	0	0.517041	0	0.536987	0.342595	0.0573392
21	NPAS1	4861	0	0.563517	0.0648131	0.144849	0	0.548412	-1	0	0.521843	0.0375678	-1	0	0.915778	0.0464756	0	0.522076	0	0.517041	0.796535	0.0211077	0.316241	0.0668718
22	STAU2	27067	0.44465	0.0886909	0.901877	0.0702943	0.943411	0.0265298	-1	0	0	0.534469	-1	0	0.687198	0.0921766	0	0.522076	0	0.517041	0	0.536987	0.427095	0.0913845
23	ADTRP	84830	0	0.563517	0.961881	0.0582881	0.947846	0.0257552	-1	0	0.544832	0.0365995	-1	0	0	0.590627	0	0.522076	0	0.517041	0	0.536987	0.312395	0.11745
24	CATSPERB	79820	0	0.563517	0.505158	0.11038	0.983291	0.0185902	-1	0	-1	0	0	0.532146	0.0678815	0.181255	0	0.522076	-1	0	-1	0	0.32715	0.135531
25	GPR6	2830	0	0.563517	0.997422	0.0350503	0.216779	0.0970178	-1	0	0	0.534469	-1	0	0.621736	0.102053	0	0.522076	0	0.517041	0	0.536987	0.281601	0.196236
26	KIAA1217	56243	0	0.563517	0	0.572424	0	0.548412	0.115321	0.0335012	0	0.534469	-1	0	0.847356	0.0606119	0	0.522076	0	0.517041	0	0.536987	0.115094	0.312333
27	TSHZ2	128553	0	0.563517	0	0.572424	0	0.548412	-1	0	0	0.534469	-1	0	0.412148	0.136328	0	0.522076	0.278051	0.0255616	0	0.536987	0.115005	0.318448
28	ZNF32	7580	0	0.563517	0	0.572424	0	0.548412	-1	0	0	0.534469	-1	0	0.173352	0.181255	0.183172	0.024787	0	0.517041	0	0.536987	0.074941	0.338485
29	FEZ2	9637	0	0.563517	0	0.572424	0.262377	0.0923703	-1	0	-1	0	-1	0	0.465705	0.127033	0	0.522076	0	0.517041	0	0.536987	0.170665	0.377962
30	SLC35E3	55508	0.210501	0.127033	0.0585815	0.144849	0	0.548412	-1	0	-1	0	-1	0	0	0.590627	0	0.522076	0	0.517041	0	0.536987	0.10012	0.423277
31	BTBD11	121551	0	0.563517	0.158832	0.144849	0	0.548412	-1	0	-1	0	-1	0	0.367243	0.146785	0	0.522076	0	0.517041	0	0.536987	0.143506	0.433424
32	SCGB3A2	117156	0	0.563517	0.229312	0.144849	0	0.548412	0	0.520527	0	0.534469	0.0304431	0.0644849	0	0.590627	0	0.522076	0	0.517041	0	0.536987	0.0653346	0.477625
33	TOX	9760	0	0.563517	0	0.572424	0	0.548412	-1	0	0	0.534469	-1	0	0.912582	0.0476375	0	0.522076	0	0.517041	0	0.536987	0.119412	0.501048
34	MEPE	56955	0.105689	0.127033	0	0.572424	0	0.548412	-1	0	0	0.534469	0	0.532146	0.173352	0.181255	0	0.522076	0	0.517041	0	0.536987	0.0823839	0.522256
35	MIATNB	102724827	-1	0	-1	0	-1	0	-1	0	-1	0	-1	0	0	0.590627	0	0.522076	-1	0	-1	0	0	0.555295
36	LINC00535	642924	-1	0	-1	0	-1	0	-1	0	-1	0	-1	0	0	0.590627	0	0.522076	-1	0	-1	0	0	0.555295
37	LINC01704	646268	-1	0	-1	0	-1	0	-1	0	-1	0	-1	0	0	0.590627	0	0.522076	-1	0	-1	0	0	0.555295
38	ZNF32-AS3	414201	-1	0	-1	0	-1	0	-1	0	-1	0	-1	0	0	0.590627	0	0.522076	-1	0	-1	0	0	0.555295
39	NAALADL2	254827	0	0.563517	0	0.572424	0	0.548412	-1	0	0	0.534469	-1	0	0.611626	0.104183	0	0.522076	0	0.517041	0	0.536987	0.0977583	0.585689
40	CATIP	375307	0	0.563517	0.103563	0.144849	0	0.548412	-1	0	0	0.534469	-1	0	0	0.590627	0	0.522076	0	0.517041	-1	0	0.0459732	0.590878
41	MEG9	100507257	-1	0	-1	0	-1	0	-1	0	-1	0	-1	0	0	0.590627	-1	0	0	0.517041	0	0.536987	0	0.613199
42	SUSD6	9766	0	0.563517	0	0.572424	0	0.548412	-1	0	0	0.534469	-1	0	0.315141	0.152982	0	0.522076	0	0.517041	0	0.536987	0.0701719	0.628483
43	LINC01554	202299	-1	0	-1	0	-1	0	-1	0	-1	0	-1	0	0	0.590627	0	0.522076	0	0.517041	0	0.536987	0	0.652185
44	THAP12	5612	0	0.563517	0	0.572424	0	0.548412	-1	0	-1	0	-1	0	0	0.590627	0	0.522076	0	0.517041	0	0.536987	0	0.757641
45	LINC02328	101928767	-1	0	-1	0	-1	0	-1	0	-1	0	-1	0	0	0.590627	-1	0	-1	0	-1	0	0	1
46	EXTL2P1	100287682	-1	0	-1	0	-1	0	-1	0	-1	0	-1	0	0	0.590627	-1	0	-1	0	-1	0	0	1
47	PWWP2AP1	100129459	-1	0	-1	0	-1	0	-1	0	-1	0	-1	0	0	0.590627	-1	0	-1	0	-1	0	0	1
48	RPL17P44	100129584	-1	0	-1	0	-1	0	-1	0	-1	0	-1	0	0	0.590627	-1	0	-1	0	-1	0	0	1
49	LINC01429	101927678	-1	0	-1	0	-1	0	-1	0	-1	0	-1	0	0	0.590627	-1	0	-1	0	-1	0	0	1
50	LINC02756	105369428	-1	0	-1	0	-1	0	-1	0	-1	0	-1	0	-1	0	-1	0	-1	0	-1	0	-1	1
51	EIF4A1P7	341784	-1	0	-1	0	-1	0	-1	0	-1	0	-1	0	-1	0	-1	0	-1	0	-1	0	-1	1
52	LOC105369187	105369187	-1	0	-1	0	-1	0	-1	0	-1	0	-1	0	-1	0	-1	0	-1	0	-1	0	-1	1
53	RN7SL87P	106479255	-1	0	-1	0	-1	0	-1	0	-1	0	-1	0	-1	0	-1	0	-1	0	-1	0	-1	1
54	RNA5SP456	100873701	-1	0	-1	0	-1	0	-1	0	-1	0	-1	0	-1	0	-1	0	-1	0	-1	0	-1	1
55	LOC100421787	100421787	-1	0	-1	0	-1	0	-1	0	-1	0	-1	0	-1	0	-1	0	-1	0	-1	0	-1	1
