# Supplementary material for: Genome-wide association study of antipsychotic-induced sinus bradycardia in Chinese schizophrenia patients
Source: PLoS One. 2021 Apr 29;16(4):e0249997. doi: 10.1371/journal.pone.0249997 (PMC8084176; doi:10.1371/journal.pone.0249997)
Supplement: S6 Table — (XLSX) [file pone.0249997.s006.xlsx]

## Sheet: GO_Molecular Function
Category	ID	Name	Source	p-value	q-value Bonferroni	q-value FDR B&H	q-value FDR B&Y	Hit Count in Query List	Hit Count in Genome	Hit in Query List
GO: Molecular Function	GO:0005261	cation channel activity		3.714e-29	9.323e-27	9.323e-27	5.691e-26	22	528	SCN10A,CACNA1C,CACNA1D,KCNQ1,KCNE2,CAV3,AKAP9,ANK2,CALM1,HCN4,CALM2,CALM3,KCNE1,TRDN,KCNH2,KCNJ2,SNTA1,KCNJ5,RYR2,GNB5,SCN4B,SCN5A
GO: Molecular Function	GO:0046873	metal ion transmembrane transporter activity		1.875e-27	4.707e-25	1.727e-25	1.054e-24	22	630	SCN10A,CACNA1C,CACNA1D,KCNQ1,KCNE2,CAV3,AKAP9,ANK2,CALM1,HCN4,CALM2,CALM3,KCNE1,TRDN,KCNH2,KCNJ2,SNTA1,KCNJ5,RYR2,GNB5,SCN4B,SCN5A
GO: Molecular Function	GO:0044325	ion channel binding		2.27e-27	5.697e-25	1.727e-25	1.054e-24	16	143	SCN10A,CACNA1C,KCNQ1,KCNE2,CAV3,AKAP9,ANK2,CALM1,CALM2,CALM3,KCNE1,TRDN,SNTA1,RYR2,SCN4B,SCN5A
GO: Molecular Function	GO:0005216	ion channel activity		2.752e-27	6.906e-25	1.727e-25	1.054e-24	22	641	SCN10A,CACNA1C,CACNA1D,KCNQ1,KCNE2,CAV3,AKAP9,ANK2,CALM1,HCN4,CALM2,CALM3,KCNE1,TRDN,KCNH2,KCNJ2,SNTA1,KCNJ5,RYR2,GNB5,SCN4B,SCN5A
GO: Molecular Function	GO:0015267	channel activity		2.256e-26	5.663e-24	9.738e-25	5.945e-24	22	705	SCN10A,CACNA1C,CACNA1D,KCNQ1,KCNE2,CAV3,AKAP9,ANK2,CALM1,HCN4,CALM2,CALM3,KCNE1,TRDN,KCNH2,KCNJ2,SNTA1,KCNJ5,RYR2,GNB5,SCN4B,SCN5A
GO: Molecular Function	GO:0022803	passive transmembrane transporter activity		2.328e-26	5.843e-24	9.738e-25	5.945e-24	22	706	SCN10A,CACNA1C,CACNA1D,KCNQ1,KCNE2,CAV3,AKAP9,ANK2,CALM1,HCN4,CALM2,CALM3,KCNE1,TRDN,KCNH2,KCNJ2,SNTA1,KCNJ5,RYR2,GNB5,SCN4B,SCN5A
GO: Molecular Function	GO:0022890	inorganic cation transmembrane transporter activity		1.284e-24	3.223e-22	4.605e-23	2.811e-22	22	847	SCN10A,CACNA1C,CACNA1D,KCNQ1,KCNE2,CAV3,AKAP9,ANK2,CALM1,HCN4,CALM2,CALM3,KCNE1,TRDN,KCNH2,KCNJ2,SNTA1,KCNJ5,RYR2,GNB5,SCN4B,SCN5A
GO: Molecular Function	GO:0008324	cation transmembrane transporter activity		4.635e-24	1.163e-21	1.454e-22	8.878e-22	22	898	SCN10A,CACNA1C,CACNA1D,KCNQ1,KCNE2,CAV3,AKAP9,ANK2,CALM1,HCN4,CALM2,CALM3,KCNE1,TRDN,KCNH2,KCNJ2,SNTA1,KCNJ5,RYR2,GNB5,SCN4B,SCN5A
GO: Molecular Function	GO:0022839	ion gated channel activity		2.529e-22	6.349e-20	7.054e-21	4.306e-20	18	478	SCN10A,CACNA1C,CACNA1D,KCNQ1,KCNE2,CALM1,HCN4,CALM2,CALM3,KCNE1,TRDN,KCNH2,KCNJ2,KCNJ5,RYR2,GNB5,SCN4B,SCN5A
GO: Molecular Function	GO:0015318	inorganic molecular entity transmembrane transporter activity		3.149e-22	7.904e-20	7.904e-21	4.825e-20	22	1089	SCN10A,CACNA1C,CACNA1D,KCNQ1,KCNE2,CAV3,AKAP9,ANK2,CALM1,HCN4,CALM2,CALM3,KCNE1,TRDN,KCNH2,KCNJ2,SNTA1,KCNJ5,RYR2,GNB5,SCN4B,SCN5A
GO: Molecular Function	GO:0022836	gated channel activity		4.106e-22	1.031e-19	9.369e-21	5.72e-20	18	491	SCN10A,CACNA1C,CACNA1D,KCNQ1,KCNE2,CALM1,HCN4,CALM2,CALM3,KCNE1,TRDN,KCNH2,KCNJ2,KCNJ5,RYR2,GNB5,SCN4B,SCN5A
GO: Molecular Function	GO:0015075	ion transmembrane transporter activity		1.033e-21	2.593e-19	2.161e-20	1.319e-19	22	1150	SCN10A,CACNA1C,CACNA1D,KCNQ1,KCNE2,CAV3,AKAP9,ANK2,CALM1,HCN4,CALM2,CALM3,KCNE1,TRDN,KCNH2,KCNJ2,SNTA1,KCNJ5,RYR2,GNB5,SCN4B,SCN5A
GO: Molecular Function	GO:0022857	transmembrane transporter activity		2.864e-20	7.189e-18	5.53e-19	3.376e-18	22	1340	SCN10A,CACNA1C,CACNA1D,KCNQ1,KCNE2,CAV3,AKAP9,ANK2,CALM1,HCN4,CALM2,CALM3,KCNE1,TRDN,KCNH2,KCNJ2,SNTA1,KCNJ5,RYR2,GNB5,SCN4B,SCN5A
GO: Molecular Function	GO:0005215	transporter activity		3.532e-19	8.864e-17	6.332e-18	3.865e-17	22	1505	SCN10A,CACNA1C,CACNA1D,KCNQ1,KCNE2,CAV3,AKAP9,ANK2,CALM1,HCN4,CALM2,CALM3,KCNE1,TRDN,KCNH2,KCNJ2,SNTA1,KCNJ5,RYR2,GNB5,SCN4B,SCN5A
GO: Molecular Function	GO:0005244	voltage-gated ion channel activity		2.794e-18	7.013e-16	4.591e-17	2.802e-16	14	304	SCN10A,CACNA1C,CACNA1D,KCNQ1,KCNE2,HCN4,CALM3,KCNE1,KCNH2,KCNJ2,KCNJ5,GNB5,SCN4B,SCN5A
GO: Molecular Function	GO:0022832	voltage-gated channel activity		2.926e-18	7.345e-16	4.591e-17	2.802e-16	14	305	SCN10A,CACNA1C,CACNA1D,KCNQ1,KCNE2,HCN4,CALM3,KCNE1,KCNH2,KCNJ2,KCNJ5,GNB5,SCN4B,SCN5A
GO: Molecular Function	GO:0015077	monovalent inorganic cation transmembrane transporter activity		8.917e-17	2.238e-14	1.317e-15	8.038e-15	15	506	SCN10A,CACNA1D,KCNQ1,KCNE2,CAV3,AKAP9,ANK2,HCN4,KCNE1,KCNH2,KCNJ2,SNTA1,KCNJ5,SCN4B,SCN5A
GO: Molecular Function	GO:0015085	calcium ion transmembrane transporter activity		4.85e-16	1.217e-13	6.763e-15	4.129e-14	12	241	CACNA1C,CACNA1D,KCNE2,CAV3,ANK2,CALM1,CALM2,CALM3,KCNE1,TRDN,RYR2,GNB5
GO: Molecular Function	GO:0015079	potassium ion transmembrane transporter activity		1.676e-14	4.208e-12	2.215e-13	1.352e-12	11	231	CACNA1D,KCNQ1,KCNE2,CAV3,AKAP9,ANK2,HCN4,KCNE1,KCNH2,KCNJ2,KCNJ5
GO: Molecular Function	GO:0022843	voltage-gated cation channel activity		3.209e-14	8.054e-12	4.027e-13	2.458e-12	11	245	CACNA1C,CACNA1D,KCNQ1,KCNE2,HCN4,CALM3,KCNE1,KCNH2,KCNJ2,KCNJ5,GNB5
GO: Molecular Function	GO:0005267	potassium channel activity		6.831e-14	1.715e-11	8.165e-13	4.984e-12	10	180	KCNQ1,KCNE2,CAV3,AKAP9,ANK2,HCN4,KCNE1,KCNH2,KCNJ2,KCNJ5
GO: Molecular Function	GO:0099094	ligand-gated cation channel activity		2.182e-13	5.477e-11	2.49e-12	1.52e-11	10	202	KCNE2,CALM1,HCN4,CALM2,CALM3,TRDN,KCNH2,KCNJ2,KCNJ5,RYR2
GO: Molecular Function	GO:0005262	calcium channel activity		2.53e-13	6.351e-11	2.69e-12	1.642e-11	10	205	CACNA1C,CACNA1D,KCNE2,CALM1,CALM2,CALM3,KCNE1,TRDN,RYR2,GNB5
GO: Molecular Function	GO:0086008	voltage-gated potassium channel activity involved in cardiac muscle cell action potential repolarization		2.572e-13	6.455e-11	2.69e-12	1.642e-11	6	20	KCNQ1,KCNE2,KCNE1,KCNH2,KCNJ2,KCNJ5
GO: Molecular Function	GO:0016247	channel regulator activity		9.271e-13	2.327e-10	9.308e-12	5.682e-11	9	154	KCNE2,CAV3,AKAP9,ANK2,CALM1,CALM2,KCNE1,SNTA1,SCN4B
GO: Molecular Function	GO:0015276	ligand-gated ion channel activity		1.081e-12	2.713e-10	1.043e-11	6.37e-11	10	237	KCNE2,CALM1,HCN4,CALM2,CALM3,TRDN,KCNH2,KCNJ2,KCNJ5,RYR2
GO: Molecular Function	GO:0022834	ligand-gated channel activity		1.225e-12	3.076e-10	1.139e-11	6.954e-11	10	240	KCNE2,CALM1,HCN4,CALM2,CALM3,TRDN,KCNH2,KCNJ2,KCNJ5,RYR2
GO: Molecular Function	GO:0050998	nitric-oxide synthase binding		2.479e-12	6.223e-10	2.222e-11	1.357e-10	6	28	CAV3,CALM1,CALM2,CALM3,SNTA1,SCN5A
GO: Molecular Function	GO:1902282	voltage-gated potassium channel activity involved in ventricular cardiac muscle cell action potential repolarization		3.298e-11	8.278e-09	2.855e-10	1.743e-09	5	17	KCNQ1,KCNE2,KCNE1,KCNH2,KCNJ5
GO: Molecular Function	GO:0005249	voltage-gated potassium channel activity		2.974e-10	7.464e-08	2.488e-09	1.519e-08	7	114	KCNQ1,KCNE2,HCN4,KCNE1,KCNH2,KCNJ2,KCNJ5
GO: Molecular Function	GO:0005217	intracellular ligand-gated ion channel activity		3.907e-10	9.806e-08	3.163e-09	1.931e-08	6	62	CALM1,HCN4,CALM2,CALM3,TRDN,RYR2
GO: Molecular Function	GO:0099106	ion channel regulator activity		6.029e-10	1.513e-07	4.729e-09	2.887e-08	7	126	KCNE2,CAV3,AKAP9,ANK2,CALM1,CALM2,KCNE1
GO: Molecular Function	GO:0005219	ryanodine-sensitive calcium-release channel activity		6.251e-10	1.569e-07	4.754e-09	2.902e-08	5	29	CALM1,CALM2,CALM3,TRDN,RYR2
GO: Molecular Function	GO:0008092	cytoskeletal protein binding		1.198e-09	3.007e-07	8.845e-09	5.4e-08	13	1061	CACNA1C,CACNA1D,TNNI3K,MYH6,MYL4,CAV3,ANK2,CALM1,CALM2,CALM3,KCNE1,SNTA1,SCN5A
GO: Molecular Function	GO:0005272	sodium channel activity		2.18e-09	5.472e-07	1.563e-08	9.544e-08	6	82	SCN10A,CAV3,HCN4,SNTA1,SCN4B,SCN5A
GO: Molecular Function	GO:0031800	type 3 metabotropic glutamate receptor binding		3.079e-09	7.728e-07	2.089e-08	1.275e-07	3	3	CALM1,CALM2,CALM3
GO: Molecular Function	GO:0031997	N-terminal myristoylation domain binding		3.079e-09	7.728e-07	2.089e-08	1.275e-07	3	3	CALM1,CALM2,CALM3
GO: Molecular Function	GO:0005245	voltage-gated calcium channel activity		4.692e-09	1.178e-06	3.099e-08	1.892e-07	6	93	CACNA1C,CACNA1D,KCNE2,CALM3,KCNE1,GNB5
GO: Molecular Function	GO:0015278	calcium-release channel activity		8.837e-09	2.218e-06	5.687e-08	3.472e-07	5	48	CALM1,CALM2,CALM3,TRDN,RYR2
GO: Molecular Function	GO:0099604	ligand-gated calcium channel activity		1.622e-08	4.071e-06	1.018e-07	6.213e-07	5	54	CALM1,CALM2,CALM3,TRDN,RYR2
GO: Molecular Function	GO:0015459	potassium channel regulator activity		1.782e-08	4.473e-06	1.091e-07	6.661e-07	5	55	KCNE2,CAV3,AKAP9,ANK2,KCNE1
GO: Molecular Function	GO:0010856	adenylate cyclase activator activity		3.069e-08	7.702e-06	1.834e-07	1.12e-06	3	5	CALM1,CALM2,CALM3
GO: Molecular Function	GO:0005248	voltage-gated sodium channel activity		4.323e-08	1.085e-05	2.524e-07	1.541e-06	4	24	SCN10A,HCN4,SCN4B,SCN5A
GO: Molecular Function	GO:0005242	inward rectifier potassium channel activity		9.613e-08	2.413e-05	5.484e-07	3.348e-06	4	29	KCNE2,KCNH2,KCNJ2,KCNJ5
GO: Molecular Function	GO:0030235	nitric-oxide synthase regulator activity		3.664e-07	9.196e-05	2.044e-06	1.248e-05	3	10	CALM1,CALM2,CALM3
GO: Molecular Function	GO:0005516	calmodulin binding		6.573e-07	0.000165	3.533e-06	2.157e-05	6	213	CACNA1C,KCNQ1,MYH6,SNTA1,RYR2,SCN5A
GO: Molecular Function	GO:0035256	G protein-coupled glutamate receptor binding		6.703e-07	0.0001683	3.533e-06	2.157e-05	3	12	CALM1,CALM2,CALM3
GO: Molecular Function	GO:0015081	sodium ion transmembrane transporter activity		6.756e-07	0.0001696	3.533e-06	2.157e-05	6	214	SCN10A,CAV3,HCN4,SNTA1,SCN4B,SCN5A
GO: Molecular Function	GO:0005251	delayed rectifier potassium channel activity		8.399e-07	0.0002108	4.303e-06	2.627e-05	4	49	KCNQ1,KCNE2,KCNE1,KCNH2
GO: Molecular Function	GO:0072542	protein phosphatase activator activity		8.706e-07	0.0002185	4.37e-06	2.668e-05	3	13	CALM1,CALM2,CALM3
GO: Molecular Function	GO:0031432	titin binding		1.107e-06	0.0002778	5.447e-06	3.325e-05	3	14	CALM1,CALM2,CALM3
GO: Molecular Function	GO:0008179	adenylate cyclase binding		1.382e-06	0.0003469	6.672e-06	4.073e-05	3	15	CALM1,CALM2,CALM3
GO: Molecular Function	GO:0019211	phosphatase activator activity		1.699e-06	0.0004265	8.048e-06	4.913e-05	3	16	CALM1,CALM2,CALM3
GO: Molecular Function	GO:0004517	nitric-oxide synthase activity		1.911e-06	0.0004797	8.883e-06	5.423e-05	4	60	CAV3,CALM1,CALM2,CALM3
GO: Molecular Function	GO:0019901	protein kinase binding		2.292e-06	0.0005752	1.046e-05	6.385e-05	9	831	KCNQ1,MYH6,PRKAG2,ANK2,CALM1,CALM2,CALM3,RYR2,SCN5A
GO: Molecular Function	GO:0097110	scaffold protein binding		3.982e-06	0.0009995	1.785e-05	0.000109	4	72	KCNQ1,KCNH2,RYR2,SCN5A
GO: Molecular Function	GO:0034237	protein kinase A regulatory subunit binding		5.336e-06	0.001339	2.35e-05	0.0001435	3	23	KCNQ1,AKAP9,RYR2
GO: Molecular Function	GO:0019900	kinase binding		5.514e-06	0.001384	2.386e-05	0.0001457	9	925	KCNQ1,MYH6,PRKAG2,ANK2,CALM1,CALM2,CALM3,RYR2,SCN5A
GO: Molecular Function	GO:0030295	protein kinase activator activity		8.482e-06	0.002129	3.609e-05	0.0002203	4	87	PRKAG2,CALM1,CALM2,CALM3
GO: Molecular Function	GO:0098772	molecular function regulator		8.872e-06	0.002227	3.711e-05	0.0002266	12	1905	KCNE2,CAV3,PRKAG2,AKAP9,ANK2,CALM1,CALM2,CALM3,KCNE1,SNTA1,GNB5,SCN4B
GO: Molecular Function	GO:0019209	kinase activator activity		1.154e-05	0.002896	4.747e-05	0.0002898	4	94	PRKAG2,CALM1,CALM2,CALM3
GO: Molecular Function	GO:0043539	protein serine/threonine kinase activator activity		1.343e-05	0.003372	5.439e-05	0.000332	3	31	CALM1,CALM2,CALM3
GO: Molecular Function	GO:0016709	oxidoreductase activity, acting on paired donors, with incorporation or reduction of molecular oxygen, NAD(P)H as one donor, and incorporation of one atom of oxygen		1.474e-05	0.0037	5.873e-05	0.0003586	4	100	CAV3,CALM1,CALM2,CALM3
GO: Molecular Function	GO:0008331	high voltage-gated calcium channel activity		1.627e-05	0.004085	6.383e-05	0.0003896	3	33	CACNA1C,CACNA1D,CALM3
GO: Molecular Function	GO:0086089	voltage-gated potassium channel activity involved in atrial cardiac muscle cell action potential repolarization		2.186e-05	0.005486	8.188e-05	0.0004999	2	5	KCNQ1,KCNJ5
GO: Molecular Function	GO:0086006	voltage-gated sodium channel activity involved in cardiac muscle cell action potential		2.186e-05	0.005486	8.188e-05	0.0004999	2	5	SCN4B,SCN5A
GO: Molecular Function	GO:0086007	voltage-gated calcium channel activity involved in cardiac muscle cell action potential		2.186e-05	0.005486	8.188e-05	0.0004999	2	5	CACNA1C,CACNA1D
GO: Molecular Function	GO:0019904	protein domain specific binding		2.27e-05	0.005698	8.379e-05	0.0005115	8	833	CACNA1C,CACNA1D,CALM1,CALM2,CALM3,KCNH2,SNTA1,SCN5A
GO: Molecular Function	GO:0017080	sodium channel regulator activity		2.308e-05	0.005794	8.397e-05	0.0005126	3	37	CAV3,SNTA1,SCN4B
GO: Molecular Function	GO:0019903	protein phosphatase binding		2.48e-05	0.006225	8.728e-05	0.0005328	5	236	CACNA1C,KCNQ1,CALM1,CALM2,CALM3
GO: Molecular Function	GO:0004112	cyclic-nucleotide phosphodiesterase activity		2.504e-05	0.006284	8.728e-05	0.0005328	3	38	CALM1,CALM2,CALM3
GO: Molecular Function	GO:0097718	disordered domain specific binding		2.504e-05	0.006284	8.728e-05	0.0005328	3	38	CALM1,CALM2,CALM3
GO: Molecular Function	GO:0008200	ion channel inhibitor activity		3.393e-05	0.008517	0.0001167	0.0007122	3	42	CAV3,CALM1,CALM2
GO: Molecular Function	GO:0016248	channel inhibitor activity		3.907e-05	0.009806	0.0001325	0.0008089	3	44	CAV3,CALM1,CALM2
GO: Molecular Function	GO:0005246	calcium channel regulator activity		6.1e-05	0.01531	0.0002041	0.001246	3	51	CAV3,CALM1,CALM2
GO: Molecular Function	GO:0019902	phosphatase binding		6.951e-05	0.01745	0.0002296	0.001401	5	293	CACNA1C,KCNQ1,CALM1,CALM2,CALM3
GO: Molecular Function	GO:0004721	phosphoprotein phosphatase activity		7.53e-05	0.0189	0.0002455	0.001498	5	298	MYH6,CALM1,CALM2,CALM3,PPA2
GO: Molecular Function	GO:0051018	protein kinase A binding		7.653e-05	0.01921	0.0002463	0.001503	3	55	KCNQ1,AKAP9,RYR2
GO: Molecular Function	GO:0043548	phosphatidylinositol 3-kinase binding		8.518e-05	0.02138	0.0002706	0.001652	3	57	CALM1,CALM2,CALM3
GO: Molecular Function	GO:0004497	monooxygenase activity		0.0001174	0.02947	0.0003684	0.002249	4	170	CAV3,CALM1,CALM2,CALM3
GO: Molecular Function	GO:0019855	calcium channel inhibitor activity		0.0001433	0.03597	0.0004416	0.002696	2	12	CALM1,CALM2
GO: Molecular Function	GO:0035254	glutamate receptor binding		0.0001443	0.03621	0.0004416	0.002696	3	68	CALM1,CALM2,CALM3
GO: Molecular Function	GO:0019887	protein kinase regulator activity		0.0001765	0.0443	0.0005337	0.003258	4	189	PRKAG2,CALM1,CALM2,CALM3
GO: Molecular Function	GO:0048306	calcium-dependent protein binding		0.000193	0.04845	0.0005768	0.003521	3	75	CALM1,CALM2,CALM3
GO: Molecular Function	GO:0043855	cyclic nucleotide-gated ion channel activity		0.0002274	0.05707	0.0006636	0.004051	2	15	KCNE2,HCN4
GO: Molecular Function	GO:0034236	protein kinase A catalytic subunit binding		0.0002274	0.05707	0.0006636	0.004051	2	15	KCNQ1,RYR2
GO: Molecular Function	GO:0019888	protein phosphatase regulator activity		0.0002893	0.07262	0.0008347	0.005096	3	86	CALM1,CALM2,CALM3
GO: Molecular Function	GO:0019207	kinase regulator activity		0.0003044	0.07641	0.0008683	0.0053	4	218	PRKAG2,CALM1,CALM2,CALM3
GO: Molecular Function	GO:0016705	oxidoreductase activity, acting on paired donors, with incorporation or reduction of molecular oxygen		0.000373	0.09363	0.001052	0.006422	4	230	CAV3,CALM1,CALM2,CALM3
GO: Molecular Function	GO:0019208	phosphatase regulator activity		0.0004507	0.1131	0.001257	0.007673	3	100	CALM1,CALM2,CALM3
GO: Molecular Function	GO:0030506	ankyrin binding		0.0004969	0.1247	0.001371	0.008367	2	22	CACNA1D,SCN5A
GO: Molecular Function	GO:0016791	phosphatase activity		0.0005864	0.1472	0.001599	0.009764	5	464	MYH6,CALM1,CALM2,CALM3,PPA2
GO: Molecular Function	GO:0030552	cAMP binding		0.0005926	0.1488	0.001599	0.009764	2	24	BVES,HCN4
GO: Molecular Function	GO:0047485	protein N-terminus binding		0.0009891	0.2483	0.002641	0.01612	3	131	CALM1,CALM2,CALM3
GO: Molecular Function	GO:0008047	enzyme activator activity		0.001218	0.3058	0.003219	0.01965	5	546	PRKAG2,CALM1,CALM2,CALM3,GNB5
GO: Molecular Function	GO:0030551	cyclic nucleotide binding		0.00149	0.374	0.00375	0.02289	2	38	BVES,HCN4
GO: Molecular Function	GO:0043924	suramin binding		0.001509	0.3787	0.00375	0.02289	1	1	RYR2
GO: Molecular Function	GO:0086060	voltage-gated sodium channel activity involved in AV node cell action potential		0.001509	0.3787	0.00375	0.02289	1	1	SCN5A
GO: Molecular Function	GO:0086061	voltage-gated sodium channel activity involved in bundle of His cell action potential		0.001509	0.3787	0.00375	0.02289	1	1	SCN5A
GO: Molecular Function	GO:0086063	voltage-gated sodium channel activity involved in SA node cell action potential		0.001509	0.3787	0.00375	0.02289	1	1	SCN5A
GO: Molecular Function	GO:0086041	voltage-gated potassium channel activity involved in SA node cell action potential depolarization		0.001509	0.3787	0.00375	0.02289	1	1	HCN4
GO: Molecular Function	GO:0051393	alpha-actinin binding		0.00165	0.4141	0.00406	0.02479	2	40	CACNA1C,CACNA1D
GO: Molecular Function	GO:0004674	protein serine/threonine kinase activity		0.002082	0.5227	0.005074	0.03098	6	913	TNNI3K,CAV3,PRKAG2,CALM1,CALM2,CALM3
GO: Molecular Function	GO:0042805	actinin binding		0.00267	0.6701	0.006443	0.03933	2	51	CACNA1C,CACNA1D
GO: Molecular Function	GO:0031682	G-protein gamma-subunit binding		0.003011	0.7558	0.007063	0.04312	1	2	GNB5
GO: Molecular Function	GO:0086059	voltage-gated calcium channel activity involved SA node cell action potential		0.003011	0.7558	0.007063	0.04312	1	2	CACNA1D
GO: Molecular Function	GO:0086062	voltage-gated sodium channel activity involved in Purkinje myocyte action potential		0.003011	0.7558	0.007063	0.04312	1	2	SCN5A
GO: Molecular Function	GO:0042578	phosphoric ester hydrolase activity		0.003606	0.905	0.00838	0.05116	5	700	MYH6,CALM1,CALM2,CALM3,PPA2
GO: Molecular Function	GO:0005509	calcium ion binding		0.004414	1	0.01011	0.06175	5	734	MYL4,CALM1,CALM2,CALM3,RYR2
GO: Molecular Function	GO:0086056	voltage-gated calcium channel activity involved in AV node cell action potential		0.004513	1	0.01011	0.06175	1	3	CACNA1C
GO: Molecular Function	GO:0010465	nerve growth factor receptor activity		0.004513	1	0.01011	0.06175	1	3	CAV3
GO: Molecular Function	GO:0032038	myosin II heavy chain binding		0.004513	1	0.01011	0.06175	1	3	MYL4
GO: Molecular Function	GO:0060090	molecular adaptor activity		0.005138	1	0.01141	0.06967	4	470	CAV3,AKAP9,ANK2,TRDN
GO: Molecular Function	GO:0008081	phosphoric diester hydrolase activity		0.005634	1	0.01241	0.07573	3	242	CALM1,CALM2,CALM3
GO: Molecular Function	GO:0004427	inorganic diphosphatase activity		0.006013	1	0.01258	0.07679	1	4	PPA2
GO: Molecular Function	GO:1905030	voltage-gated ion channel activity involved in regulation of postsynaptic membrane potential		0.006013	1	0.01258	0.07679	1	4	CACNA1C
GO: Molecular Function	GO:0140031	phosphorylation-dependent protein binding		0.006013	1	0.01258	0.07679	1	4	ANK2
GO: Molecular Function	GO:0048763	calcium-induced calcium release activity		0.006013	1	0.01258	0.07679	1	4	RYR2
GO: Molecular Function	GO:0008607	phosphorylase kinase regulator activity		0.006013	1	0.01258	0.07679	1	4	PRKAG2
GO: Molecular Function	GO:0017018	myosin phosphatase activity		0.006013	1	0.01258	0.07679	1	4	MYH6
GO: Molecular Function	GO:0004016	adenylate cyclase activity		0.006371	1	0.01322	0.08068	3	253	CACNA1C,CACNA1D,AKAP9
GO: Molecular Function	GO:0005546	phosphatidylinositol-4,5-bisphosphate binding		0.006756	1	0.0139	0.08485	2	82	KCNQ1,KCNJ2
GO: Molecular Function	GO:0004722	protein serine/threonine phosphatase activity		0.007242	1	0.01478	0.09022	2	85	MYH6,PPA2
GO: Molecular Function	GO:0015467	G-protein activated inward rectifier potassium channel activity		0.007511	1	0.01508	0.09208	1	5	KCNJ5
GO: Molecular Function	GO:0031013	troponin I binding		0.007511	1	0.01508	0.09208	1	5	TNNI3K
GO: Molecular Function	GO:0016849	phosphorus-oxygen lyase activity		0.008496	1	0.01679	0.1025	3	281	CACNA1C,CACNA1D,AKAP9
GO: Molecular Function	GO:0009975	cyclase activity		0.008496	1	0.01679	0.1025	3	281	CACNA1C,CACNA1D,AKAP9
GO: Molecular Function	GO:0030899	calcium-dependent ATPase activity		0.009007	1	0.01753	0.107	1	6	MYH6
GO: Molecular Function	GO:0055131	C3HC4-type RING finger domain binding		0.009007	1	0.01753	0.107	1	6	KCNH2
GO: Molecular Function	GO:0051117	ATPase binding		0.009156	1	0.01768	0.1079	2	96	ANK2,SNTA1
GO: Molecular Function	GO:0071253	connexin binding		0.0105	1	0.01938	0.1183	1	7	CAV3
GO: Molecular Function	GO:0004679	AMP-activated protein kinase activity		0.0105	1	0.01938	0.1183	1	7	PRKAG2
GO: Molecular Function	GO:0048406	nerve growth factor binding		0.0105	1	0.01938	0.1183	1	7	CAV3
GO: Molecular Function	GO:0099635	voltage-gated calcium channel activity involved in positive regulation of presynaptic cytosolic calcium levels		0.0105	1	0.01938	0.1183	1	7	CACNA1D
GO: Molecular Function	GO:0005030	neurotrophin receptor activity		0.0105	1	0.01938	0.1183	1	7	CAV3
GO: Molecular Function	GO:0031433	telethonin binding		0.0105	1	0.01938	0.1183	1	7	KCNE1
GO: Molecular Function	GO:0016829	lyase activity		0.01072	1	0.01964	0.1199	4	581	CACNA1C,CACNA1D,PRKAG2,AKAP9
GO: Molecular Function	GO:0001664	G protein-coupled receptor binding		0.0109	1	0.01982	0.121	3	308	CALM1,CALM2,CALM3
GO: Molecular Function	GO:0008603	cAMP-dependent protein kinase regulator activity		0.01199	1	0.0215	0.1312	1	8	PRKAG2
GO: Molecular Function	GO:0004862	cAMP-dependent protein kinase inhibitor activity		0.01199	1	0.0215	0.1312	1	8	PRKAG2
GO: Molecular Function	GO:0004672	protein kinase activity		0.01226	1	0.02182	0.1332	6	1315	TNNI3K,CAV3,PRKAG2,CALM1,CALM2,CALM3
GO: Molecular Function	GO:1902936	phosphatidylinositol bisphosphate binding		0.01336	1	0.02362	0.1442	2	117	KCNQ1,KCNJ2
GO: Molecular Function	GO:0004689	phosphorylase kinase activity		0.01348	1	0.02366	0.1445	1	9	PRKAG2
GO: Molecular Function	GO:0030165	PDZ domain binding		0.01358	1	0.02367	0.1445	2	118	CACNA1D,SNTA1
GO: Molecular Function	GO:0016491	oxidoreductase activity		0.01469	1	0.02544	0.1553	5	983	CAV3,PRKAG2,CALM1,CALM2,CALM3
GO: Molecular Function	GO:0005222	intracellular cAMP-activated cation channel activity		0.01497	1	0.02573	0.1571	1	10	HCN4
GO: Molecular Function	GO:0019870	potassium channel inhibitor activity		0.01645	1	0.02809	0.1715	1	11	CAV3
GO: Molecular Function	GO:0016773	phosphotransferase activity, alcohol group as acceptor		0.01878	1	0.03185	0.1945	6	1444	TNNI3K,CAV3,PRKAG2,CALM1,CALM2,CALM3
GO: Molecular Function	GO:0043121	neurotrophin binding		0.01942	1	0.03206	0.1957	1	13	CAV3
GO: Molecular Function	GO:0045159	myosin II binding		0.01942	1	0.03206	0.1957	1	13	MYL4
GO: Molecular Function	GO:0005221	intracellular cyclic nucleotide activated cation channel activity		0.01942	1	0.03206	0.1957	1	13	HCN4
GO: Molecular Function	GO:0099626	voltage-gated calcium channel activity involved in regulation of presynaptic cytosolic calcium levels		0.01942	1	0.03206	0.1957	1	13	CACNA1D
GO: Molecular Function	GO:0030898	actin-dependent ATPase activity		0.02089	1	0.03428	0.2093	1	14	MYH6
GO: Molecular Function	GO:0016462	pyrophosphatase activity		0.02128	1	0.03445	0.2103	6	1485	BVES,MYH6,MYL4,RYR2,GNB5,PPA2
GO: Molecular Function	GO:0016817	hydrolase activity, acting on acid anhydrides		0.02141	1	0.03445	0.2103	6	1487	BVES,MYH6,MYL4,RYR2,GNB5,PPA2
GO: Molecular Function	GO:0016818	hydrolase activity, acting on acid anhydrides, in phosphorus-containing anhydrides		0.02141	1	0.03445	0.2103	6	1487	BVES,MYH6,MYL4,RYR2,GNB5,PPA2
GO: Molecular Function	GO:0032036	myosin heavy chain binding		0.02237	1	0.03553	0.2169	1	15	MYL4
GO: Molecular Function	GO:0099511	voltage-gated calcium channel activity involved in regulation of cytosolic calcium levels		0.02237	1	0.03553	0.2169	1	15	CACNA1D
GO: Molecular Function	GO:0030234	enzyme regulator activity		0.02251	1	0.03553	0.2169	5	1096	PRKAG2,CALM1,CALM2,CALM3,GNB5
GO: Molecular Function	GO:0015271	outward rectifier potassium channel activity		0.02385	1	0.03741	0.2284	1	16	KCNQ1
GO: Molecular Function	GO:0042802	identical protein binding		0.02583	1	0.04027	0.2458	7	1997	KCNQ1,KCNE2,MYH6,HCN4,KCNH2,KCNJ2,RYR2
GO: Molecular Function	GO:0016208	AMP binding		0.02679	1	0.0415	0.2534	1	18	PRKAG2
GO: Molecular Function	GO:1901981	phosphatidylinositol phosphate binding		0.02723	1	0.04193	0.256	2	171	KCNQ1,KCNJ2
GO: Molecular Function	GO:0005198	structural molecule activity		0.02829	1	0.0433	0.2643	4	779	BVES,CAV3,ANK2,SNTA1
GO: Molecular Function	GO:0032794	GTPase activating protein binding		0.02972	1	0.04497	0.2746	1	20	GNB5
GO: Molecular Function	GO:0003779	actin binding		0.02974	1	0.04497	0.2746	3	451	MYH6,MYL4,SNTA1
GO: Molecular Function	GO:0016301	kinase activity		0.03122	1	0.04693	0.2865	6	1621	TNNI3K,CAV3,PRKAG2,CALM1,CALM2,CALM3

## Sheet: GO_Biological Process
Category	ID	Name	Source	p-value	q-value Bonferroni	q-value FDR B&H	q-value FDR B&Y	Hit Count in Query List	Hit Count in Genome	Hit in Query List
GO: Biological Process	GO:0002027	regulation of heart rate		7.083e-48	9.903e-45	9.903e-45	7.744e-44	23	113	SCN10A,CACNA1C,CACNA1D,KCNQ1,KCNE2,BVES,TNNI3K,MYH6,CAV3,AKAP9,ANK2,CALM1,HCN4,CALM2,CALM3,KCNE1,KCNH2,KCNJ2,SNTA1,KCNJ5,RYR2,SCN4B,SCN5A
GO: Biological Process	GO:0060048	cardiac muscle contraction		1.044e-44	1.459e-41	7.296e-42	5.706e-41	23	151	SCN10A,CACNA1C,CACNA1D,KCNQ1,KCNE2,TNNI3K,MYH6,MYL4,CAV3,AKAP9,ANK2,CALM1,HCN4,CALM2,CALM3,KCNE1,KCNH2,KCNJ2,SNTA1,KCNJ5,RYR2,SCN4B,SCN5A
GO: Biological Process	GO:0008016	regulation of heart contraction		2.15e-43	3.006e-40	1.002e-40	7.835e-40	25	277	SCN10A,CACNA1C,CACNA1D,KCNQ1,KCNE2,BVES,TNNI3K,MYH6,MYL4,CAV3,AKAP9,ANK2,CALM1,HCN4,CALM2,CALM3,KCNE1,TRDN,KCNH2,KCNJ2,SNTA1,KCNJ5,RYR2,SCN4B,SCN5A
GO: Biological Process	GO:0006941	striated muscle contraction		4.352e-42	6.084e-39	1.224e-39	9.568e-39	23	193	SCN10A,CACNA1C,CACNA1D,KCNQ1,KCNE2,TNNI3K,MYH6,MYL4,CAV3,AKAP9,ANK2,CALM1,HCN4,CALM2,CALM3,KCNE1,KCNH2,KCNJ2,SNTA1,KCNJ5,RYR2,SCN4B,SCN5A
GO: Biological Process	GO:0060047	heart contraction		4.376e-42	6.118e-39	1.224e-39	9.568e-39	25	311	SCN10A,CACNA1C,CACNA1D,KCNQ1,KCNE2,BVES,TNNI3K,MYH6,MYL4,CAV3,AKAP9,ANK2,CALM1,HCN4,CALM2,CALM3,KCNE1,TRDN,KCNH2,KCNJ2,SNTA1,KCNJ5,RYR2,SCN4B,SCN5A
GO: Biological Process	GO:0003015	heart process		9.172e-42	1.282e-38	2.137e-39	1.671e-38	25	320	SCN10A,CACNA1C,CACNA1D,KCNQ1,KCNE2,BVES,TNNI3K,MYH6,MYL4,CAV3,AKAP9,ANK2,CALM1,HCN4,CALM2,CALM3,KCNE1,TRDN,KCNH2,KCNJ2,SNTA1,KCNJ5,RYR2,SCN4B,SCN5A
GO: Biological Process	GO:1903522	regulation of blood circulation		5.964e-41	8.338e-38	1.191e-38	9.315e-38	25	344	SCN10A,CACNA1C,CACNA1D,KCNQ1,KCNE2,BVES,TNNI3K,MYH6,MYL4,CAV3,AKAP9,ANK2,CALM1,HCN4,CALM2,CALM3,KCNE1,TRDN,KCNH2,KCNJ2,SNTA1,KCNJ5,RYR2,SCN4B,SCN5A
GO: Biological Process	GO:0006936	muscle contraction		3.611e-37	5.048e-34	6.31e-35	4.934e-34	24	388	SCN10A,CACNA1C,CACNA1D,KCNQ1,KCNE2,TNNI3K,MYH6,MYL4,CAV3,AKAP9,ANK2,CALM1,HCN4,CALM2,CALM3,KCNE1,TRDN,KCNH2,KCNJ2,SNTA1,KCNJ5,RYR2,SCN4B,SCN5A
GO: Biological Process	GO:0061337	cardiac conduction		4.518e-37	6.316e-34	7.018e-35	5.488e-34	20	147	SCN10A,CACNA1C,CACNA1D,KCNQ1,KCNE2,TNNI3K,AKAP9,ANK2,CALM1,HCN4,CALM2,CALM3,KCNE1,TRDN,KCNH2,KCNJ2,KCNJ5,RYR2,SCN4B,SCN5A
GO: Biological Process	GO:0086001	cardiac muscle cell action potential		3.592e-35	5.022e-32	5.022e-33	3.927e-32	17	75	SCN10A,CACNA1C,CACNA1D,KCNQ1,KCNE2,CAV3,AKAP9,ANK2,HCN4,KCNE1,KCNH2,KCNJ2,SNTA1,KCNJ5,RYR2,SCN4B,SCN5A
GO: Biological Process	GO:0008015	blood circulation		1.713e-34	2.395e-31	2.177e-32	1.703e-31	25	615	SCN10A,CACNA1C,CACNA1D,KCNQ1,KCNE2,BVES,TNNI3K,MYH6,MYL4,CAV3,AKAP9,ANK2,CALM1,HCN4,CALM2,CALM3,KCNE1,TRDN,KCNH2,KCNJ2,SNTA1,KCNJ5,RYR2,SCN4B,SCN5A
GO: Biological Process	GO:0003013	circulatory system process		2.477e-34	3.463e-31	2.886e-32	2.257e-31	25	624	SCN10A,CACNA1C,CACNA1D,KCNQ1,KCNE2,BVES,TNNI3K,MYH6,MYL4,CAV3,AKAP9,ANK2,CALM1,HCN4,CALM2,CALM3,KCNE1,TRDN,KCNH2,KCNJ2,SNTA1,KCNJ5,RYR2,SCN4B,SCN5A
GO: Biological Process	GO:0003012	muscle system process		5.471e-34	7.648e-31	5.883e-32	4.601e-31	24	523	SCN10A,CACNA1C,CACNA1D,KCNQ1,KCNE2,TNNI3K,MYH6,MYL4,CAV3,AKAP9,ANK2,CALM1,HCN4,CALM2,CALM3,KCNE1,TRDN,KCNH2,KCNJ2,SNTA1,KCNJ5,RYR2,SCN4B,SCN5A
GO: Biological Process	GO:0035637	multicellular organismal signaling		3.218e-33	4.499e-30	3.213e-31	2.513e-30	20	224	SCN10A,CACNA1C,CACNA1D,KCNQ1,KCNE2,TNNI3K,AKAP9,ANK2,CALM1,HCN4,CALM2,CALM3,KCNE1,TRDN,KCNH2,KCNJ2,KCNJ5,RYR2,SCN4B,SCN5A
GO: Biological Process	GO:0070252	actin-mediated cell contraction		5.578e-33	7.798e-30	5.199e-31	4.066e-30	18	133	CACNA1C,CACNA1D,KCNQ1,KCNE2,MYH6,MYL4,CAV3,AKAP9,ANK2,HCN4,KCNE1,KCNH2,KCNJ2,SNTA1,KCNJ5,RYR2,SCN4B,SCN5A
GO: Biological Process	GO:0044057	regulation of system process		1.186e-32	1.658e-29	1.036e-30	8.106e-30	25	727	SCN10A,CACNA1C,CACNA1D,KCNQ1,KCNE2,BVES,TNNI3K,MYH6,MYL4,CAV3,AKAP9,ANK2,CALM1,HCN4,CALM2,CALM3,KCNE1,TRDN,KCNH2,KCNJ2,SNTA1,KCNJ5,RYR2,SCN4B,SCN5A
GO: Biological Process	GO:0086003	cardiac muscle cell contraction		5.022e-32	7.021e-29	4.13e-30	3.23e-29	16	80	CACNA1C,CACNA1D,KCNQ1,KCNE2,CAV3,AKAP9,ANK2,HCN4,KCNE1,KCNH2,KCNJ2,SNTA1,KCNJ5,RYR2,SCN4B,SCN5A
GO: Biological Process	GO:0086065	cell communication involved in cardiac conduction		5.978e-32	8.358e-29	4.643e-30	3.631e-29	15	57	SCN10A,CACNA1C,CACNA1D,KCNQ1,TNNI3K,ANK2,CALM1,HCN4,CALM2,CALM3,TRDN,KCNJ5,RYR2,SCN4B,SCN5A
GO: Biological Process	GO:0030048	actin filament-based movement		1.491e-31	2.084e-28	1.097e-29	8.578e-29	18	158	CACNA1C,CACNA1D,KCNQ1,KCNE2,MYH6,MYL4,CAV3,AKAP9,ANK2,HCN4,KCNE1,KCNH2,KCNJ2,SNTA1,KCNJ5,RYR2,SCN4B,SCN5A
GO: Biological Process	GO:0034762	regulation of transmembrane transport		9.801e-30	1.37e-26	6.851e-28	5.358e-27	23	641	SCN10A,CACNA1C,CACNA1D,KCNQ1,KCNE2,CAV3,PRKAG2,AKAP9,ANK2,CALM1,HCN4,CALM2,CALM3,KCNE1,TRDN,KCNH2,KCNJ2,SNTA1,KCNJ5,RYR2,GNB5,SCN4B,SCN5A
GO: Biological Process	GO:0086002	cardiac muscle cell action potential involved in contraction		2.108e-29	2.947e-26	1.377e-27	1.077e-26	14	56	CACNA1C,CACNA1D,KCNQ1,KCNE2,CAV3,ANK2,KCNE1,KCNH2,KCNJ2,SNTA1,KCNJ5,RYR2,SCN4B,SCN5A
GO: Biological Process	GO:0034765	regulation of ion transmembrane transport		2.167e-29	3.03e-26	1.377e-27	1.077e-26	22	539	SCN10A,CACNA1C,CACNA1D,KCNQ1,KCNE2,CAV3,AKAP9,ANK2,CALM1,HCN4,CALM2,CALM3,KCNE1,TRDN,KCNH2,KCNJ2,SNTA1,KCNJ5,RYR2,GNB5,SCN4B,SCN5A
GO: Biological Process	GO:0086091	regulation of heart rate by cardiac conduction		2.501e-29	3.497e-26	1.52e-27	1.189e-26	13	38	CACNA1C,CACNA1D,KCNQ1,KCNE2,AKAP9,ANK2,HCN4,KCNE1,KCNH2,KCNJ2,KCNJ5,SCN4B,SCN5A
GO: Biological Process	GO:0099622	cardiac muscle cell membrane repolarization		1.175e-28	1.643e-25	6.846e-27	5.354e-26	13	42	CACNA1D,KCNQ1,KCNE2,CAV3,AKAP9,ANK2,KCNE1,KCNH2,KCNJ2,SNTA1,KCNJ5,SCN4B,SCN5A
GO: Biological Process	GO:0001508	action potential		9.171e-28	1.282e-24	5.128e-26	4.011e-25	17	191	SCN10A,CACNA1C,CACNA1D,KCNQ1,KCNE2,CAV3,AKAP9,ANK2,HCN4,KCNE1,KCNH2,KCNJ2,SNTA1,KCNJ5,RYR2,SCN4B,SCN5A
GO: Biological Process	GO:0086009	membrane repolarization		2.179e-27	3.046e-24	1.172e-25	9.162e-25	13	51	CACNA1D,KCNQ1,KCNE2,CAV3,AKAP9,ANK2,KCNE1,KCNH2,KCNJ2,SNTA1,KCNJ5,SCN4B,SCN5A
GO: Biological Process	GO:0055117	regulation of cardiac muscle contraction		2.709e-26	3.787e-23	1.402e-24	1.097e-23	14	89	SCN10A,CACNA1C,KCNQ1,TNNI3K,CAV3,AKAP9,ANK2,CALM1,HCN4,CALM2,CALM3,KCNJ2,RYR2,SCN5A
GO: Biological Process	GO:0060306	regulation of membrane repolarization		3.046e-26	4.259e-23	1.521e-24	1.19e-23	12	40	CACNA1D,KCNQ1,KCNE2,CAV3,AKAP9,ANK2,KCNE1,KCNH2,KCNJ2,SNTA1,SCN4B,SCN5A
GO: Biological Process	GO:1904062	regulation of cation transmembrane transport		3.718e-26	5.198e-23	1.792e-24	1.402e-23	19	394	CACNA1C,CACNA1D,KCNQ1,KCNE2,CAV3,AKAP9,ANK2,CALM1,CALM2,CALM3,KCNE1,TRDN,KCNH2,KCNJ2,SNTA1,RYR2,GNB5,SCN4B,SCN5A
GO: Biological Process	GO:0042391	regulation of membrane potential		8.615e-26	1.204e-22	4.015e-24	3.14e-23	20	517	SCN10A,CACNA1C,CACNA1D,KCNQ1,KCNE2,BVES,CAV3,AKAP9,ANK2,HCN4,KCNE1,TRDN,KCNH2,KCNJ2,SNTA1,KCNJ5,RYR2,SCN4B,SCN5A,PPA2
GO: Biological Process	GO:0043269	regulation of ion transport		1.881e-25	2.63e-22	8.484e-24	6.635e-23	22	812	SCN10A,CACNA1C,CACNA1D,KCNQ1,KCNE2,CAV3,AKAP9,ANK2,CALM1,HCN4,CALM2,CALM3,KCNE1,TRDN,KCNH2,KCNJ2,SNTA1,KCNJ5,RYR2,GNB5,SCN4B,SCN5A
GO: Biological Process	GO:0006942	regulation of striated muscle contraction		3.707e-25	5.182e-22	1.62e-23	1.267e-22	14	106	SCN10A,CACNA1C,KCNQ1,TNNI3K,CAV3,AKAP9,ANK2,CALM1,HCN4,CALM2,CALM3,KCNJ2,RYR2,SCN5A
GO: Biological Process	GO:0099625	ventricular cardiac muscle cell membrane repolarization		5.193e-25	7.26e-22	2.2e-23	1.721e-22	11	31	KCNQ1,KCNE2,CAV3,AKAP9,ANK2,KCNE1,KCNH2,SNTA1,KCNJ5,SCN4B,SCN5A
GO: Biological Process	GO:0099623	regulation of cardiac muscle cell membrane repolarization		7.907e-25	1.105e-21	3.251e-23	2.543e-22	11	32	CACNA1D,KCNQ1,KCNE2,CAV3,AKAP9,ANK2,KCNE1,KCNH2,SNTA1,SCN4B,SCN5A
GO: Biological Process	GO:0010959	regulation of metal ion transport		8.96e-25	1.253e-21	3.579e-23	2.799e-22	19	465	CACNA1C,CACNA1D,KCNQ1,KCNE2,CAV3,AKAP9,ANK2,CALM1,CALM2,CALM3,KCNE1,TRDN,KCNH2,KCNJ2,SNTA1,RYR2,GNB5,SCN4B,SCN5A
GO: Biological Process	GO:0086005	ventricular cardiac muscle cell action potential		7.338e-24	1.026e-20	2.85e-22	2.229e-21	11	38	CACNA1C,KCNQ1,KCNE2,CAV3,ANK2,KCNE1,KCNH2,SNTA1,KCNJ5,RYR2,SCN5A
GO: Biological Process	GO:0098662	inorganic cation transmembrane transport		1.559e-23	2.179e-20	5.889e-22	4.605e-21	22	993	SCN10A,CACNA1C,CACNA1D,KCNQ1,KCNE2,CAV3,AKAP9,ANK2,CALM1,HCN4,CALM2,CALM3,KCNE1,TRDN,KCNH2,KCNJ2,SNTA1,KCNJ5,RYR2,GNB5,SCN4B,SCN5A
GO: Biological Process	GO:0030001	metal ion transport		2.926e-23	4.091e-20	1.076e-21	8.418e-21	22	1022	SCN10A,CACNA1C,CACNA1D,KCNQ1,KCNE2,CAV3,AKAP9,ANK2,CALM1,HCN4,CALM2,CALM3,KCNE1,TRDN,KCNH2,KCNJ2,SNTA1,KCNJ5,RYR2,GNB5,SCN4B,SCN5A
GO: Biological Process	GO:0060307	regulation of ventricular cardiac muscle cell membrane repolarization		5.494e-23	7.681e-20	1.969e-21	1.54e-20	10	27	KCNQ1,KCNE2,CAV3,AKAP9,ANK2,KCNE1,KCNH2,SNTA1,SCN4B,SCN5A
GO: Biological Process	GO:0098660	inorganic ion transmembrane transport		1.149e-22	1.606e-19	4.015e-21	3.14e-20	22	1088	SCN10A,CACNA1C,CACNA1D,KCNQ1,KCNE2,CAV3,AKAP9,ANK2,CALM1,HCN4,CALM2,CALM3,KCNE1,TRDN,KCNH2,KCNJ2,SNTA1,KCNJ5,RYR2,GNB5,SCN4B,SCN5A
GO: Biological Process	GO:0098655	cation transmembrane transport		3.062e-22	4.28e-19	1.044e-20	8.165e-20	22	1138	SCN10A,CACNA1C,CACNA1D,KCNQ1,KCNE2,CAV3,AKAP9,ANK2,CALM1,HCN4,CALM2,CALM3,KCNE1,TRDN,KCNH2,KCNJ2,SNTA1,KCNJ5,RYR2,GNB5,SCN4B,SCN5A
GO: Biological Process	GO:0086019	cell-cell signaling involved in cardiac conduction		4.183e-22	5.848e-19	1.392e-20	1.089e-19	10	32	SCN10A,CACNA1C,CACNA1D,KCNQ1,ANK2,HCN4,KCNJ5,RYR2,SCN4B,SCN5A
GO: Biological Process	GO:1904064	positive regulation of cation transmembrane transport		6.689e-22	9.351e-19	2.175e-20	1.701e-19	14	177	CACNA1C,CACNA1D,KCNQ1,KCNE2,AKAP9,ANK2,CALM1,CALM2,CALM3,KCNE1,TRDN,KCNH2,KCNJ2,RYR2
GO: Biological Process	GO:0034220	ion transmembrane transport		1.842e-21	2.575e-18	5.853e-20	4.577e-19	23	1469	SCN10A,CACNA1C,CACNA1D,KCNQ1,KCNE2,CAV3,PRKAG2,AKAP9,ANK2,CALM1,HCN4,CALM2,CALM3,KCNE1,TRDN,KCNH2,KCNJ2,SNTA1,KCNJ5,RYR2,GNB5,SCN4B,SCN5A
GO: Biological Process	GO:0043270	positive regulation of ion transport		2.142e-21	2.994e-18	6.653e-20	5.203e-19	16	345	CACNA1C,CACNA1D,KCNQ1,KCNE2,AKAP9,ANK2,CALM1,CALM2,CALM3,KCNE1,TRDN,KCNH2,KCNJ2,RYR2,SCN4B,SCN5A
GO: Biological Process	GO:0006937	regulation of muscle contraction		2.324e-21	3.248e-18	6.911e-20	5.405e-19	14	193	SCN10A,CACNA1C,KCNQ1,TNNI3K,CAV3,AKAP9,ANK2,CALM1,HCN4,CALM2,CALM3,KCNJ2,RYR2,SCN5A
GO: Biological Process	GO:0034767	positive regulation of ion transmembrane transport		2.324e-21	3.248e-18	6.911e-20	5.405e-19	14	193	CACNA1C,CACNA1D,KCNQ1,KCNE2,AKAP9,ANK2,CALM1,CALM2,CALM3,KCNE1,TRDN,KCNH2,KCNJ2,RYR2
GO: Biological Process	GO:0086010	membrane depolarization during action potential		5.459e-21	7.632e-18	1.59e-19	1.243e-18	10	40	SCN10A,CACNA1C,CACNA1D,CAV3,ANK2,HCN4,KCNH2,KCNJ2,SCN4B,SCN5A
GO: Biological Process	GO:0006812	cation transport		3.94e-20	5.508e-17	1.124e-18	8.79e-18	22	1423	SCN10A,CACNA1C,CACNA1D,KCNQ1,KCNE2,CAV3,AKAP9,ANK2,CALM1,HCN4,CALM2,CALM3,KCNE1,TRDN,KCNH2,KCNJ2,SNTA1,KCNJ5,RYR2,GNB5,SCN4B,SCN5A
GO: Biological Process	GO:0034764	positive regulation of transmembrane transport		9.896e-20	1.383e-16	2.767e-18	2.164e-17	14	251	CACNA1C,CACNA1D,KCNQ1,KCNE2,AKAP9,ANK2,CALM1,CALM2,CALM3,KCNE1,TRDN,KCNH2,KCNJ2,RYR2
GO: Biological Process	GO:0055085	transmembrane transport		2.67e-19	3.733e-16	7.319e-18	5.724e-17	23	1830	SCN10A,CACNA1C,CACNA1D,KCNQ1,KCNE2,CAV3,PRKAG2,AKAP9,ANK2,CALM1,HCN4,CALM2,CALM3,KCNE1,TRDN,KCNH2,KCNJ2,SNTA1,KCNJ5,RYR2,GNB5,SCN4B,SCN5A
GO: Biological Process	GO:0032412	regulation of ion transmembrane transporter activity		1.021e-18	1.428e-15	2.746e-17	2.147e-16	14	296	CACNA1D,KCNQ1,KCNE2,CAV3,AKAP9,ANK2,CALM1,CALM2,CALM3,KCNE1,TRDN,RYR2,GNB5,SCN4B
GO: Biological Process	GO:0006811	ion transport		1.198e-18	1.675e-15	3.16e-17	2.471e-16	23	1956	SCN10A,CACNA1C,CACNA1D,KCNQ1,KCNE2,CAV3,PRKAG2,AKAP9,ANK2,CALM1,HCN4,CALM2,CALM3,KCNE1,TRDN,KCNH2,KCNJ2,SNTA1,KCNJ5,RYR2,GNB5,SCN4B,SCN5A
GO: Biological Process	GO:0090257	regulation of muscle system process		1.42e-18	1.985e-15	3.676e-17	2.875e-16	14	303	SCN10A,CACNA1C,KCNQ1,TNNI3K,CAV3,AKAP9,ANK2,CALM1,HCN4,CALM2,CALM3,KCNJ2,RYR2,SCN5A
GO: Biological Process	GO:0022898	regulation of transmembrane transporter activity		1.487e-18	2.079e-15	3.781e-17	2.957e-16	14	304	CACNA1D,KCNQ1,KCNE2,CAV3,AKAP9,ANK2,CALM1,CALM2,CALM3,KCNE1,TRDN,RYR2,GNB5,SCN4B
GO: Biological Process	GO:0030029	actin filament-based process		2.202e-18	3.079e-15	5.498e-17	4.299e-16	18	830	CACNA1C,CACNA1D,KCNQ1,KCNE2,MYH6,MYL4,CAV3,AKAP9,ANK2,HCN4,KCNE1,KCNH2,KCNJ2,SNTA1,KCNJ5,RYR2,SCN4B,SCN5A
GO: Biological Process	GO:0032409	regulation of transporter activity		3.063e-18	4.282e-15	7.438e-17	5.817e-16	14	320	CACNA1D,KCNQ1,KCNE2,CAV3,AKAP9,ANK2,CALM1,CALM2,CALM3,KCNE1,TRDN,RYR2,GNB5,SCN4B
GO: Biological Process	GO:0086012	membrane depolarization during cardiac muscle cell action potential		3.086e-18	4.314e-15	7.438e-17	5.817e-16	8	23	CACNA1C,CACNA1D,CAV3,ANK2,HCN4,KCNJ2,SCN4B,SCN5A
GO: Biological Process	GO:1903169	regulation of calcium ion transmembrane transport		7.579e-18	1.06e-14	1.796e-16	1.404e-15	12	179	CACNA1C,CACNA1D,KCNE2,CAV3,ANK2,CALM1,CALM2,CALM3,KCNE1,TRDN,RYR2,GNB5
GO: Biological Process	GO:1904427	positive regulation of calcium ion transmembrane transport		2.475e-17	3.459e-14	5.766e-16	4.509e-15	10	87	CACNA1C,CACNA1D,KCNE2,ANK2,CALM1,CALM2,CALM3,KCNE1,TRDN,RYR2
GO: Biological Process	GO:1901019	regulation of calcium ion transmembrane transporter activity		8.581e-17	1.2e-13	1.967e-15	1.538e-14	10	98	KCNE2,CAV3,ANK2,CALM1,CALM2,CALM3,KCNE1,TRDN,RYR2,GNB5
GO: Biological Process	GO:0051899	membrane depolarization		1.174e-16	1.641e-13	2.647e-15	2.07e-14	10	101	SCN10A,CACNA1C,CACNA1D,CAV3,ANK2,HCN4,KCNH2,KCNJ2,SCN4B,SCN5A
GO: Biological Process	GO:1904063	negative regulation of cation transmembrane transport		1.938e-16	2.71e-13	4.301e-15	3.364e-14	10	106	KCNQ1,KCNE2,CAV3,CALM1,CALM2,CALM3,KCNE1,TRDN,KCNH2,GNB5
GO: Biological Process	GO:0034766	negative regulation of ion transmembrane transport		7.6e-16	1.062e-12	1.66e-14	1.298e-13	10	121	KCNQ1,KCNE2,CAV3,CALM1,CALM2,CALM3,KCNE1,TRDN,KCNH2,GNB5
GO: Biological Process	GO:1901021	positive regulation of calcium ion transmembrane transporter activity		8.958e-16	1.252e-12	1.927e-14	1.507e-13	8	43	KCNE2,ANK2,CALM1,CALM2,CALM3,KCNE1,TRDN,RYR2
GO: Biological Process	GO:0086004	regulation of cardiac muscle cell contraction		2.771e-15	3.873e-12	5.869e-14	4.59e-13	8	49	CACNA1C,CAV3,AKAP9,ANK2,HCN4,KCNJ2,RYR2,SCN5A
GO: Biological Process	GO:0032413	negative regulation of ion transmembrane transporter activity		4.371e-15	6.11e-12	9.12e-14	7.132e-13	9	90	KCNQ1,KCNE2,CAV3,CALM1,CALM2,CALM3,KCNE1,TRDN,GNB5
GO: Biological Process	GO:0051924	regulation of calcium ion transport		4.627e-15	6.468e-12	9.387e-14	7.341e-13	12	304	CACNA1C,CACNA1D,KCNE2,CAV3,ANK2,CALM1,CALM2,CALM3,KCNE1,TRDN,RYR2,GNB5
GO: Biological Process	GO:0086027	AV node cell to bundle of His cell signaling		4.7e-15	6.571e-12	9.387e-14	7.341e-13	6	12	SCN10A,CACNA1C,ANK2,RYR2,SCN4B,SCN5A
GO: Biological Process	GO:0086016	AV node cell action potential		4.7e-15	6.571e-12	9.387e-14	7.341e-13	6	12	SCN10A,CACNA1C,ANK2,RYR2,SCN4B,SCN5A
GO: Biological Process	GO:0051928	positive regulation of calcium ion transport		5.976e-15	8.355e-12	1.177e-13	9.202e-13	10	148	CACNA1C,CACNA1D,KCNE2,ANK2,CALM1,CALM2,CALM3,KCNE1,TRDN,RYR2
GO: Biological Process	GO:0015672	monovalent inorganic cation transport		7.388e-15	1.033e-11	1.434e-13	1.122e-12	15	714	SCN10A,CACNA1D,KCNQ1,KCNE2,CAV3,AKAP9,ANK2,HCN4,KCNE1,KCNH2,KCNJ2,SNTA1,KCNJ5,SCN4B,SCN5A
GO: Biological Process	GO:0034763	negative regulation of transmembrane transport		8.956e-15	1.252e-11	1.715e-13	1.341e-12	10	154	KCNQ1,KCNE2,CAV3,CALM1,CALM2,CALM3,KCNE1,TRDN,KCNH2,GNB5
GO: Biological Process	GO:2001258	negative regulation of cation channel activity		1.008e-14	1.409e-11	1.904e-13	1.489e-12	8	57	KCNQ1,KCNE2,CALM1,CALM2,CALM3,KCNE1,TRDN,GNB5
GO: Biological Process	GO:1901379	regulation of potassium ion transmembrane transport		1.167e-14	1.631e-11	2.148e-13	1.68e-12	9	100	CACNA1D,KCNQ1,KCNE2,CAV3,AKAP9,ANK2,KCNE1,KCNH2,KCNJ2
GO: Biological Process	GO:1903115	regulation of actin filament-based movement		1.168e-14	1.633e-11	2.148e-13	1.68e-12	8	58	CACNA1C,CAV3,AKAP9,ANK2,HCN4,KCNJ2,RYR2,SCN5A
GO: Biological Process	GO:0032410	negative regulation of transporter activity		1.402e-14	1.96e-11	2.546e-13	1.991e-12	9	102	KCNQ1,KCNE2,CAV3,CALM1,CALM2,CALM3,KCNE1,TRDN,GNB5
GO: Biological Process	GO:0051050	positive regulation of transport		1.929e-14	2.696e-11	3.457e-13	2.703e-12	17	1157	CACNA1C,CACNA1D,KCNQ1,KCNE2,CAV3,AKAP9,ANK2,CALM1,CALM2,CALM3,KCNE1,TRDN,KCNH2,KCNJ2,RYR2,SCN4B,SCN5A
GO: Biological Process	GO:0071805	potassium ion transmembrane transport		1.958e-14	2.738e-11	3.466e-13	2.71e-12	11	245	CACNA1D,KCNQ1,KCNE2,CAV3,AKAP9,ANK2,HCN4,KCNE1,KCNH2,KCNJ2,KCNJ5
GO: Biological Process	GO:0010880	regulation of release of sequestered calcium ion into cytosol by sarcoplasmic reticulum		2.435e-14	3.404e-11	4.255e-13	3.327e-12	7	33	CACNA1C,ANK2,CALM1,CALM2,CALM3,TRDN,RYR2
GO: Biological Process	GO:0086067	AV node cell to bundle of His cell communication		2.538e-14	3.549e-11	4.381e-13	3.426e-12	6	15	SCN10A,CACNA1C,ANK2,RYR2,SCN4B,SCN5A
GO: Biological Process	GO:0098900	regulation of action potential		3.473e-14	4.856e-11	5.922e-13	4.631e-12	8	66	CACNA1C,CAV3,AKAP9,ANK2,HCN4,KCNJ2,RYR2,SCN5A
GO: Biological Process	GO:0070588	calcium ion transmembrane transport		3.723e-14	5.205e-11	6.271e-13	4.904e-12	12	362	CACNA1C,CACNA1D,KCNE2,CAV3,ANK2,CALM1,CALM2,CALM3,KCNE1,TRDN,RYR2,GNB5
GO: Biological Process	GO:0014808	release of sequestered calcium ion into cytosol by sarcoplasmic reticulum		4.744e-14	6.632e-11	7.895e-13	6.174e-12	7	36	CACNA1C,ANK2,CALM1,CALM2,CALM3,TRDN,RYR2
GO: Biological Process	GO:1903514	release of sequestered calcium ion into cytosol by endoplasmic reticulum		5.845e-14	8.171e-11	9.613e-13	7.518e-12	7	37	CACNA1C,ANK2,CALM1,CALM2,CALM3,TRDN,RYR2
GO: Biological Process	GO:0006813	potassium ion transport		6.98e-14	9.758e-11	1.135e-12	8.874e-12	11	275	CACNA1D,KCNQ1,KCNE2,CAV3,AKAP9,ANK2,HCN4,KCNE1,KCNH2,KCNJ2,KCNJ5
GO: Biological Process	GO:0043266	regulation of potassium ion transport		7.334e-14	1.025e-10	1.179e-12	9.217e-12	9	122	CACNA1D,KCNQ1,KCNE2,CAV3,AKAP9,ANK2,KCNE1,KCNH2,KCNJ2
GO: Biological Process	GO:0032414	positive regulation of ion transmembrane transporter activity		9.867e-14	1.379e-10	1.567e-12	1.226e-11	9	126	KCNE2,AKAP9,ANK2,CALM1,CALM2,CALM3,KCNE1,TRDN,RYR2
GO: Biological Process	GO:0043271	negative regulation of ion transport		1.028e-13	1.437e-10	1.615e-12	1.263e-11	10	196	KCNQ1,KCNE2,CAV3,CALM1,CALM2,CALM3,KCNE1,TRDN,KCNH2,GNB5
GO: Biological Process	GO:0070838	divalent metal ion transport		1.429e-13	1.998e-10	2.22e-12	1.736e-11	13	539	CACNA1C,CACNA1D,KCNE2,CAV3,ANK2,CALM1,CALM2,CALM3,KCNE1,TRDN,KCNJ2,RYR2,GNB5
GO: Biological Process	GO:0072511	divalent inorganic cation transport		1.684e-13	2.355e-10	2.588e-12	2.024e-11	13	546	CACNA1C,CACNA1D,KCNE2,CAV3,ANK2,CALM1,CALM2,CALM3,KCNE1,TRDN,KCNJ2,RYR2,GNB5
GO: Biological Process	GO:0070296	sarcoplasmic reticulum calcium ion transport		1.819e-13	2.543e-10	2.764e-12	2.162e-11	7	43	CACNA1C,ANK2,CALM1,CALM2,CALM3,TRDN,RYR2
GO: Biological Process	GO:0032411	positive regulation of transporter activity		1.858e-13	2.597e-10	2.793e-12	2.184e-11	9	135	KCNE2,AKAP9,ANK2,CALM1,CALM2,CALM3,KCNE1,TRDN,RYR2
GO: Biological Process	GO:0086066	atrial cardiac muscle cell to AV node cell communication		1.956e-13	2.735e-10	2.849e-12	2.228e-11	6	20	CACNA1C,KCNQ1,ANK2,KCNJ5,RYR2,SCN5A
GO: Biological Process	GO:0086026	atrial cardiac muscle cell to AV node cell signaling		1.956e-13	2.735e-10	2.849e-12	2.228e-11	6	20	CACNA1C,KCNQ1,ANK2,KCNJ5,RYR2,SCN5A
GO: Biological Process	GO:0086014	atrial cardiac muscle cell action potential		1.956e-13	2.735e-10	2.849e-12	2.228e-11	6	20	CACNA1C,KCNQ1,ANK2,KCNJ5,RYR2,SCN5A
GO: Biological Process	GO:0086018	SA node cell to atrial cardiac muscle cell signaling		5.389e-13	7.534e-10	7.688e-12	6.012e-11	5	9	CACNA1D,ANK2,HCN4,RYR2,SCN5A
GO: Biological Process	GO:0086015	SA node cell action potential		5.389e-13	7.534e-10	7.688e-12	6.012e-11	5	9	CACNA1D,ANK2,HCN4,RYR2,SCN5A
GO: Biological Process	GO:0010881	regulation of cardiac muscle contraction by regulation of the release of sequestered calcium ion		6.766e-13	9.459e-10	9.555e-12	7.472e-11	6	24	CACNA1C,ANK2,CALM1,CALM2,CALM3,RYR2
GO: Biological Process	GO:0086064	cell communication by electrical coupling involved in cardiac conduction		8.894e-13	1.243e-09	1.243e-11	9.724e-11	6	25	CACNA1C,CALM1,CALM2,CALM3,TRDN,RYR2
GO: Biological Process	GO:0086070	SA node cell to atrial cardiac muscle cell communication		1.077e-12	1.505e-09	1.49e-11	1.166e-10	5	10	CACNA1D,ANK2,HCN4,RYR2,SCN5A
GO: Biological Process	GO:0006816	calcium ion transport		1.401e-12	1.959e-09	1.92e-11	1.502e-10	12	492	CACNA1C,CACNA1D,KCNE2,CAV3,ANK2,CALM1,CALM2,CALM3,KCNE1,TRDN,RYR2,GNB5
GO: Biological Process	GO:0086013	membrane repolarization during cardiac muscle cell action potential		1.887e-12	2.637e-09	2.561e-11	2.002e-10	6	28	KCNQ1,KCNE2,KCNE1,KCNH2,KCNJ2,KCNJ5
GO: Biological Process	GO:0010882	regulation of cardiac muscle contraction by calcium ion signaling		2.376e-12	3.322e-09	3.194e-11	2.498e-10	6	29	CACNA1C,ANK2,CALM1,CALM2,CALM3,RYR2
GO: Biological Process	GO:0010644	cell communication by electrical coupling		2.967e-12	4.149e-09	3.951e-11	3.09e-10	6	30	CACNA1C,CALM1,CALM2,CALM3,TRDN,RYR2
GO: Biological Process	GO:0086011	membrane repolarization during action potential		3.676e-12	5.139e-09	4.848e-11	3.792e-10	6	31	KCNQ1,KCNE2,KCNE1,KCNH2,KCNJ2,KCNJ5
GO: Biological Process	GO:0050801	ion homeostasis		5.405e-12	7.556e-09	7.062e-11	5.523e-10	14	909	SCN10A,CACNA1C,CACNA1D,CAV3,ANK2,CALM1,HCN4,CALM2,CALM3,TRDN,KCNH2,KCNJ2,RYR2,SCN5A
GO: Biological Process	GO:0098901	regulation of cardiac muscle cell action potential		6.695e-12	9.36e-09	8.666e-11	6.777e-10	6	34	CACNA1C,CAV3,AKAP9,ANK2,HCN4,RYR2
GO: Biological Process	GO:2001257	regulation of cation channel activity		7.535e-12	1.053e-08	9.664e-11	7.558e-10	9	203	KCNQ1,KCNE2,ANK2,CALM1,CALM2,CALM3,KCNE1,TRDN,GNB5
GO: Biological Process	GO:1903779	regulation of cardiac conduction		8.937e-12	1.249e-08	1.136e-10	8.882e-10	7	73	TNNI3K,ANK2,CALM1,CALM2,CALM3,TRDN,RYR2
GO: Biological Process	GO:1901016	regulation of potassium ion transmembrane transporter activity		9.861e-12	1.379e-08	1.242e-10	9.713e-10	7	74	CACNA1D,KCNQ1,KCNE2,CAV3,AKAP9,ANK2,KCNE1
GO: Biological Process	GO:0086046	membrane depolarization during SA node cell action potential		1.728e-11	2.416e-08	2.157e-10	1.687e-09	4	5	CACNA1D,ANK2,HCN4,SCN5A
GO: Biological Process	GO:2001259	positive regulation of cation channel activity		2.911e-11	4.069e-08	3.601e-10	2.816e-09	7	86	KCNE2,ANK2,CALM1,CALM2,CALM3,KCNE1,TRDN
GO: Biological Process	GO:0098915	membrane repolarization during ventricular cardiac muscle cell action potential		4.924e-11	6.884e-08	6.039e-10	4.723e-09	5	19	KCNQ1,KCNE2,KCNE1,KCNH2,KCNJ5
GO: Biological Process	GO:0051279	regulation of release of sequestered calcium ion into cytosol		5.934e-11	8.296e-08	7.214e-10	5.642e-09	7	95	CACNA1C,ANK2,CALM1,CALM2,CALM3,TRDN,RYR2
GO: Biological Process	GO:1901381	positive regulation of potassium ion transmembrane transport		6.026e-11	8.424e-08	7.262e-10	5.679e-09	6	48	KCNQ1,AKAP9,ANK2,KCNE1,KCNH2,KCNJ2
GO: Biological Process	GO:0051284	positive regulation of sequestering of calcium ion		6.559e-11	9.17e-08	7.838e-10	6.129e-09	5	20	CALM1,CALM2,CALM3,TRDN,RYR2
GO: Biological Process	GO:0055065	metal ion homeostasis		1.637e-10	2.289e-07	1.94e-09	1.517e-08	12	741	CACNA1C,CACNA1D,CAV3,ANK2,CALM1,CALM2,CALM3,TRDN,KCNH2,KCNJ2,RYR2,SCN5A
GO: Biological Process	GO:0043268	positive regulation of potassium ion transport		1.968e-10	2.751e-07	2.312e-09	1.808e-08	6	58	KCNQ1,AKAP9,ANK2,KCNE1,KCNH2,KCNJ2
GO: Biological Process	GO:0060316	positive regulation of ryanodine-sensitive calcium-release channel activity		2.412e-10	3.373e-07	2.811e-09	2.198e-08	4	8	CALM1,CALM2,CALM3,TRDN
GO: Biological Process	GO:0010522	regulation of calcium ion transport into cytosol		3.307e-10	4.624e-07	3.821e-09	2.988e-08	7	121	CACNA1C,ANK2,CALM1,CALM2,CALM3,TRDN,RYR2
GO: Biological Process	GO:1901844	regulation of cell communication by electrical coupling involved in cardiac conduction		4.338e-10	6.065e-07	4.971e-09	3.888e-08	4	9	CALM1,CALM2,CALM3,TRDN
GO: Biological Process	GO:0055080	cation homeostasis		5.602e-10	7.831e-07	6.367e-09	4.979e-08	12	825	CACNA1C,CACNA1D,CAV3,ANK2,CALM1,CALM2,CALM3,TRDN,KCNH2,KCNJ2,RYR2,SCN5A
GO: Biological Process	GO:0098771	inorganic ion homeostasis		6.696e-10	9.361e-07	7.549e-09	5.904e-08	12	838	CACNA1C,CACNA1D,CAV3,ANK2,CALM1,CALM2,CALM3,TRDN,KCNH2,KCNJ2,RYR2,SCN5A
GO: Biological Process	GO:0048878	chemical homeostasis		8.795e-10	1.23e-06	9.836e-09	7.692e-08	14	1334	SCN10A,CACNA1C,CACNA1D,CAV3,ANK2,CALM1,HCN4,CALM2,CALM3,TRDN,KCNH2,KCNJ2,RYR2,SCN5A
GO: Biological Process	GO:0051209	release of sequestered calcium ion into cytosol		9.237e-10	1.291e-06	1.025e-08	8.015e-08	7	140	CACNA1C,ANK2,CALM1,CALM2,CALM3,TRDN,RYR2
GO: Biological Process	GO:0051283	negative regulation of sequestering of calcium ion		1.02e-09	1.427e-06	1.123e-08	8.785e-08	7	142	CACNA1C,ANK2,CALM1,CALM2,CALM3,TRDN,RYR2
GO: Biological Process	GO:0051282	regulation of sequestering of calcium ion		1.126e-09	1.574e-06	1.229e-08	9.61e-08	7	144	CACNA1C,ANK2,CALM1,CALM2,CALM3,TRDN,RYR2
GO: Biological Process	GO:0099624	atrial cardiac muscle cell membrane repolarization		1.134e-09	1.585e-06	1.229e-08	9.61e-08	4	11	CACNA1D,KCNQ1,KCNJ5,SCN5A
GO: Biological Process	GO:0051208	sequestering of calcium ion		1.301e-09	1.818e-06	1.399e-08	1.094e-07	7	147	CACNA1C,ANK2,CALM1,CALM2,CALM3,TRDN,RYR2
GO: Biological Process	GO:0007204	positive regulation of cytosolic calcium ion concentration		1.32e-09	1.846e-06	1.409e-08	1.102e-07	9	363	CACNA1C,CACNA1D,CAV3,ANK2,CALM1,CALM2,CALM3,TRDN,RYR2
GO: Biological Process	GO:0051926	negative regulation of calcium ion transport		1.543e-09	2.157e-06	1.634e-08	1.278e-07	6	81	CAV3,CALM1,CALM2,CALM3,TRDN,GNB5
GO: Biological Process	GO:0060315	negative regulation of ryanodine-sensitive calcium-release channel activity		1.699e-09	2.376e-06	1.773e-08	1.386e-07	4	12	CALM1,CALM2,CALM3,TRDN
GO: Biological Process	GO:0010649	regulation of cell communication by electrical coupling		1.699e-09	2.376e-06	1.773e-08	1.386e-07	4	12	CALM1,CALM2,CALM3,TRDN
GO: Biological Process	GO:1901380	negative regulation of potassium ion transmembrane transport		1.813e-09	2.535e-06	1.878e-08	1.468e-07	5	37	KCNQ1,KCNE2,CAV3,KCNE1,KCNH2
GO: Biological Process	GO:0019722	calcium-mediated signaling		2.012e-09	2.813e-06	2.069e-08	1.618e-07	8	255	CACNA1C,CACNA1D,ANK2,CALM1,CALM2,CALM3,TRDN,RYR2
GO: Biological Process	GO:0055074	calcium ion homeostasis		2.27e-09	3.174e-06	2.317e-08	1.812e-07	10	541	CACNA1C,CACNA1D,CAV3,ANK2,CALM1,CALM2,CALM3,TRDN,RYR2,SCN5A
GO: Biological Process	GO:0097553	calcium ion transmembrane import into cytosol		2.353e-09	3.289e-06	2.383e-08	1.864e-07	7	160	CACNA1C,ANK2,CALM1,CALM2,CALM3,TRDN,RYR2
GO: Biological Process	GO:0005513	detection of calcium ion		2.452e-09	3.428e-06	2.466e-08	1.929e-07	4	13	CALM1,CALM2,CALM3,RYR2
GO: Biological Process	GO:1901020	negative regulation of calcium ion transmembrane transporter activity		3.105e-09	4.341e-06	3.101e-08	2.425e-07	5	41	CALM1,CALM2,CALM3,TRDN,GNB5
GO: Biological Process	GO:0051480	regulation of cytosolic calcium ion concentration		4.081e-09	5.705e-06	4.046e-08	3.164e-07	9	413	CACNA1C,CACNA1D,CAV3,ANK2,CALM1,CALM2,CALM3,TRDN,RYR2
GO: Biological Process	GO:0072507	divalent inorganic cation homeostasis		4.804e-09	6.717e-06	4.73e-08	3.699e-07	10	585	CACNA1C,CACNA1D,CAV3,ANK2,CALM1,CALM2,CALM3,TRDN,RYR2,SCN5A
GO: Biological Process	GO:0060402	calcium ion transport into cytosol		6.224e-09	8.701e-06	6.084e-08	4.758e-07	7	184	CACNA1C,ANK2,CALM1,CALM2,CALM3,TRDN,RYR2
GO: Biological Process	GO:1990573	potassium ion import across plasma membrane		7.838e-09	1.096e-05	7.557e-08	5.91e-07	5	49	KCNE2,HCN4,KCNH2,KCNJ2,KCNJ5
GO: Biological Process	GO:0043267	negative regulation of potassium ion transport		7.838e-09	1.096e-05	7.557e-08	5.91e-07	5	49	KCNQ1,KCNE2,CAV3,KCNE1,KCNH2
GO: Biological Process	GO:0007267	cell-cell signaling		8.419e-09	1.177e-05	8.062e-08	6.304e-07	15	1899	SCN10A,CACNA1C,CACNA1D,KCNQ1,MYH6,AKAP9,ANK2,CALM1,HCN4,CALM3,KCNJ5,RYR2,GNB5,SCN4B,SCN5A
GO: Biological Process	GO:0051051	negative regulation of transport		1.004e-08	1.404e-05	9.551e-08	7.469e-07	10	632	KCNQ1,KCNE2,CAV3,CALM1,CALM2,CALM3,KCNE1,TRDN,KCNH2,GNB5
GO: Biological Process	GO:0051280	negative regulation of release of sequestered calcium ion into cytosol		1.044e-08	1.46e-05	9.863e-08	7.713e-07	4	18	CALM1,CALM2,CALM3,TRDN
GO: Biological Process	GO:1903170	negative regulation of calcium ion transmembrane transport		1.065e-08	1.489e-05	9.994e-08	7.815e-07	5	52	CALM1,CALM2,CALM3,TRDN,GNB5
GO: Biological Process	GO:0060401	cytosolic calcium ion transport		1.188e-08	1.661e-05	1.107e-07	8.658e-07	7	202	CACNA1C,ANK2,CALM1,CALM2,CALM3,TRDN,RYR2
GO: Biological Process	GO:0006875	cellular metal ion homeostasis		1.473e-08	2.059e-05	1.364e-07	1.067e-06	10	658	CACNA1C,CACNA1D,CAV3,ANK2,CALM1,CALM2,CALM3,TRDN,KCNJ2,RYR2
GO: Biological Process	GO:0097623	potassium ion export across plasma membrane		1.65e-08	2.307e-05	1.518e-07	1.187e-06	4	20	KCNQ1,KCNE2,KCNE1,KCNH2
GO: Biological Process	GO:0010523	negative regulation of calcium ion transport into cytosol		2.486e-08	3.476e-05	2.272e-07	1.777e-06	4	22	CALM1,CALM2,CALM3,TRDN
GO: Biological Process	GO:0044501	modulation of signal transduction in other organism		2.676e-08	3.741e-05	2.413e-07	1.887e-06	3	5	CALM1,CALM2,CALM3
GO: Biological Process	GO:0051343	positive regulation of cyclic-nucleotide phosphodiesterase activity		2.676e-08	3.741e-05	2.413e-07	1.887e-06	3	5	CALM1,CALM2,CALM3
GO: Biological Process	GO:0006874	cellular calcium ion homeostasis		3.202e-08	4.477e-05	2.87e-07	2.244e-06	9	524	CACNA1C,CACNA1D,CAV3,ANK2,CALM1,CALM2,CALM3,TRDN,RYR2
GO: Biological Process	GO:0051235	maintenance of location		3.525e-08	4.927e-05	3.138e-07	2.454e-06	8	368	CACNA1C,AKAP9,ANK2,CALM1,CALM2,CALM3,TRDN,RYR2
GO: Biological Process	GO:0030003	cellular cation homeostasis		4.14e-08	5.787e-05	3.663e-07	2.864e-06	10	734	CACNA1C,CACNA1D,CAV3,ANK2,CALM1,CALM2,CALM3,TRDN,KCNJ2,RYR2
GO: Biological Process	GO:0006873	cellular ion homeostasis		4.945e-08	6.913e-05	4.348e-07	3.4e-06	10	748	CACNA1C,CACNA1D,CAV3,ANK2,CALM1,CALM2,CALM3,TRDN,KCNJ2,RYR2
GO: Biological Process	GO:0060314	regulation of ryanodine-sensitive calcium-release channel activity		5.061e-08	7.075e-05	4.422e-07	3.458e-06	4	26	CALM1,CALM2,CALM3,TRDN
GO: Biological Process	GO:0072503	cellular divalent inorganic cation homeostasis		5.575e-08	7.793e-05	4.841e-07	3.786e-06	9	559	CACNA1C,CACNA1D,CAV3,ANK2,CALM1,CALM2,CALM3,TRDN,RYR2
GO: Biological Process	GO:0032970	regulation of actin filament-based process		1.127e-07	0.0001576	9.729e-07	7.609e-06	8	428	CACNA1C,CAV3,AKAP9,ANK2,HCN4,KCNJ2,RYR2,SCN5A
GO: Biological Process	GO:0060341	regulation of cellular localization		1.169e-07	0.0001635	1.003e-06	7.844e-06	11	1060	CACNA1C,CACNA1D,BVES,CAV3,ANK2,CALM1,CALM2,CALM3,KCNE1,TRDN,RYR2
GO: Biological Process	GO:1901017	negative regulation of potassium ion transmembrane transporter activity		1.21e-07	0.0001692	1.032e-06	8.067e-06	4	32	KCNQ1,KCNE2,CAV3,KCNE1
GO: Biological Process	GO:0010800	positive regulation of peptidyl-threonine phosphorylation		1.376e-07	0.0001923	1.166e-06	9.115e-06	4	33	PRKAG2,CALM1,CALM2,CALM3
GO: Biological Process	GO:0060372	regulation of atrial cardiac muscle cell membrane repolarization		1.494e-07	0.0002089	1.251e-06	9.781e-06	3	8	CACNA1D,KCNQ1,SCN5A
GO: Biological Process	GO:0098909	regulation of cardiac muscle cell action potential involved in regulation of contraction		1.494e-07	0.0002089	1.251e-06	9.781e-06	3	8	CAV3,AKAP9,HCN4
GO: Biological Process	GO:0050849	negative regulation of calcium-mediated signaling		1.757e-07	0.0002456	1.462e-06	1.143e-05	4	35	CALM1,CALM2,CALM3,TRDN
GO: Biological Process	GO:0051342	regulation of cyclic-nucleotide phosphodiesterase activity		2.239e-07	0.000313	1.852e-06	1.448e-05	3	9	CALM1,CALM2,CALM3
GO: Biological Process	GO:0099587	inorganic ion import across plasma membrane		2.275e-07	0.0003181	1.86e-06	1.455e-05	5	95	KCNE2,HCN4,KCNH2,KCNJ2,KCNJ5
GO: Biological Process	GO:0098659	inorganic cation import across plasma membrane		2.275e-07	0.0003181	1.86e-06	1.455e-05	5	95	KCNE2,HCN4,KCNH2,KCNJ2,KCNJ5
GO: Biological Process	GO:1901385	regulation of voltage-gated calcium channel activity		2.469e-07	0.0003452	2.007e-06	1.57e-05	4	38	KCNE2,CALM3,KCNE1,GNB5
GO: Biological Process	GO:0003205	cardiac chamber development		2.741e-07	0.0003832	2.215e-06	1.732e-05	6	192	SHOX2,MYH6,CAV3,ANK2,RYR2,SCN5A
GO: Biological Process	GO:0055082	cellular chemical homeostasis		3.613e-07	0.0005051	2.903e-06	2.27e-05	10	926	CACNA1C,CACNA1D,CAV3,ANK2,CALM1,CALM2,CALM3,TRDN,KCNJ2,RYR2
GO: Biological Process	GO:0051281	positive regulation of release of sequestered calcium ion into cytosol		5.416e-07	0.0007571	4.326e-06	3.383e-05	4	46	CALM1,CALM2,CALM3,TRDN
GO: Biological Process	GO:0035725	sodium ion transmembrane transport		5.936e-07	0.0008299	4.715e-06	3.687e-05	6	219	SCN10A,CAV3,HCN4,SNTA1,SCN4B,SCN5A
GO: Biological Process	GO:0140115	export across plasma membrane		9.651e-07	0.001349	7.541e-06	5.897e-05	4	53	KCNQ1,KCNE2,KCNE1,KCNH2
GO: Biological Process	GO:0010799	regulation of peptidyl-threonine phosphorylation		9.651e-07	0.001349	7.541e-06	5.897e-05	4	53	PRKAG2,CALM1,CALM2,CALM3
GO: Biological Process	GO:0086069	bundle of His cell to Purkinje myocyte communication		9.655e-07	0.00135	7.541e-06	5.897e-05	3	14	SCN10A,TNNI3K,SCN5A
GO: Biological Process	GO:0003254	regulation of membrane depolarization		1.041e-06	0.001456	8.042e-06	6.289e-05	4	54	SCN10A,CAV3,HCN4,SCN5A
GO: Biological Process	GO:0050850	positive regulation of calcium-mediated signaling		1.041e-06	0.001456	8.042e-06	6.289e-05	4	54	CALM1,CALM2,CALM3,TRDN
GO: Biological Process	GO:0098739	import across plasma membrane		1.261e-06	0.001763	9.687e-06	7.576e-05	5	134	KCNE2,HCN4,KCNH2,KCNJ2,KCNJ5
GO: Biological Process	GO:0071320	cellular response to cAMP		1.297e-06	0.001813	9.906e-06	7.747e-05	4	57	KCNQ1,AKAP9,HCN4,KCNE1
GO: Biological Process	GO:0044092	negative regulation of molecular function		1.357e-06	0.001897	1.031e-05	8.062e-05	11	1354	KCNQ1,KCNE2,CAV3,PRKAG2,AKAP9,CALM1,CALM2,CALM3,KCNE1,TRDN,GNB5
GO: Biological Process	GO:1902260	negative regulation of delayed rectifier potassium channel activity		1.483e-06	0.002073	1.12e-05	8.761e-05	3	16	KCNQ1,KCNE2,KCNE1
GO: Biological Process	GO:0019725	cellular homeostasis		1.579e-06	0.002208	1.187e-05	9.283e-05	10	1088	CACNA1C,CACNA1D,CAV3,ANK2,CALM1,CALM2,CALM3,TRDN,KCNJ2,RYR2
GO: Biological Process	GO:0098907	regulation of SA node cell action potential		2.003e-06	0.0028	1.497e-05	0.0001171	2	2	ANK2,RYR2
GO: Biological Process	GO:0006814	sodium ion transport		2.141e-06	0.002994	1.592e-05	0.0001245	6	273	SCN10A,CAV3,HCN4,SNTA1,SCN4B,SCN5A
GO: Biological Process	GO:0019932	second-messenger-mediated signaling		2.199e-06	0.003074	1.626e-05	0.0001272	8	634	CACNA1C,CACNA1D,ANK2,CALM1,CALM2,CALM3,TRDN,RYR2
GO: Biological Process	GO:1902305	regulation of sodium ion transmembrane transport		2.345e-06	0.003278	1.725e-05	0.0001349	4	66	CAV3,SNTA1,SCN4B,SCN5A
GO: Biological Process	GO:0010524	positive regulation of calcium ion transport into cytosol		2.491e-06	0.003483	1.823e-05	0.0001426	4	67	CALM1,CALM2,CALM3,TRDN
GO: Biological Process	GO:0051592	response to calcium ion		3.308e-06	0.004624	2.408e-05	0.0001883	5	163	CALM1,CALM2,CALM3,RYR2,SCN5A
GO: Biological Process	GO:0014074	response to purine-containing compound		3.948e-06	0.005519	2.86e-05	0.0002236	5	169	KCNQ1,AKAP9,HCN4,KCNE1,RYR2
GO: Biological Process	GO:0098657	import into cell		4.044e-06	0.005654	2.914e-05	0.0002279	9	932	KCNE2,BVES,CAV3,ANK2,HCN4,CALM3,KCNH2,KCNJ2,KCNJ5
GO: Biological Process	GO:0007507	heart development		4.533e-06	0.006337	3.25e-05	0.0002541	8	699	CACNA1C,SHOX2,BVES,MYH6,CAV3,ANK2,RYR2,SCN5A
GO: Biological Process	GO:0032516	positive regulation of phosphoprotein phosphatase activity		4.657e-06	0.00651	3.305e-05	0.0002584	3	23	CALM1,CALM2,CALM3
GO: Biological Process	GO:1903817	negative regulation of voltage-gated potassium channel activity		4.657e-06	0.00651	3.305e-05	0.0002584	3	23	KCNQ1,KCNE2,KCNE1
GO: Biological Process	GO:0010801	negative regulation of peptidyl-threonine phosphorylation		5.317e-06	0.007433	3.754e-05	0.0002936	3	24	CALM1,CALM2,CALM3
GO: Biological Process	GO:0098912	membrane depolarization during atrial cardiac muscle cell action potential		5.996e-06	0.008382	4.212e-05	0.0003294	2	3	CACNA1C,SCN5A
GO: Biological Process	GO:1902259	regulation of delayed rectifier potassium channel activity		6.036e-06	0.008439	4.219e-05	0.00033	3	25	KCNQ1,KCNE2,KCNE1
GO: Biological Process	GO:0031954	positive regulation of protein autophosphorylation		9.553e-06	0.01335	6.644e-05	0.0005196	3	29	CALM1,CALM2,CALM3
GO: Biological Process	GO:0002028	regulation of sodium ion transport		1.093e-05	0.01528	7.565e-05	0.0005916	4	97	CAV3,SNTA1,SCN4B,SCN5A
GO: Biological Process	GO:1901018	positive regulation of potassium ion transmembrane transporter activity		1.293e-05	0.01808	8.86e-05	0.0006929	3	32	AKAP9,ANK2,KCNE1
GO: Biological Process	GO:0010460	positive regulation of heart rate		1.293e-05	0.01808	8.86e-05	0.0006929	3	32	KCNQ1,RYR2,SCN5A
GO: Biological Process	GO:0002026	regulation of the force of heart contraction		1.421e-05	0.01986	9.69e-05	0.0007578	3	33	MYH6,MYL4,RYR2
GO: Biological Process	GO:0051591	response to cAMP		1.672e-05	0.02338	0.0001135	0.0008875	4	108	KCNQ1,AKAP9,HCN4,KCNE1
GO: Biological Process	GO:0055001	muscle cell development		1.69e-05	0.02362	0.0001141	0.0008925	5	228	SHOX2,BVES,MYH6,CAV3,ANK2
GO: Biological Process	GO:0098904	regulation of AV node cell action potential		1.995e-05	0.02789	0.0001341	0.001049	2	5	ANK2,RYR2
GO: Biological Process	GO:0010922	positive regulation of phosphatase activity		2.016e-05	0.02818	0.0001342	0.001049	3	37	CALM1,CALM2,CALM3
GO: Biological Process	GO:0043950	positive regulation of cAMP-mediated signaling		2.016e-05	0.02818	0.0001342	0.001049	3	37	CALM1,CALM2,CALM3
GO: Biological Process	GO:0050848	regulation of calcium-mediated signaling		2.142e-05	0.02995	0.0001419	0.00111	4	115	CALM1,CALM2,CALM3,TRDN
GO: Biological Process	GO:0003230	cardiac atrium development		2.186e-05	0.03056	0.0001442	0.001127	3	38	SHOX2,MYH6,ANK2
GO: Biological Process	GO:0086068	Purkinje myocyte to ventricular cardiac muscle cell communication		2.99e-05	0.0418	0.0001935	0.001513	2	6	RYR2,SCN5A
GO: Biological Process	GO:0086045	membrane depolarization during AV node cell action potential		2.99e-05	0.0418	0.0001935	0.001513	2	6	CACNA1C,SCN5A
GO: Biological Process	GO:0086029	Purkinje myocyte to ventricular cardiac muscle cell signaling		2.99e-05	0.0418	0.0001935	0.001513	2	6	RYR2,SCN5A
GO: Biological Process	GO:1904879	positive regulation of calcium ion transmembrane transport via high voltage-gated calcium channel		2.99e-05	0.0418	0.0001935	0.001513	2	6	CACNA1C,CACNA1D
GO: Biological Process	GO:0021762	substantia nigra development		3.653e-05	0.05106	0.0002353	0.00184	3	45	CALM1,CALM2,CALM3
GO: Biological Process	GO:0035307	positive regulation of protein dephosphorylation		3.904e-05	0.05457	0.0002503	0.001958	3	46	CALM1,CALM2,CALM3
GO: Biological Process	GO:0018107	peptidyl-threonine phosphorylation		4.02e-05	0.0562	0.0002566	0.002007	4	135	PRKAG2,CALM1,CALM2,CALM3
GO: Biological Process	GO:0098910	regulation of atrial cardiac muscle cell action potential		4.182e-05	0.05847	0.0002622	0.00205	2	7	ANK2,RYR2
GO: Biological Process	GO:0098914	membrane repolarization during atrial cardiac muscle cell action potential		4.182e-05	0.05847	0.0002622	0.00205	2	7	KCNQ1,KCNJ5
GO: Biological Process	GO:0086043	bundle of His cell action potential		4.182e-05	0.05847	0.0002622	0.00205	2	7	SCN10A,SCN5A
GO: Biological Process	GO:0086028	bundle of His cell to Purkinje myocyte signaling		4.182e-05	0.05847	0.0002622	0.00205	2	7	SCN10A,SCN5A
GO: Biological Process	GO:0071417	cellular response to organonitrogen compound		4.787e-05	0.06693	0.0002988	0.002337	7	701	KCNQ1,CAV3,AKAP9,HCN4,KCNE1,RYR2,GNB5
GO: Biological Process	GO:0003206	cardiac chamber morphogenesis		4.898e-05	0.06847	0.0003043	0.00238	4	142	SHOX2,MYH6,CAV3,RYR2
GO: Biological Process	GO:0018210	peptidyl-threonine modification		5.034e-05	0.07037	0.0003114	0.002435	4	143	PRKAG2,CALM1,CALM2,CALM3
GO: Biological Process	GO:0045823	positive regulation of heart contraction		5.33e-05	0.07451	0.0003268	0.002556	3	51	KCNQ1,RYR2,SCN5A
GO: Biological Process	GO:0031952	regulation of protein autophosphorylation		5.33e-05	0.07451	0.0003268	0.002556	3	51	CALM1,CALM2,CALM3
GO: Biological Process	GO:0033292	T-tubule organization		5.571e-05	0.07788	0.0003401	0.00266	2	8	CAV3,ANK2
GO: Biological Process	GO:0046683	response to organophosphorus		6.064e-05	0.08477	0.0003686	0.002882	4	150	KCNQ1,AKAP9,HCN4,KCNE1
GO: Biological Process	GO:0072359	circulatory system development		6.615e-05	0.09248	0.0004003	0.003131	9	1322	CACNA1C,KCNQ1,SHOX2,BVES,MYH6,CAV3,ANK2,RYR2,SCN5A
GO: Biological Process	GO:0050999	regulation of nitric-oxide synthase activity		6.688e-05	0.0935	0.000403	0.003152	3	55	CAV3,CALM1,CALM3
GO: Biological Process	GO:0060373	regulation of ventricular cardiac muscle cell membrane depolarization		7.156e-05	0.1	0.0004294	0.003358	2	9	CAV3,SCN5A
GO: Biological Process	GO:1901699	cellular response to nitrogen compound		7.78e-05	0.1088	0.0004648	0.003635	7	757	KCNQ1,CAV3,AKAP9,HCN4,KCNE1,RYR2,GNB5
GO: Biological Process	GO:0060371	regulation of atrial cardiac muscle cell membrane depolarization		8.938e-05	0.1249	0.0005317	0.004158	2	10	SCN10A,SCN5A
GO: Biological Process	GO:0035306	positive regulation of dephosphorylation		9.577e-05	0.1339	0.0005663	0.004429	3	62	CALM1,CALM2,CALM3
GO: Biological Process	GO:0014070	response to organic cyclic compound		9.6e-05	0.1342	0.0005663	0.004429	8	1068	KCNQ1,AKAP9,HCN4,CALM3,KCNE1,RYR2,GNB5,SCN5A
GO: Biological Process	GO:0006470	protein dephosphorylation		0.0001085	0.1517	0.0006357	0.004972	5	337	MYH6,CALM1,CALM2,CALM3,PPA2
GO: Biological Process	GO:0045762	positive regulation of adenylate cyclase activity		0.0001091	0.1526	0.0006357	0.004972	2	11	CACNA1C,CACNA1D
GO: Biological Process	GO:0086036	regulation of cardiac muscle cell membrane potential		0.0001091	0.1526	0.0006357	0.004972	2	11	ANK2,TRDN
GO: Biological Process	GO:0032768	regulation of monooxygenase activity		0.0001262	0.1764	0.0007289	0.0057	3	68	CAV3,CALM1,CALM3
GO: Biological Process	GO:0048857	neural nucleus development		0.0001262	0.1764	0.0007289	0.0057	3	68	CALM1,CALM2,CALM3
GO: Biological Process	GO:0010243	response to organonitrogen compound		0.0001449	0.2026	0.0008337	0.00652	8	1133	KCNQ1,CAV3,AKAP9,HCN4,CALM3,KCNE1,RYR2,GNB5
GO: Biological Process	GO:1901387	positive regulation of voltage-gated calcium channel activity		0.0001801	0.2518	0.001032	0.008069	2	14	KCNE2,KCNE1
GO: Biological Process	GO:0071872	cellular response to epinephrine stimulus		0.0002076	0.2902	0.001185	0.009265	2	15	KCNQ1,RYR2
GO: Biological Process	GO:0098916	anterograde trans-synaptic signaling		0.0002145	0.2998	0.001214	0.009493	7	891	SCN10A,CACNA1C,CACNA1D,AKAP9,CALM3,GNB5,SCN5A
GO: Biological Process	GO:0007268	chemical synaptic transmission		0.0002145	0.2998	0.001214	0.009493	7	891	SCN10A,CACNA1C,CACNA1D,AKAP9,CALM3,GNB5,SCN5A
GO: Biological Process	GO:0051851	modulation by host of symbiont process		0.00022	0.3075	0.00124	0.009697	3	82	CALM1,CALM2,CALM3
GO: Biological Process	GO:0099537	trans-synaptic signaling		0.0002281	0.3189	0.001281	0.01002	7	900	SCN10A,CACNA1C,CACNA1D,AKAP9,CALM3,GNB5,SCN5A
GO: Biological Process	GO:0055002	striated muscle cell development		0.0002344	0.3277	0.001311	0.01025	4	213	SHOX2,BVES,MYH6,CAV3
GO: Biological Process	GO:0014819	regulation of skeletal muscle contraction		0.0002371	0.3314	0.00132	0.01033	2	16	CAV3,KCNJ2
GO: Biological Process	GO:1901698	response to nitrogen compound		0.0002399	0.3354	0.001326	0.01037	8	1219	KCNQ1,CAV3,AKAP9,HCN4,CALM3,KCNE1,RYR2,GNB5
GO: Biological Process	GO:0051270	regulation of cellular component movement		0.0002399	0.3354	0.001326	0.01037	8	1219	CACNA1C,CAV3,AKAP9,ANK2,HCN4,KCNJ2,RYR2,SCN5A
GO: Biological Process	GO:0099536	synaptic signaling		0.0002491	0.3483	0.001371	0.01072	7	913	SCN10A,CACNA1C,CACNA1D,AKAP9,CALM3,GNB5,SCN5A
GO: Biological Process	GO:0010038	response to metal ion		0.0002613	0.3653	0.001432	0.0112	5	407	CALM1,CALM2,CALM3,RYR2,SCN5A
GO: Biological Process	GO:1902514	regulation of calcium ion transmembrane transport via high voltage-gated calcium channel		0.0002684	0.3753	0.001466	0.01146	2	17	CACNA1C,CACNA1D
GO: Biological Process	GO:0051702	interaction with symbiont		0.000271	0.3788	0.001474	0.01153	3	88	CALM1,CALM2,CALM3
GO: Biological Process	GO:0032465	regulation of cytokinesis		0.0002991	0.4182	0.00161	0.01259	3	91	CALM1,CALM2,CALM3
GO: Biological Process	GO:0060415	muscle tissue morphogenesis		0.0002991	0.4182	0.00161	0.01259	3	91	SHOX2,MYH6,RYR2
GO: Biological Process	GO:0071407	cellular response to organic cyclic compound		0.0003012	0.4211	0.00161	0.01259	6	660	KCNQ1,AKAP9,HCN4,KCNE1,RYR2,GNB5
GO: Biological Process	GO:0071871	response to epinephrine		0.0003017	0.4218	0.00161	0.01259	2	18	KCNQ1,RYR2
GO: Biological Process	GO:0061577	calcium ion transmembrane transport via high voltage-gated calcium channel		0.0003017	0.4218	0.00161	0.01259	2	18	CACNA1C,CACNA1D
GO: Biological Process	GO:0070509	calcium ion import		0.0003089	0.4318	0.001642	0.01284	3	92	CACNA1C,CACNA1D,CAV3
GO: Biological Process	GO:0098911	regulation of ventricular cardiac muscle cell action potential		0.0003369	0.471	0.001784	0.01395	2	19	CACNA1C,RYR2
GO: Biological Process	GO:0031400	negative regulation of protein modification process		0.0003562	0.498	0.001879	0.0147	6	681	CAV3,PRKAG2,CALM1,CALM2,CALM3,SNTA1
GO: Biological Process	GO:0048644	muscle organ morphogenesis		0.0003832	0.5357	0.002006	0.01569	3	99	SHOX2,MYH6,RYR2
GO: Biological Process	GO:1903524	positive regulation of blood circulation		0.0003832	0.5357	0.002006	0.01569	3	99	KCNQ1,RYR2,SCN5A
GO: Biological Process	GO:0030901	midbrain development		0.0003947	0.5518	0.002059	0.0161	3	100	CALM1,CALM2,CALM3
GO: Biological Process	GO:0035994	response to muscle stretch		0.000413	0.5774	0.002146	0.01679	2	21	CAV3,RYR2
GO: Biological Process	GO:0042692	muscle cell differentiation		0.000436	0.6095	0.002258	0.01765	5	455	SHOX2,BVES,MYH6,CAV3,ANK2
GO: Biological Process	GO:0000086	G2/M transition of mitotic cell cycle		0.0004992	0.6979	0.002575	0.02014	4	260	AKAP9,CALM1,CALM2,CALM3
GO: Biological Process	GO:0014706	striated muscle tissue development		0.0005104	0.7136	0.002623	0.02052	5	471	SHOX2,BVES,MYH6,CAV3,RYR2
GO: Biological Process	GO:0043949	regulation of cAMP-mediated signaling		0.0005138	0.7183	0.002631	0.02058	4	262	CACNA1D,CALM1,CALM2,CALM3
GO: Biological Process	GO:0001933	negative regulation of protein phosphorylation		0.0005458	0.7631	0.002785	0.02178	5	478	CAV3,PRKAG2,CALM1,CALM2,CALM3
GO: Biological Process	GO:0007517	muscle organ development		0.000551	0.7703	0.002801	0.02191	5	479	SHOX2,BVES,MYH6,CAV3,RYR2
GO: Biological Process	GO:0035690	cellular response to drug		0.0005776	0.8075	0.002926	0.02288	5	484	KCNQ1,KCNE2,KCNH2,RYR2,GNB5
GO: Biological Process	GO:0055013	cardiac muscle cell development		0.000594	0.8304	0.002998	0.02344	3	115	BVES,MYH6,CAV3
GO: Biological Process	GO:0071868	cellular response to monoamine stimulus		0.0006092	0.8516	0.003042	0.02379	3	116	KCNQ1,RYR2,GNB5
GO: Biological Process	GO:0071870	cellular response to catecholamine stimulus		0.0006092	0.8516	0.003042	0.02379	3	116	KCNQ1,RYR2,GNB5
GO: Biological Process	GO:0051341	regulation of oxidoreductase activity		0.0006092	0.8516	0.003042	0.02379	3	116	CAV3,CALM1,CALM3
GO: Biological Process	GO:0060537	muscle tissue development		0.0006279	0.8779	0.003124	0.02443	5	493	SHOX2,BVES,MYH6,CAV3,RYR2
GO: Biological Process	GO:0019933	cAMP-mediated signaling		0.0006419	0.8974	0.003182	0.02489	4	278	CACNA1D,CALM1,CALM2,CALM3
GO: Biological Process	GO:0044839	cell cycle G2/M phase transition		0.0006506	0.9095	0.003214	0.02513	4	279	AKAP9,CALM1,CALM2,CALM3
GO: Biological Process	GO:0071869	response to catecholamine		0.0006724	0.94	0.003298	0.02579	3	120	KCNQ1,RYR2,GNB5
GO: Biological Process	GO:0071867	response to monoamine		0.0006724	0.94	0.003298	0.02579	3	120	KCNQ1,RYR2,GNB5
GO: Biological Process	GO:0048738	cardiac muscle tissue development		0.0007045	0.9849	0.003444	0.02693	4	285	BVES,MYH6,CAV3,RYR2
GO: Biological Process	GO:0055006	cardiac cell development		0.0007224	1	0.003519	0.02752	3	123	BVES,MYH6,CAV3
GO: Biological Process	GO:0061061	muscle structure development		0.0007261	1	0.003525	0.02756	6	779	SHOX2,BVES,MYH6,CAV3,ANK2,RYR2
GO: Biological Process	GO:0051817	modulation of process of other organism involved in symbiotic interaction		0.0007396	1	0.003578	0.02798	3	124	CALM1,CALM2,CALM3
GO: Biological Process	GO:0016311	dephosphorylation		0.0007581	1	0.003655	0.02858	5	514	MYH6,CALM1,CALM2,CALM3,PPA2
GO: Biological Process	GO:0003007	heart morphogenesis		0.0007812	1	0.003744	0.02928	4	293	SHOX2,MYH6,CAV3,RYR2
GO: Biological Process	GO:0009719	response to endogenous stimulus		0.000782	1	0.003744	0.02928	9	1834	KCNQ1,MYH6,CAV3,AKAP9,HCN4,CALM3,KCNE1,RYR2,GNB5
GO: Biological Process	GO:0043666	regulation of phosphoprotein phosphatase activity		0.0007928	1	0.003783	0.02958	3	127	CALM1,CALM2,CALM3
GO: Biological Process	GO:0010927	cellular component assembly involved in morphogenesis		0.000811	1	0.003843	0.03006	3	128	MYH6,CAV3,ANK2
GO: Biological Process	GO:0003300	cardiac muscle hypertrophy		0.000811	1	0.003843	0.03006	3	128	MYH6,CAV3,RYR2
GO: Biological Process	GO:0042326	negative regulation of phosphorylation		0.0008268	1	0.003905	0.03054	5	524	CAV3,PRKAG2,CALM1,CALM2,CALM3
GO: Biological Process	GO:0031281	positive regulation of cyclase activity		0.0008487	1	0.003995	0.03124	2	30	CACNA1C,CACNA1D
GO: Biological Process	GO:0014897	striated muscle hypertrophy		0.0008867	1	0.00416	0.03253	3	132	MYH6,CAV3,RYR2
GO: Biological Process	GO:0051349	positive regulation of lyase activity		0.0009064	1	0.004224	0.03303	2	31	CACNA1C,CACNA1D
GO: Biological Process	GO:0055075	potassium ion homeostasis		0.0009064	1	0.004224	0.03303	2	31	KCNH2,KCNJ2
GO: Biological Process	GO:0014896	muscle hypertrophy		0.0009261	1	0.004301	0.03364	3	134	MYH6,CAV3,RYR2
GO: Biological Process	GO:0046620	regulation of organ growth		0.0009873	1	0.004571	0.03574	3	137	CACNA1C,MYH6,CAV3
GO: Biological Process	GO:0031116	positive regulation of microtubule polymerization		0.001027	1	0.004725	0.03695	2	33	CAV3,AKAP9
GO: Biological Process	GO:0003209	cardiac atrium morphogenesis		0.001027	1	0.004725	0.03695	2	33	SHOX2,MYH6
GO: Biological Process	GO:0071900	regulation of protein serine/threonine kinase activity		0.001113	1	0.005103	0.03991	5	560	CAV3,PRKAG2,CALM1,CALM2,CALM3
GO: Biological Process	GO:0003231	cardiac ventricle development		0.00114	1	0.005209	0.04073	3	144	MYH6,RYR2,SCN5A
GO: Biological Process	GO:0071495	cellular response to endogenous stimulus		0.001151	1	0.005243	0.041	8	1541	KCNQ1,MYH6,CAV3,AKAP9,HCN4,KCNE1,RYR2,GNB5
GO: Biological Process	GO:0035115	embryonic forelimb morphogenesis		0.001291	1	0.005861	0.04584	2	37	CACNA1C,SHOX2
GO: Biological Process	GO:0035304	regulation of protein dephosphorylation		0.001307	1	0.005913	0.04624	3	151	CALM1,CALM2,CALM3
GO: Biological Process	GO:0019935	cyclic-nucleotide-mediated signaling		0.001356	1	0.006114	0.04782	4	340	CACNA1D,CALM1,CALM2,CALM3
GO: Biological Process	GO:0031112	positive regulation of microtubule polymerization or depolymerization		0.001362	1	0.006122	0.04787	2	38	CAV3,AKAP9
GO: Biological Process	GO:0003116	regulation of vasoconstriction by norepinephrine		0.001441	1	0.006277	0.04909	1	1	SNTA1
GO: Biological Process	GO:0003117	regulation of vasoconstriction by circulating norepinephrine		0.001441	1	0.006277	0.04909	1	1	SNTA1
GO: Biological Process	GO:0007522	visceral muscle development		0.001441	1	0.006277	0.04909	1	1	MYH6
GO: Biological Process	GO:0038009	regulation of signal transduction by receptor internalization		0.001441	1	0.006277	0.04909	1	1	CAV3
GO: Biological Process	GO:0014861	regulation of skeletal muscle contraction via regulation of action potential		0.001441	1	0.006277	0.04909	1	1	KCNJ2
GO: Biological Process	GO:1901846	positive regulation of cell communication by electrical coupling involved in cardiac conduction		0.001441	1	0.006277	0.04909	1	1	TRDN
GO: Biological Process	GO:0036371	protein localization to T-tubule		0.001441	1	0.006277	0.04909	1	1	ANK2
GO: Biological Process	GO:0051394	regulation of nerve growth factor receptor activity		0.001441	1	0.006277	0.04909	1	1	CAV3
GO: Biological Process	GO:0060299	negative regulation of sarcomere organization		0.001441	1	0.006277	0.04909	1	1	CAV3
GO: Biological Process	GO:1900826	negative regulation of membrane depolarization during cardiac muscle cell action potential		0.001441	1	0.006277	0.04909	1	1	CAV3
GO: Biological Process	GO:0030049	muscle filament sliding		0.001508	1	0.006548	0.05121	2	40	MYH6,MYL4
GO: Biological Process	GO:0043500	muscle adaptation		0.001516	1	0.00656	0.0513	3	159	MYH6,CAV3,SCN5A
GO: Biological Process	GO:0043085	positive regulation of catalytic activity		0.001536	1	0.006626	0.05181	8	1611	CACNA1C,CACNA1D,MYL4,PRKAG2,CALM1,CALM2,CALM3,GNB5
GO: Biological Process	GO:0051146	striated muscle cell differentiation		0.001572	1	0.006764	0.0529	4	354	SHOX2,BVES,MYH6,CAV3
GO: Biological Process	GO:0033275	actin-myosin filament sliding		0.001584	1	0.006794	0.05313	2	41	MYH6,MYL4
GO: Biological Process	GO:0055007	cardiac muscle cell differentiation		0.001715	1	0.00733	0.05733	3	166	BVES,MYH6,CAV3
GO: Biological Process	GO:0010765	positive regulation of sodium ion transport		0.001741	1	0.007422	0.05805	2	43	SCN4B,SCN5A
GO: Biological Process	GO:0010831	positive regulation of myotube differentiation		0.001823	1	0.007745	0.06057	2	44	SHOX2,CAV3
GO: Biological Process	GO:0007605	sensory perception of sound		0.001866	1	0.007906	0.06183	3	171	CACNA1D,KCNQ1,KCNE1
GO: Biological Process	GO:0010035	response to inorganic substance		0.001981	1	0.008357	0.06536	5	638	CALM1,CALM2,CALM3,RYR2,SCN5A
GO: Biological Process	GO:0035136	forelimb morphogenesis		0.001991	1	0.008357	0.06536	2	46	CACNA1C,SHOX2
GO: Biological Process	GO:0019228	neuronal action potential		0.001991	1	0.008357	0.06536	2	46	SCN10A,SCN5A
GO: Biological Process	GO:1901701	cellular response to oxygen-containing compound		0.002033	1	0.00851	0.06655	7	1300	CACNA1D,KCNQ1,AKAP9,HCN4,KCNE1,RYR2,GNB5
GO: Biological Process	GO:0051302	regulation of cell division		0.002059	1	0.008592	0.06719	3	177	CALM1,CALM2,CALM3
GO: Biological Process	GO:0045936	negative regulation of phosphate metabolic process		0.002092	1	0.008679	0.06788	5	646	CAV3,PRKAG2,CALM1,CALM2,CALM3
GO: Biological Process	GO:0035821	modulation of process of other organism		0.002092	1	0.008679	0.06788	3	178	CALM1,CALM2,CALM3
GO: Biological Process	GO:0010563	negative regulation of phosphorus metabolic process		0.002106	1	0.00871	0.06812	5	647	CAV3,PRKAG2,CALM1,CALM2,CALM3
GO: Biological Process	GO:0000910	cytokinesis		0.002126	1	0.008767	0.06856	3	179	CALM1,CALM2,CALM3
GO: Biological Process	GO:0003009	skeletal muscle contraction		0.002166	1	0.008905	0.06964	2	48	CAV3,KCNJ2
GO: Biological Process	GO:0140352	export from cell		0.002421	1	0.009924	0.07761	8	1730	CACNA1C,CACNA1D,KCNQ1,KCNE2,CALM1,CALM3,KCNE1,KCNH2
GO: Biological Process	GO:0090148	membrane fission		0.002444	1	0.009989	0.07812	3	188	CALM1,CALM2,CALM3
GO: Biological Process	GO:0010921	regulation of phosphatase activity		0.002481	1	0.01011	0.07907	3	189	CALM1,CALM2,CALM3
GO: Biological Process	GO:0055010	ventricular cardiac muscle tissue morphogenesis		0.002537	1	0.01031	0.08062	2	52	MYH6,RYR2
GO: Biological Process	GO:1902532	negative regulation of intracellular signal transduction		0.002632	1	0.01066	0.08339	5	681	CAV3,CALM1,CALM2,CALM3,TRDN
GO: Biological Process	GO:0009628	response to abiotic stimulus		0.002798	1	0.0113	0.0884	7	1375	CACNA1C,CAV3,AKAP9,CALM1,KCNE1,KCNJ2,RYR2
GO: Biological Process	GO:2000649	regulation of sodium ion transmembrane transporter activity		0.002833	1	0.01133	0.08859	2	55	CAV3,SCN4B
GO: Biological Process	GO:1902159	regulation of cyclic nucleotide-gated ion channel activity		0.002877	1	0.01133	0.08859	1	2	KCNE2
GO: Biological Process	GO:0010650	positive regulation of cell communication by electrical coupling		0.002877	1	0.01133	0.08859	1	2	TRDN
GO: Biological Process	GO:0003220	left ventricular cardiac muscle tissue morphogenesis		0.002877	1	0.01133	0.08859	1	2	RYR2
GO: Biological Process	GO:0071344	diphosphate metabolic process		0.002877	1	0.01133	0.08859	1	2	PPA2
GO: Biological Process	GO:0090076	relaxation of skeletal muscle		0.002877	1	0.01133	0.08859	1	2	KCNJ2
GO: Biological Process	GO:0003064	regulation of heart rate by hormone		0.002877	1	0.01133	0.08859	1	2	KCNH2
GO: Biological Process	GO:0100001	regulation of skeletal muscle contraction by action potential		0.002877	1	0.01133	0.08859	1	2	KCNJ2
GO: Biological Process	GO:0036309	protein localization to M-band		0.002877	1	0.01133	0.08859	1	2	ANK2
GO: Biological Process	GO:0031113	regulation of microtubule polymerization		0.00304	1	0.01194	0.09335	2	57	CAV3,AKAP9
GO: Biological Process	GO:0050954	sensory perception of mechanical stimulus		0.003078	1	0.01202	0.09403	3	204	CACNA1D,KCNQ1,KCNE1
GO: Biological Process	GO:0032147	activation of protein kinase activity		0.003079	1	0.01202	0.09403	4	426	PRKAG2,CALM1,CALM2,CALM3
GO: Biological Process	GO:0050796	regulation of insulin secretion		0.003207	1	0.01249	0.09768	3	207	CACNA1C,CACNA1D,KCNQ1
GO: Biological Process	GO:0031122	cytoplasmic microtubule organization		0.003253	1	0.01263	0.09879	2	59	CAV3,TRDN
GO: Biological Process	GO:0045214	sarcomere organization		0.003362	1	0.01302	0.1018	2	60	MYH6,CAV3
GO: Biological Process	GO:0035051	cardiocyte differentiation		0.003385	1	0.01307	0.1022	3	211	BVES,MYH6,CAV3
GO: Biological Process	GO:0003229	ventricular cardiac muscle tissue development		0.003473	1	0.01338	0.1046	2	61	MYH6,RYR2
GO: Biological Process	GO:0051606	detection of stimulus		0.003508	1	0.01347	0.1054	5	728	CAV3,CALM1,CALM2,CALM3,RYR2
GO: Biological Process	GO:1901700	response to oxygen-containing compound		0.00355	1	0.01359	0.1063	8	1839	CACNA1D,KCNQ1,AKAP9,HCN4,CALM3,KCNE1,RYR2,GNB5
GO: Biological Process	GO:0051336	regulation of hydrolase activity		0.003557	1	0.01359	0.1063	7	1435	BVES,MYH6,MYL4,CALM1,CALM2,CALM3,GNB5
GO: Biological Process	GO:0050881	musculoskeletal movement		0.003933	1	0.01494	0.1169	2	65	CAV3,KCNJ2
GO: Biological Process	GO:0050879	multicellular organismal movement		0.003933	1	0.01494	0.1169	2	65	CAV3,KCNJ2
GO: Biological Process	GO:0060688	regulation of morphogenesis of a branching structure		0.004053	1	0.01535	0.1201	2	66	SHOX2,CAV3
GO: Biological Process	GO:0035303	regulation of dephosphorylation		0.004104	1	0.0155	0.1213	3	226	CALM1,CALM2,CALM3
GO: Biological Process	GO:0043388	positive regulation of DNA binding		0.004296	1	0.01595	0.1247	2	68	CALM1,CALM3
GO: Biological Process	GO:2001288	positive regulation of caveolin-mediated endocytosis		0.004312	1	0.01595	0.1247	1	3	CAV3
GO: Biological Process	GO:0060931	sinoatrial node cell development		0.004312	1	0.01595	0.1247	1	3	BVES
GO: Biological Process	GO:0086047	membrane depolarization during Purkinje myocyte cell action potential		0.004312	1	0.01595	0.1247	1	3	SCN5A
GO: Biological Process	GO:0086048	membrane depolarization during bundle of His cell action potential		0.004312	1	0.01595	0.1247	1	3	SCN5A
GO: Biological Process	GO:1903765	negative regulation of potassium ion export across plasma membrane		0.004312	1	0.01595	0.1247	1	3	KCNH2
GO: Biological Process	GO:1903781	positive regulation of cardiac conduction		0.004312	1	0.01595	0.1247	1	3	TRDN
GO: Biological Process	GO:0060454	positive regulation of gastric acid secretion		0.004312	1	0.01595	0.1247	1	3	KCNQ1
GO: Biological Process	GO:0034394	protein localization to cell surface		0.004421	1	0.01631	0.1275	2	69	CAV3,ANK2
GO: Biological Process	GO:0010830	regulation of myotube differentiation		0.004804	1	0.01767	0.1382	2	72	SHOX2,CAV3
GO: Biological Process	GO:0035265	organ growth		0.004966	1	0.01822	0.1425	3	242	CACNA1C,MYH6,CAV3
GO: Biological Process	GO:0030073	insulin secretion		0.005023	1	0.01838	0.1438	3	243	CACNA1C,CACNA1D,KCNQ1
GO: Biological Process	GO:0009612	response to mechanical stimulus		0.005197	1	0.01897	0.1484	3	246	CAV3,KCNJ2,RYR2
GO: Biological Process	GO:0045761	regulation of adenylate cyclase activity		0.005435	1	0.01979	0.1547	3	250	CACNA1C,CACNA1D,AKAP9
GO: Biological Process	GO:0055008	cardiac muscle tissue morphogenesis		0.005475	1	0.01988	0.1555	2	77	MYH6,RYR2
GO: Biological Process	GO:0090276	regulation of peptide hormone secretion		0.005556	1	0.02012	0.1574	3	252	CACNA1C,CACNA1D,KCNQ1
GO: Biological Process	GO:0060921	sinoatrial node cell differentiation		0.005745	1	0.02052	0.1605	1	4	BVES
GO: Biological Process	GO:0035995	detection of muscle stretch		0.005745	1	0.02052	0.1605	1	4	CAV3
GO: Biological Process	GO:0086017	Purkinje myocyte action potential		0.005745	1	0.02052	0.1605	1	4	SCN5A
GO: Biological Process	GO:0090158	endoplasmic reticulum membrane organization		0.005745	1	0.02052	0.1605	1	4	TRDN
GO: Biological Process	GO:0035585	calcium-mediated signaling using extracellular calcium source		0.005745	1	0.02052	0.1605	1	4	CACNA1C
GO: Biological Process	GO:0003208	cardiac ventricle morphogenesis		0.005754	1	0.02052	0.1605	2	79	MYH6,RYR2
GO: Biological Process	GO:0030239	myofibril assembly		0.005897	1	0.02092	0.1636	2	80	MYH6,CAV3
GO: Biological Process	GO:0048747	muscle fiber development		0.005897	1	0.02092	0.1636	2	80	SHOX2,MYH6
GO: Biological Process	GO:0046777	protein autophosphorylation		0.00593	1	0.02099	0.1641	3	258	CALM1,CALM2,CALM3
GO: Biological Process	GO:0009593	detection of chemical stimulus		0.00616	1	0.02175	0.1701	4	518	CALM1,CALM2,CALM3,RYR2
GO: Biological Process	GO:0042493	response to drug		0.006262	1	0.02205	0.1724	6	1194	KCNQ1,KCNE2,CALM3,KCNH2,RYR2,GNB5
GO: Biological Process	GO:0031279	regulation of cyclase activity		0.006451	1	0.02265	0.1772	3	266	CACNA1C,CACNA1D,AKAP9
GO: Biological Process	GO:0032269	negative regulation of cellular protein metabolic process		0.006467	1	0.02265	0.1772	6	1202	CAV3,PRKAG2,CALM1,CALM2,CALM3,SNTA1
GO: Biological Process	GO:0019229	regulation of vasoconstriction		0.006482	1	0.02265	0.1772	2	84	CACNA1C,SNTA1
GO: Biological Process	GO:0046785	microtubule polymerization		0.006632	1	0.02312	0.1808	2	85	CAV3,AKAP9
GO: Biological Process	GO:0051339	regulation of lyase activity		0.006722	1	0.02338	0.1828	3	270	CACNA1C,CACNA1D,AKAP9
GO: Biological Process	GO:0005977	glycogen metabolic process		0.006784	1	0.02353	0.184	2	86	PRKAG2,CALM1
GO: Biological Process	GO:0050877	nervous system process		0.006835	1	0.02365	0.185	7	1616	SCN10A,CACNA1C,CACNA1D,KCNQ1,AKAP9,KCNE1,SCN5A
GO: Biological Process	GO:0044042	glucan metabolic process		0.006938	1	0.02389	0.1868	2	87	PRKAG2,CALM1
GO: Biological Process	GO:0006073	cellular glucan metabolic process		0.006938	1	0.02389	0.1868	2	87	PRKAG2,CALM1
GO: Biological Process	GO:0043462	regulation of ATPase activity		0.007093	1	0.02429	0.19	2	88	MYH6,MYL4
GO: Biological Process	GO:0098735	positive regulation of the force of heart contraction		0.007177	1	0.02429	0.19	1	5	RYR2
GO: Biological Process	GO:0003163	sinoatrial node development		0.007177	1	0.02429	0.19	1	5	BVES
GO: Biological Process	GO:0060926	cardiac pacemaker cell development		0.007177	1	0.02429	0.19	1	5	BVES
GO: Biological Process	GO:0060762	regulation of branching involved in mammary gland duct morphogenesis		0.007177	1	0.02429	0.19	1	5	CAV3
GO: Biological Process	GO:0060083	smooth muscle contraction involved in micturition		0.007177	1	0.02429	0.19	1	5	CACNA1C
GO: Biological Process	GO:0070836	caveola assembly		0.007177	1	0.02429	0.19	1	5	CAV3
GO: Biological Process	GO:0051155	positive regulation of striated muscle cell differentiation		0.007249	1	0.02448	0.1914	2	89	SHOX2,CAV3
GO: Biological Process	GO:0009887	animal organ morphogenesis		0.007506	1	0.02528	0.1977	6	1240	SCN10A,SHOX2,MYH6,CAV3,RYR2,SCN5A
GO: Biological Process	GO:0031110	regulation of microtubule polymerization or depolymerization		0.007728	1	0.02591	0.2026	2	92	CAV3,AKAP9
GO: Biological Process	GO:0019226	transmission of nerve impulse		0.007728	1	0.02591	0.2026	2	92	SCN10A,SCN5A
GO: Biological Process	GO:0051345	positive regulation of hydrolase activity		0.008016	1	0.02681	0.2097	5	886	MYL4,CALM1,CALM2,CALM3,GNB5
GO: Biological Process	GO:0023061	signal release		0.008178	1	0.02729	0.2134	4	562	CACNA1C,CACNA1D,KCNQ1,CALM3
GO: Biological Process	GO:0042593	glucose homeostasis		0.008488	1	0.02818	0.2204	3	294	CACNA1C,CACNA1D,CAV3
GO: Biological Process	GO:0033500	carbohydrate homeostasis		0.008567	1	0.02818	0.2204	3	295	CACNA1C,CACNA1D,CAV3
GO: Biological Process	GO:0051661	maintenance of centrosome location		0.008606	1	0.02818	0.2204	1	6	AKAP9
GO: Biological Process	GO:2001286	regulation of caveolin-mediated endocytosis		0.008606	1	0.02818	0.2204	1	6	CAV3
GO: Biological Process	GO:0060920	cardiac pacemaker cell differentiation		0.008606	1	0.02818	0.2204	1	6	BVES
GO: Biological Process	GO:1901896	positive regulation of ATPase-coupled calcium transmembrane transporter activity		0.008606	1	0.02818	0.2204	1	6	RYR2
GO: Biological Process	GO:0071321	cellular response to cGMP		0.008606	1	0.02818	0.2204	1	6	HCN4
GO: Biological Process	GO:1900825	regulation of membrane depolarization during cardiac muscle cell action potential		0.008606	1	0.02818	0.2204	1	6	CAV3
GO: Biological Process	GO:0051248	negative regulation of protein metabolic process		0.008631	1	0.02819	0.2205	6	1277	CAV3,PRKAG2,CALM1,CALM2,CALM3,SNTA1
GO: Biological Process	GO:0045859	regulation of protein kinase activity		0.008668	1	0.02825	0.2209	5	903	CAV3,PRKAG2,CALM1,CALM2,CALM3
GO: Biological Process	GO:0042475	odontogenesis of dentin-containing tooth		0.008901	1	0.02887	0.2258	2	99	SCN10A,SCN5A
GO: Biological Process	GO:0006112	energy reserve metabolic process		0.008901	1	0.02887	0.2258	2	99	PRKAG2,CALM1
GO: Biological Process	GO:0030072	peptide hormone secretion		0.009132	1	0.02955	0.2311	3	302	CACNA1C,CACNA1D,KCNQ1
GO: Biological Process	GO:0060420	regulation of heart growth		0.009426	1	0.03043	0.238	2	102	MYH6,CAV3
GO: Biological Process	GO:0010256	endomembrane system organization		0.009499	1	0.0306	0.2393	4	587	CAV3,AKAP9,ANK2,TRDN
GO: Biological Process	GO:0003360	brainstem development		0.01003	1	0.03181	0.2487	1	7	SCN5A
GO: Biological Process	GO:0090315	negative regulation of protein targeting to membrane		0.01003	1	0.03181	0.2487	1	7	KCNE1
GO: Biological Process	GO:0098902	regulation of membrane depolarization during action potential		0.01003	1	0.03181	0.2487	1	7	CAV3
GO: Biological Process	GO:0070305	response to cGMP		0.01003	1	0.03181	0.2487	1	7	HCN4
GO: Biological Process	GO:0099703	induction of synaptic vesicle exocytosis by positive regulation of presynaptic cytosolic calcium ion concentration		0.01003	1	0.03181	0.2487	1	7	CACNA1D
GO: Biological Process	GO:0099533	positive regulation of presynaptic cytosolic calcium concentration		0.01003	1	0.03181	0.2487	1	7	CACNA1D
GO: Biological Process	GO:0051597	response to methylmercury		0.01003	1	0.03181	0.2487	1	7	ANK2
GO: Biological Process	GO:0042310	vasoconstriction		0.01015	1	0.0321	0.251	2	106	CACNA1C,SNTA1
GO: Biological Process	GO:0046883	regulation of hormone secretion		0.01087	1	0.03422	0.2676	3	322	CACNA1C,CACNA1D,KCNQ1
GO: Biological Process	GO:2000300	regulation of synaptic vesicle exocytosis		0.01089	1	0.03422	0.2676	2	110	CACNA1D,CALM3
GO: Biological Process	GO:0045860	positive regulation of protein kinase activity		0.01089	1	0.03422	0.2676	4	611	PRKAG2,CALM1,CALM2,CALM3
GO: Biological Process	GO:0032270	positive regulation of cellular protein metabolic process		0.01123	1	0.0352	0.2752	7	1774	KCNE2,CAV3,PRKAG2,AKAP9,CALM1,CALM2,CALM3
GO: Biological Process	GO:0018193	peptidyl-amino acid modification		0.01128	1	0.03528	0.2759	6	1352	PRKAG2,AKAP9,CALM1,CALM2,CALM3,SNTA1
GO: Biological Process	GO:0030913	paranodal junction assembly		0.01146	1	0.03544	0.2772	1	8	ANK2
GO: Biological Process	GO:1902083	negative regulation of peptidyl-cysteine S-nitrosylation		0.01146	1	0.03544	0.2772	1	8	SNTA1
GO: Biological Process	GO:1903764	regulation of potassium ion export across plasma membrane		0.01146	1	0.03544	0.2772	1	8	KCNH2
GO: Biological Process	GO:0044854	plasma membrane raft assembly		0.01146	1	0.03544	0.2772	1	8	CAV3
GO: Biological Process	GO:0055009	atrial cardiac muscle tissue morphogenesis		0.01146	1	0.03544	0.2772	1	8	MYH6
GO: Biological Process	GO:0016050	vesicle organization		0.01156	1	0.03564	0.2787	7	1784	CACNA1C,CACNA1D,BVES,CAV3,ANK2,CALM1,CALM3
GO: Biological Process	GO:0044772	mitotic cell cycle phase transition		0.01157	1	0.03564	0.2787	4	622	AKAP9,CALM1,CALM2,CALM3
GO: Biological Process	GO:0097756	negative regulation of blood vessel diameter		0.01186	1	0.03643	0.2849	2	115	CACNA1C,SNTA1
GO: Biological Process	GO:0043549	regulation of kinase activity		0.01199	1	0.03677	0.2875	5	978	CAV3,PRKAG2,CALM1,CALM2,CALM3
GO: Biological Process	GO:0044264	cellular polysaccharide metabolic process		0.01206	1	0.03688	0.2884	2	116	PRKAG2,CALM1
GO: Biological Process	GO:0060627	regulation of vesicle-mediated transport		0.01215	1	0.03709	0.2901	4	631	CACNA1D,BVES,CAV3,CALM3
GO: Biological Process	GO:2000172	regulation of branching morphogenesis of a nerve		0.01288	1	0.03873	0.3029	1	9	SHOX2
GO: Biological Process	GO:0003228	atrial cardiac muscle tissue development		0.01288	1	0.03873	0.3029	1	9	MYH6
GO: Biological Process	GO:0060075	regulation of resting membrane potential		0.01288	1	0.03873	0.3029	1	9	KCNJ2
GO: Biological Process	GO:0003062	regulation of heart rate by chemical signal		0.01288	1	0.03873	0.3029	1	9	KCNH2
GO: Biological Process	GO:1904180	negative regulation of membrane depolarization		0.01288	1	0.03873	0.3029	1	9	CAV3
GO: Biological Process	GO:1901979	regulation of inward rectifier potassium channel activity		0.01288	1	0.03873	0.3029	1	9	KCNE2
GO: Biological Process	GO:0048743	positive regulation of skeletal muscle fiber development		0.01288	1	0.03873	0.3029	1	9	SHOX2
GO: Biological Process	GO:1903828	negative regulation of cellular protein localization		0.01348	1	0.04042	0.3161	2	123	CAV3,KCNE1
GO: Biological Process	GO:0033674	positive regulation of kinase activity		0.0135	1	0.04042	0.3161	4	651	PRKAG2,CALM1,CALM2,CALM3
GO: Biological Process	GO:2000169	regulation of peptidyl-cysteine S-nitrosylation		0.0143	1	0.04246	0.332	1	10	SNTA1
GO: Biological Process	GO:0071421	manganese ion transmembrane transport		0.0143	1	0.04246	0.332	1	10	RYR2
GO: Biological Process	GO:2001135	regulation of endocytic recycling		0.0143	1	0.04246	0.332	1	10	BVES
GO: Biological Process	GO:0044857	plasma membrane raft organization		0.0143	1	0.04246	0.332	1	10	CAV3
GO: Biological Process	GO:0005976	polysaccharide metabolic process		0.01454	1	0.04296	0.336	2	128	PRKAG2,CALM1
GO: Biological Process	GO:0051149	positive regulation of muscle cell differentiation		0.01454	1	0.04296	0.336	2	128	SHOX2,CAV3
GO: Biological Process	GO:0044770	cell cycle phase transition		0.01472	1	0.04327	0.3384	4	668	AKAP9,CALM1,CALM2,CALM3
GO: Biological Process	GO:0031109	microtubule polymerization or depolymerization		0.01475	1	0.04327	0.3384	2	129	CAV3,AKAP9
GO: Biological Process	GO:0071214	cellular response to abiotic stimulus		0.01476	1	0.04327	0.3384	3	361	CALM1,KCNE1,KCNJ2
GO: Biological Process	GO:0104004	cellular response to environmental stimulus		0.01476	1	0.04327	0.3384	3	361	CALM1,KCNE1,KCNJ2
GO: Biological Process	GO:0043502	regulation of muscle adaptation		0.01497	1	0.04369	0.3416	2	130	CAV3,SCN5A
GO: Biological Process	GO:1903052	positive regulation of proteolysis involved in cellular protein catabolic process		0.01497	1	0.04369	0.3416	2	130	KCNE2,CAV3
GO: Biological Process	GO:0051247	positive regulation of protein metabolic process		0.01525	1	0.04442	0.3474	7	1882	KCNE2,CAV3,PRKAG2,AKAP9,CALM1,CALM2,CALM3
GO: Biological Process	GO:0071902	positive regulation of protein serine/threonine kinase activity		0.01554	1	0.04516	0.3532	3	368	CALM1,CALM2,CALM3
GO: Biological Process	GO:0006853	carnitine shuttle		0.01572	1	0.04523	0.3537	1	11	PRKAG2
GO: Biological Process	GO:0072584	caveolin-mediated endocytosis		0.01572	1	0.04523	0.3537	1	11	CAV3
GO: Biological Process	GO:0014894	response to denervation involved in regulation of muscle adaptation		0.01572	1	0.04523	0.3537	1	11	SCN5A
GO: Biological Process	GO:0014877	response to muscle inactivity involved in regulation of muscle adaptation		0.01572	1	0.04523	0.3537	1	11	SCN5A
GO: Biological Process	GO:0071313	cellular response to caffeine		0.01572	1	0.04523	0.3537	1	11	RYR2
GO: Biological Process	GO:0072657	protein localization to membrane		0.01609	1	0.04618	0.3612	4	686	CAV3,ANK2,CALM3,KCNE1
GO: Biological Process	GO:0046879	hormone secretion		0.01668	1	0.04779	0.3737	3	378	CACNA1C,CACNA1D,KCNQ1
GO: Biological Process	GO:0014902	myotube differentiation		0.01676	1	0.0478	0.3739	2	138	SHOX2,CAV3
GO: Biological Process	GO:0060419	heart growth		0.01676	1	0.0478	0.3739	2	138	MYH6,CAV3
GO: Biological Process	GO:0051657	maintenance of organelle location		0.01714	1	0.04831	0.3778	1	12	AKAP9
GO: Biological Process	GO:0045792	negative regulation of cell size		0.01714	1	0.04831	0.3778	1	12	CAV3
GO: Biological Process	GO:0014870	response to muscle inactivity		0.01714	1	0.04831	0.3778	1	12	SCN5A
GO: Biological Process	GO:0014832	urinary bladder smooth muscle contraction		0.01714	1	0.04831	0.3778	1	12	CACNA1C
GO: Biological Process	GO:0060073	micturition		0.01714	1	0.04831	0.3778	1	12	CACNA1C
GO: Biological Process	GO:0060297	regulation of sarcomere organization		0.01714	1	0.04831	0.3778	1	12	CAV3
GO: Biological Process	GO:0032273	positive regulation of protein polymerization		0.01722	1	0.04833	0.378	2	140	CAV3,AKAP9
GO: Biological Process	GO:0003014	renal system process		0.01722	1	0.04833	0.378	2	140	CACNA1C,KCNQ1
GO: Biological Process	GO:0051101	regulation of DNA binding		0.01745	1	0.04888	0.3823	2	141	CALM1,CALM3
GO: Biological Process	GO:0009914	hormone transport		0.01751	1	0.04896	0.3829	3	385	CACNA1C,CACNA1D,KCNQ1
GO: Biological Process	GO:0007178	transmembrane receptor protein serine/threonine kinase signaling pathway		0.01787	1	0.04987	0.39	3	388	MYH6,CAV3,RYR2

## Sheet: GO_Cellular Component
Category	ID	Name	Source	p-value	q-value Bonferroni	q-value FDR B&H	q-value FDR B&Y	Hit Count in Query List	Hit Count in Genome	Hit in Query List
GO: Cellular Component	GO:0034703	cation channel complex		1.369e-28	2.819e-26	2.819e-26	1.666e-25	18	232	SCN10A,CACNA1C,CACNA1D,KCNQ1,KCNE2,AKAP9,CALM1,HCN4,CALM2,CALM3,KCNE1,TRDN,KCNH2,KCNJ2,KCNJ5,RYR2,SCN4B,SCN5A
GO: Cellular Component	GO:0034702	ion channel complex		3.442e-26	7.09e-24	3.545e-24	2.094e-23	18	313	SCN10A,CACNA1C,CACNA1D,KCNQ1,KCNE2,AKAP9,CALM1,HCN4,CALM2,CALM3,KCNE1,TRDN,KCNH2,KCNJ2,KCNJ5,RYR2,SCN4B,SCN5A
GO: Cellular Component	GO:1902495	transmembrane transporter complex		1.333e-25	2.745e-23	9.15e-24	5.405e-23	18	337	SCN10A,CACNA1C,CACNA1D,KCNQ1,KCNE2,AKAP9,CALM1,HCN4,CALM2,CALM3,KCNE1,TRDN,KCNH2,KCNJ2,KCNJ5,RYR2,SCN4B,SCN5A
GO: Cellular Component	GO:1990351	transporter complex		2.047e-25	4.216e-23	1.054e-23	6.226e-23	18	345	SCN10A,CACNA1C,CACNA1D,KCNQ1,KCNE2,AKAP9,CALM1,HCN4,CALM2,CALM3,KCNE1,TRDN,KCNH2,KCNJ2,KCNJ5,RYR2,SCN4B,SCN5A
GO: Cellular Component	GO:0098797	plasma membrane protein complex		9.621e-20	1.982e-17	3.964e-18	2.342e-17	18	711	SCN10A,CACNA1C,CACNA1D,KCNQ1,KCNE2,CAV3,AKAP9,CALM1,HCN4,CALM2,CALM3,KCNE1,KCNH2,KCNJ2,SNTA1,KCNJ5,SCN4B,SCN5A
GO: Cellular Component	GO:0008076	voltage-gated potassium channel complex		1.69e-19	3.481e-17	5.802e-18	3.427e-17	11	89	KCNQ1,KCNE2,AKAP9,CALM1,HCN4,CALM2,CALM3,KCNE1,KCNH2,KCNJ2,KCNJ5
GO: Cellular Component	GO:0034705	potassium channel complex		5.786e-19	1.192e-16	1.703e-17	1.006e-16	11	99	KCNQ1,KCNE2,AKAP9,CALM1,HCN4,CALM2,CALM3,KCNE1,KCNH2,KCNJ2,KCNJ5
GO: Cellular Component	GO:0098796	membrane protein complex		7.342e-18	1.512e-15	1.891e-16	1.117e-15	20	1324	SCN10A,CACNA1C,CACNA1D,KCNQ1,KCNE2,CAV3,AKAP9,CALM1,HCN4,CALM2,CALM3,KCNE1,TRDN,KCNH2,KCNJ2,SNTA1,KCNJ5,RYR2,SCN4B,SCN5A
GO: Cellular Component	GO:0030017	sarcomere		1.063e-16	2.189e-14	2.433e-15	1.437e-14	12	227	CACNA1C,CACNA1D,MYH6,MYL4,CAV3,ANK2,CALM1,CALM2,CALM3,KCNE1,RYR2,SCN5A
GO: Cellular Component	GO:0030016	myofibril		2.813e-16	5.794e-14	5.794e-15	3.423e-14	12	246	CACNA1C,CACNA1D,MYH6,MYL4,CAV3,ANK2,CALM1,CALM2,CALM3,KCNE1,RYR2,SCN5A
GO: Cellular Component	GO:0042383	sarcolemma		3.7e-16	7.621e-14	6.928e-15	4.093e-14	11	175	CACNA1C,CACNA1D,KCNQ1,BVES,CAV3,ANK2,KCNJ2,SNTA1,KCNJ5,RYR2,SCN5A
GO: Cellular Component	GO:0043292	contractile fiber		5.238e-16	1.079e-13	8.992e-15	5.312e-14	12	259	CACNA1C,CACNA1D,MYH6,MYL4,CAV3,ANK2,CALM1,CALM2,CALM3,KCNE1,RYR2,SCN5A
GO: Cellular Component	GO:0005887	integral component of plasma membrane		4.639e-13	9.556e-11	7.351e-12	4.342e-11	18	1710	SCN10A,CACNA1C,CACNA1D,KCNQ1,KCNE2,CAV3,AKAP9,ANK2,CALM1,HCN4,CALM2,CALM3,KCNE1,KCNH2,KCNJ2,KCNJ5,SCN4B,SCN5A
GO: Cellular Component	GO:0031226	intrinsic component of plasma membrane		1.015e-12	2.091e-10	1.494e-11	8.824e-11	18	1790	SCN10A,CACNA1C,CACNA1D,KCNQ1,KCNE2,CAV3,AKAP9,ANK2,CALM1,HCN4,CALM2,CALM3,KCNE1,KCNH2,KCNJ2,KCNJ5,SCN4B,SCN5A
GO: Cellular Component	GO:0034704	calcium channel complex		4.135e-12	8.517e-10	5.678e-11	3.354e-10	7	67	CACNA1C,CACNA1D,CALM1,CALM2,CALM3,TRDN,RYR2
GO: Cellular Component	GO:0030315	T-tubule		6.299e-12	1.298e-09	8.11e-11	4.791e-10	7	71	CACNA1C,CACNA1D,CAV3,ANK2,KCNJ2,KCNJ5,SCN5A
GO: Cellular Component	GO:0030018	Z disc		1.89e-11	3.894e-09	2.29e-10	1.353e-09	8	145	CACNA1C,CACNA1D,MYH6,CAV3,ANK2,KCNE1,RYR2,SCN5A
GO: Cellular Component	GO:0031674	I band		3.586e-11	7.388e-09	4.104e-10	2.425e-09	8	157	CACNA1C,CACNA1D,MYH6,CAV3,ANK2,KCNE1,RYR2,SCN5A
GO: Cellular Component	GO:0045202	synapse		3.02e-08	6.221e-06	3.274e-07	1.934e-06	13	1482	SCN10A,CACNA1C,CACNA1D,CAV3,AKAP9,ANK2,CALM1,HCN4,CALM2,CALM3,KCNJ2,SNTA1,GNB5
GO: Cellular Component	GO:0014704	intercalated disc		3.249e-08	6.694e-06	3.347e-07	1.977e-06	5	66	CAV3,ANK2,KCNJ2,SCN4B,SCN5A
GO: Cellular Component	GO:0043005	neuron projection		8.933e-08	1.84e-05	8.763e-07	5.177e-06	13	1624	SCN10A,CACNA1C,CACNA1D,AKAP9,ANK2,CALM1,HCN4,CALM2,CALM3,KCNJ2,RYR2,GNB5,SCN5A
GO: Cellular Component	GO:0044291	cell-cell contact zone		1.316e-07	2.712e-05	1.233e-06	7.281e-06	5	87	CAV3,ANK2,KCNJ2,SCN4B,SCN5A
GO: Cellular Component	GO:0099512	supramolecular fiber		4.055e-07	8.354e-05	3.561e-06	2.104e-05	12	1522	CACNA1C,CACNA1D,MYH6,MYL4,CAV3,ANK2,CALM1,CALM2,CALM3,KCNE1,RYR2,SCN5A
GO: Cellular Component	GO:0099081	supramolecular polymer		4.262e-07	8.779e-05	3.561e-06	2.104e-05	12	1529	CACNA1C,CACNA1D,MYH6,MYL4,CAV3,ANK2,CALM1,CALM2,CALM3,KCNE1,RYR2,SCN5A
GO: Cellular Component	GO:0099080	supramolecular complex		4.322e-07	8.904e-05	3.561e-06	2.104e-05	12	1531	CACNA1C,CACNA1D,MYH6,MYL4,CAV3,ANK2,CALM1,CALM2,CALM3,KCNE1,RYR2,SCN5A
GO: Cellular Component	GO:0001518	voltage-gated sodium channel complex		9.057e-07	0.0001866	7.176e-06	4.239e-05	3	14	SCN10A,SCN4B,SCN5A
GO: Cellular Component	GO:0045121	membrane raft		1.002e-06	0.0002064	7.496e-06	4.428e-05	7	396	CACNA1C,KCNQ1,BVES,CAV3,ANK2,KCNE1,SCN5A
GO: Cellular Component	GO:0098857	membrane microdomain		1.019e-06	0.0002099	7.496e-06	4.428e-05	7	397	CACNA1C,KCNQ1,BVES,CAV3,ANK2,KCNE1,SCN5A
GO: Cellular Component	GO:0098589	membrane region		1.284e-06	0.0002645	9.12e-06	5.388e-05	7	411	CACNA1C,KCNQ1,BVES,CAV3,ANK2,KCNE1,SCN5A
GO: Cellular Component	GO:0098793	presynapse		3.872e-06	0.0007977	2.659e-05	0.0001571	8	699	SCN10A,CACNA1C,CACNA1D,CALM1,HCN4,CALM2,CALM3,GNB5
GO: Cellular Component	GO:0034706	sodium channel complex		4.988e-06	0.001028	3.315e-05	0.0001958	3	24	SCN10A,SCN4B,SCN5A
GO: Cellular Component	GO:0005901	caveola		1.227e-05	0.002528	7.899e-05	0.0004666	4	102	CACNA1C,BVES,CAV3,SCN5A
GO: Cellular Component	GO:0044853	plasma membrane raft		3.289e-05	0.006776	0.0002053	0.001213	4	131	CACNA1C,BVES,CAV3,SCN5A
GO: Cellular Component	GO:0031672	A band		4.435e-05	0.009135	0.0002687	0.001587	3	49	MYL4,ANK2,RYR2
GO: Cellular Component	GO:0005911	cell-cell junction		6.289e-05	0.01295	0.0003701	0.002187	6	506	BVES,CAV3,ANK2,KCNJ2,SCN4B,SCN5A
GO: Cellular Component	GO:0009986	cell surface		6.627e-05	0.01365	0.0003792	0.00224	8	1035	CACNA1C,CACNA1D,KCNE2,CAV3,KCNE1,KCNH2,KCNJ5,SCN5A
GO: Cellular Component	GO:0014701	junctional sarcoplasmic reticulum membrane		6.857e-05	0.01413	0.0003818	0.002255	2	9	TRDN,RYR2
GO: Cellular Component	GO:0098805	whole membrane		8.946e-05	0.01843	0.0004749	0.002806	10	1760	CACNA1C,KCNQ1,BVES,CAV3,ANK2,CALM1,CALM2,CALM3,KCNE1,SCN5A
GO: Cellular Component	GO:0005876	spindle microtubule		8.992e-05	0.01852	0.0004749	0.002806	3	62	CALM1,CALM2,CALM3
GO: Cellular Component	GO:0016328	lateral plasma membrane		9.432e-05	0.01943	0.0004858	0.00287	3	63	BVES,SNTA1,SCN5A
GO: Cellular Component	GO:0097060	synaptic membrane		9.765e-05	0.02012	0.0004906	0.002898	6	548	SCN10A,CACNA1C,CACNA1D,AKAP9,ANK2,SNTA1
GO: Cellular Component	GO:0030424	axon		0.0001098	0.02261	0.0005384	0.003181	7	817	SCN10A,ANK2,CALM1,HCN4,CALM2,CALM3,SCN5A
GO: Cellular Component	GO:1990454	L-type voltage-gated calcium channel complex		0.0001254	0.02583	0.0006007	0.003549	2	12	CACNA1C,CACNA1D
GO: Cellular Component	GO:0043209	myelin sheath		0.0002161	0.04452	0.001012	0.005977	4	213	CALM1,CALM2,CALM3,GNB5
GO: Cellular Component	GO:0090665	glycoprotein complex		0.0003585	0.07384	0.001605	0.009483	2	20	CAV3,SNTA1
GO: Cellular Component	GO:0016010	dystrophin-associated glycoprotein complex		0.0003585	0.07384	0.001605	0.009483	2	20	CAV3,SNTA1
GO: Cellular Component	GO:0030054	cell junction		0.0004194	0.08641	0.001838	0.01086	8	1352	CACNA1C,BVES,CAV3,ANK2,KCNJ2,SNTA1,SCN4B,SCN5A
GO: Cellular Component	GO:0099056	integral component of presynaptic membrane		0.0006019	0.124	0.002583	0.01526	3	118	SCN10A,CACNA1C,CACNA1D
GO: Cellular Component	GO:0099501	exocytic vesicle membrane		0.0007625	0.1571	0.003142	0.01856	3	128	CALM1,CALM2,CALM3
GO: Cellular Component	GO:0030672	synaptic vesicle membrane		0.0007625	0.1571	0.003142	0.01856	3	128	CALM1,CALM2,CALM3
GO: Cellular Component	GO:0098889	intrinsic component of presynaptic membrane		0.0007976	0.1643	0.003222	0.01903	3	130	SCN10A,CACNA1C,CACNA1D
GO: Cellular Component	GO:0044297	cell body		0.0008492	0.1749	0.003364	0.01987	6	820	CACNA1C,CACNA1D,AKAP9,HCN4,KCNJ2,GNB5
GO: Cellular Component	GO:1902773	GTPase activator complex		0.001411	0.2906	0.005382	0.03179	1	1	GNB5
GO: Cellular Component	GO:0002095	caveolar macromolecular signaling complex		0.001411	0.2906	0.005382	0.03179	1	1	CACNA1C
GO: Cellular Component	GO:0033017	sarcoplasmic reticulum membrane		0.001446	0.2979	0.005416	0.032	2	40	TRDN,RYR2
GO: Cellular Component	GO:0000922	spindle pole		0.00167	0.3439	0.006035	0.03565	3	168	CALM1,CALM2,CALM3
GO: Cellular Component	GO:0005891	voltage-gated calcium channel complex		0.00167	0.344	0.006035	0.03565	2	43	CACNA1C,CACNA1D
GO: Cellular Component	GO:0005790	smooth endoplasmic reticulum		0.001827	0.3764	0.00649	0.03834	2	45	KCNJ2,RYR2
GO: Cellular Component	GO:0045211	postsynaptic membrane		0.002376	0.4894	0.008295	0.049	4	405	CACNA1C,AKAP9,ANK2,SNTA1
GO: Cellular Component	GO:0150034	distal axon		0.002999	0.6177	0.0103	0.06082	4	432	CALM1,HCN4,CALM2,CALM3
GO: Cellular Component	GO:0043025	neuronal cell body		0.003277	0.6751	0.01102	0.06511	5	732	CACNA1C,CACNA1D,AKAP9,HCN4,KCNJ2
GO: Cellular Component	GO:0042734	presynaptic membrane		0.003317	0.6833	0.01102	0.06511	3	214	SCN10A,CACNA1C,CACNA1D
GO: Cellular Component	GO:0099699	integral component of synaptic membrane		0.003866	0.7964	0.01242	0.07338	3	226	SCN10A,CACNA1C,CACNA1D
GO: Cellular Component	GO:0030426	growth cone		0.003866	0.7964	0.01242	0.07338	3	226	CALM1,CALM2,CALM3
GO: Cellular Component	GO:0030658	transport vesicle membrane		0.00406	0.8364	0.01242	0.07338	3	230	CALM1,CALM2,CALM3
GO: Cellular Component	GO:0030427	site of polarized growth		0.00411	0.8466	0.01242	0.07338	3	231	CALM1,CALM2,CALM3
GO: Cellular Component	GO:0016459	myosin complex		0.004121	0.849	0.01242	0.07338	2	68	MYH6,MYL4
GO: Cellular Component	GO:0098855	HCN channel complex		0.004221	0.8695	0.01242	0.07338	1	3	HCN4
GO: Cellular Component	GO:0098683	cochlear hair cell ribbon synapse		0.004221	0.8695	0.01242	0.07338	1	3	CACNA1D
GO: Cellular Component	GO:1902937	inward rectifier potassium channel complex		0.004221	0.8695	0.01242	0.07338	1	3	KCNH2
GO: Cellular Component	GO:0008021	synaptic vesicle		0.00468	0.964	0.01351	0.07982	3	242	CALM1,CALM2,CALM3
GO: Cellular Component	GO:0030659	cytoplasmic vesicle membrane		0.004786	0.9859	0.01351	0.07982	5	800	KCNQ1,CALM1,CALM2,CALM3,RYR2
GO: Cellular Component	GO:0099240	intrinsic component of synaptic membrane		0.004788	0.9863	0.01351	0.07982	3	244	SCN10A,CACNA1C,CACNA1D
GO: Cellular Component	GO:0012506	vesicle membrane		0.005366	1	0.01435	0.08475	5	822	KCNQ1,CALM1,CALM2,CALM3,RYR2
GO: Cellular Component	GO:0098794	postsynapse		0.005449	1	0.01435	0.08475	5	825	CACNA1C,AKAP9,ANK2,KCNJ2,SNTA1
GO: Cellular Component	GO:0016529	sarcoplasmic reticulum		0.005521	1	0.01435	0.08475	2	79	TRDN,RYR2
GO: Cellular Component	GO:0044307	dendritic branch		0.005624	1	0.01435	0.08475	1	4	AKAP9
GO: Cellular Component	GO:0016013	syntrophin complex		0.005624	1	0.01435	0.08475	1	4	SNTA1
GO: Cellular Component	GO:0044299	C-fiber		0.005624	1	0.01435	0.08475	1	4	SCN10A
GO: Cellular Component	GO:0150005	enzyme activator complex		0.005624	1	0.01435	0.08475	1	4	GNB5
GO: Cellular Component	GO:0016323	basolateral plasma membrane		0.00565	1	0.01435	0.08475	3	259	KCNQ1,ANK2,HCN4
GO: Cellular Component	GO:0070382	exocytic vesicle		0.005711	1	0.01435	0.08475	3	260	CALM1,CALM2,CALM3
GO: Cellular Component	GO:0005813	centrosome		0.006275	1	0.01557	0.09201	4	532	AKAP9,CALM1,CALM2,CALM3
GO: Cellular Component	GO:0016528	sarcoplasm		0.006957	1	0.01706	0.1008	2	89	TRDN,RYR2
GO: Cellular Component	GO:0031594	neuromuscular junction		0.008378	1	0.02018	0.1192	2	98	CAV3,SNTA1
GO: Cellular Component	GO:0099147	extrinsic component of postsynaptic density membrane		0.008424	1	0.02018	0.1192	1	6	AKAP9
GO: Cellular Component	GO:0005814	centriole		0.008622	1	0.02041	0.1206	4	583	AKAP9,CALM1,CALM2,CALM3
GO: Cellular Component	GO:0030314	junctional membrane complex		0.01122	1	0.02626	0.1551	1	8	TRDN
GO: Cellular Component	GO:0033018	sarcoplasmic reticulum lumen		0.01261	1	0.02855	0.1686	1	9	TRDN
GO: Cellular Component	GO:0071439	clathrin complex		0.01261	1	0.02855	0.1686	1	9	SCN10A
GO: Cellular Component	GO:0098892	extrinsic component of postsynaptic specialization membrane		0.01261	1	0.02855	0.1686	1	9	AKAP9
GO: Cellular Component	GO:0005819	spindle		0.01374	1	0.03077	0.1818	3	359	CALM1,CALM2,CALM3
GO: Cellular Component	GO:0016324	apical plasma membrane		0.01522	1	0.03371	0.1991	3	373	CACNA1D,ANK2,KCNE1
GO: Cellular Component	GO:0036477	somatodendritic compartment		0.01734	1	0.03799	0.2244	5	1096	CACNA1C,CACNA1D,AKAP9,HCN4,KCNJ2
GO: Cellular Component	GO:0042589	zymogen granule membrane		0.01817	1	0.03939	0.2327	1	13	KCNQ1
GO: Cellular Component	GO:0005764	lysosome		0.01884	1	0.04018	0.2374	4	735	KCNQ1,KCNE2,ANK2,KCNE1
GO: Cellular Component	GO:0000323	lytic vacuole		0.01892	1	0.04018	0.2374	4	736	KCNQ1,KCNE2,ANK2,KCNE1
GO: Cellular Component	GO:0005815	microtubule organizing center		0.02066	1	0.04344	0.2566	4	756	AKAP9,CALM1,CALM2,CALM3
GO: Cellular Component	GO:0031588	nucleotide-activated protein kinase complex		0.02093	1	0.04356	0.2573	1	15	PRKAG2
GO: Cellular Component	GO:0032279	asymmetric synapse		0.02159	1	0.04404	0.2602	3	426	CACNA1C,AKAP9,ANK2
GO: Cellular Component	GO:0014069	postsynaptic density		0.02159	1	0.04404	0.2602	3	426	CACNA1C,AKAP9,ANK2
GO: Cellular Component	GO:0098890	extrinsic component of postsynaptic membrane		0.02231	1	0.04506	0.2662	1	16	AKAP9
GO: Cellular Component	GO:0030425	dendrite		0.02279	1	0.04514	0.2667	4	779	CACNA1C,CACNA1D,AKAP9,KCNJ2
GO: Cellular Component	GO:0097447	dendritic tree		0.02279	1	0.04514	0.2667	4	779	CACNA1C,CACNA1D,AKAP9,KCNJ2
GO: Cellular Component	GO:0030133	transport vesicle		0.02418	1	0.04745	0.2803	3	445	CALM1,CALM2,CALM3
GO: Cellular Component	GO:0098984	neuron to neuron synapse		0.02518	1	0.04894	0.2891	3	452	CACNA1C,AKAP9,ANK2

## Sheet: Human Phenotype
Category	ID	Name	Source	p-value	q-value Bonferroni	q-value FDR B&H	q-value FDR B&Y	Hit Count in Query List	Hit Count in Genome	Hit in Query List
Human Phenotype	HP:0001663	Ventricular fibrillation		4.11e-35	3.128e-32	3.128e-32	2.256e-31	19	48	SCN10A,CACNA1C,KCNQ1,KCNE2,MYH6,CAV3,PRKAG2,AKAP9,ANK2,CALM1,HCN4,TRDN,KCNH2,KCNJ2,SNTA1,KCNJ5,RYR2,SCN4B,SCN5A
Human Phenotype	HP:0001665	Abnormality of cardiac conduction		3.164e-31	2.408e-28	1.204e-28	8.684e-28	25	295	SCN10A,CACNA1C,CACNA1D,KCNQ1,KCNE2,BVES,TNNI3K,MYH6,MYL4,CAV3,PRKAG2,AKAP9,ANK2,CALM1,HCN4,TRDN,KCNH2,KCNJ2,SNTA1,KCNJ5,RYR2,GNB5,SCN4B,SCN5A,PPA2
Human Phenotype	HP:0001279	Syncope		9.444e-31	7.187e-28	2.396e-28	1.728e-27	20	96	SCN10A,CACNA1C,KCNQ1,KCNE2,BVES,MYH6,CAV3,PRKAG2,AKAP9,ANK2,CALM1,HCN4,TRDN,KCNH2,KCNJ2,SNTA1,KCNJ5,RYR2,SCN4B,SCN5A
Human Phenotype	HP:0001657	Prolonged QT interval		1.333e-28	1.014e-25	2.536e-26	1.829e-25	17	56	SCN10A,CACNA1C,KCNQ1,KCNE2,MYH6,CAV3,AKAP9,ANK2,CALM1,HCN4,TRDN,KCNH2,KCNJ2,SNTA1,KCNJ5,SCN4B,SCN5A
Human Phenotype	HP:0031547	Abnormal QT interval		2.678e-28	2.038e-25	3.616e-26	2.608e-25	17	58	SCN10A,CACNA1C,KCNQ1,KCNE2,MYH6,CAV3,AKAP9,ANK2,CALM1,HCN4,TRDN,KCNH2,KCNJ2,SNTA1,KCNJ5,SCN4B,SCN5A
Human Phenotype	HP:0003115	Abnormal EKG		2.851e-28	2.17e-25	3.616e-26	2.608e-25	18	76	SCN10A,CACNA1C,KCNQ1,KCNE2,MYH6,CAV3,PRKAG2,AKAP9,ANK2,CALM1,HCN4,TRDN,KCNH2,KCNJ2,SNTA1,KCNJ5,SCN4B,SCN5A
Human Phenotype	HP:0011675	Arrhythmia		5.032e-28	3.829e-25	5.471e-26	3.946e-25	25	392	SCN10A,CACNA1C,CACNA1D,KCNQ1,KCNE2,BVES,TNNI3K,MYH6,MYL4,CAV3,PRKAG2,AKAP9,ANK2,CALM1,HCN4,TRDN,KCNH2,KCNJ2,SNTA1,KCNJ5,RYR2,GNB5,SCN4B,SCN5A,PPA2
Human Phenotype	HP:0003114	Abnormal cardiological findings		8.037e-28	6.116e-25	6.116e-26	4.411e-25	18	80	SCN10A,CACNA1C,KCNQ1,KCNE2,MYH6,CAV3,PRKAG2,AKAP9,ANK2,CALM1,HCN4,TRDN,KCNH2,KCNJ2,SNTA1,KCNJ5,SCN4B,SCN5A
Human Phenotype	HP:0500015	Abnormal cardiac test		8.037e-28	6.116e-25	6.116e-26	4.411e-25	18	80	SCN10A,CACNA1C,KCNQ1,KCNE2,MYH6,CAV3,PRKAG2,AKAP9,ANK2,CALM1,HCN4,TRDN,KCNH2,KCNJ2,SNTA1,KCNJ5,SCN4B,SCN5A
Human Phenotype	HP:0500014	Abnormal test result		8.037e-28	6.116e-25	6.116e-26	4.411e-25	18	80	SCN10A,CACNA1C,KCNQ1,KCNE2,MYH6,CAV3,PRKAG2,AKAP9,ANK2,CALM1,HCN4,TRDN,KCNH2,KCNJ2,SNTA1,KCNJ5,SCN4B,SCN5A
Human Phenotype	HP:0030956	Abnormality of cardiovascular system electrophysiology		1.027e-27	7.818e-25	7.107e-26	5.126e-25	25	403	SCN10A,CACNA1C,CACNA1D,KCNQ1,KCNE2,BVES,TNNI3K,MYH6,MYL4,CAV3,PRKAG2,AKAP9,ANK2,CALM1,HCN4,TRDN,KCNH2,KCNJ2,SNTA1,KCNJ5,RYR2,GNB5,SCN4B,SCN5A,PPA2
Human Phenotype	HP:0005110	Atrial fibrillation		1.375e-26	1.046e-23	8.72e-25	6.289e-24	17	71	SCN10A,CACNA1C,KCNQ1,KCNE2,TNNI3K,MYH6,MYL4,PRKAG2,ANK2,CALM1,HCN4,KCNH2,KCNJ2,KCNJ5,RYR2,SCN4B,SCN5A
Human Phenotype	HP:0001692	Atrial arrhythmia		3.031e-26	2.307e-23	1.775e-24	1.28e-23	17	74	SCN10A,CACNA1C,KCNQ1,KCNE2,TNNI3K,MYH6,MYL4,PRKAG2,ANK2,CALM1,HCN4,KCNH2,KCNJ2,KCNJ5,RYR2,SCN4B,SCN5A
Human Phenotype	HP:0001695	Cardiac arrest		6.04e-26	4.597e-23	3.283e-24	2.368e-23	19	127	SCN10A,CACNA1C,KCNQ1,KCNE2,MYH6,CAV3,PRKAG2,AKAP9,ANK2,CALM1,HCN4,TRDN,KCNH2,KCNJ2,SNTA1,KCNJ5,RYR2,SCN4B,SCN5A
Human Phenotype	HP:0001662	Bradycardia		1.043e-25	7.938e-23	5.292e-24	3.817e-23	16	60	CACNA1D,KCNQ1,BVES,MYH6,MYL4,CAV3,PRKAG2,ANK2,CALM1,HCN4,KCNH2,KCNJ2,GNB5,SCN4B,SCN5A,PPA2
Human Phenotype	HP:0004308	Ventricular arrhythmia		1.134e-25	8.628e-23	5.393e-24	3.889e-23	19	131	SCN10A,CACNA1C,KCNQ1,KCNE2,MYH6,CAV3,PRKAG2,AKAP9,ANK2,CALM1,HCN4,TRDN,KCNH2,KCNJ2,SNTA1,KCNJ5,RYR2,SCN4B,SCN5A
Human Phenotype	HP:0004755	Supraventricular tachycardia		1.328e-25	1.01e-22	5.943e-24	4.286e-23	17	80	SCN10A,CACNA1C,KCNQ1,KCNE2,TNNI3K,MYH6,MYL4,PRKAG2,ANK2,CALM1,HCN4,KCNH2,KCNJ2,KCNJ5,RYR2,SCN4B,SCN5A
Human Phenotype	HP:0005115	Supraventricular arrhythmia		2.113e-25	1.608e-22	8.933e-24	6.443e-23	17	82	SCN10A,CACNA1C,KCNQ1,KCNE2,TNNI3K,MYH6,MYL4,PRKAG2,ANK2,CALM1,HCN4,KCNH2,KCNJ2,KCNJ5,RYR2,SCN4B,SCN5A
Human Phenotype	HP:0001645	Sudden cardiac death		3.027e-25	2.303e-22	1.212e-23	8.743e-23	18	108	SCN10A,CACNA1C,KCNQ1,KCNE2,CAV3,PRKAG2,AKAP9,ANK2,CALM1,HCN4,TRDN,KCNH2,KCNJ2,SNTA1,KCNJ5,RYR2,SCN4B,SCN5A
Human Phenotype	HP:0001664	Torsade de pointes		1.346e-23	1.024e-20	5.122e-22	3.694e-21	12	22	KCNQ1,KCNE2,CAV3,AKAP9,ANK2,CALM1,TRDN,KCNH2,SNTA1,KCNJ5,SCN4B,SCN5A
Human Phenotype	HP:0001649	Tachycardia		1.92e-23	1.461e-20	6.959e-22	5.019e-21	18	134	SCN10A,CACNA1C,KCNQ1,KCNE2,TNNI3K,MYH6,MYL4,PRKAG2,ANK2,CALM1,HCN4,TRDN,KCNH2,KCNJ2,KCNJ5,RYR2,SCN4B,SCN5A
Human Phenotype	HP:0006682	Ventricular extrasystoles		3.232e-23	2.459e-20	1.118e-21	8.063e-21	13	33	SCN10A,CACNA1C,KCNQ1,KCNE2,MYH6,ANK2,CALM1,HCN4,KCNH2,KCNJ2,KCNJ5,RYR2,SCN5A
Human Phenotype	HP:0011702	Abnormal electrophysiology of sinoatrial node origin		5.22e-23	3.972e-20	1.727e-21	1.246e-20	13	34	SCN10A,CACNA1C,KCNQ1,BVES,MYH6,CAV3,PRKAG2,ANK2,CALM1,HCN4,GNB5,SCN4B,SCN5A
Human Phenotype	HP:0004756	Ventricular tachycardia		4.493e-22	3.419e-19	1.425e-20	1.028e-19	14	54	SCN10A,CACNA1C,KCNQ1,MYH6,PRKAG2,ANK2,CALM1,HCN4,TRDN,KCNJ2,KCNJ5,RYR2,SCN4B,SCN5A
Human Phenotype	HP:0012722	Heart block		7.563e-20	5.755e-17	2.302e-18	1.66e-17	15	100	SCN10A,CACNA1C,CACNA1D,KCNQ1,TNNI3K,MYH6,PRKAG2,CALM1,HCN4,KCNH2,KCNJ2,KCNJ5,GNB5,SCN4B,SCN5A
Human Phenotype	HP:0031546	Cardiac conduction abnormality		8.864e-20	6.745e-17	2.594e-18	1.871e-17	15	101	SCN10A,CACNA1C,CACNA1D,KCNQ1,TNNI3K,MYH6,PRKAG2,CALM1,HCN4,KCNH2,KCNJ2,KCNJ5,GNB5,SCN4B,SCN5A
Human Phenotype	HP:0005150	Abnormal atrioventricular conduction		4.112e-19	3.129e-16	1.118e-17	8.06e-17	14	84	SCN10A,CACNA1C,CACNA1D,KCNQ1,TNNI3K,MYH6,PRKAG2,CALM1,HCN4,KCNH2,KCNJ2,KCNJ5,SCN4B,SCN5A
Human Phenotype	HP:0005142	Atrioventricular nodal disease		4.112e-19	3.129e-16	1.118e-17	8.06e-17	14	84	SCN10A,CACNA1C,CACNA1D,KCNQ1,TNNI3K,MYH6,PRKAG2,CALM1,HCN4,KCNH2,KCNJ2,KCNJ5,SCN4B,SCN5A
Human Phenotype	HP:0001962	Palpitations		1.692e-17	1.288e-14	4.441e-16	3.203e-15	12	58	SCN10A,CACNA1C,KCNQ1,MYH6,MYL4,PRKAG2,CALM1,HCN4,KCNH2,KCNJ2,KCNJ5,SCN5A
Human Phenotype	HP:0001699	Sudden death		2.084e-17	1.586e-14	5.288e-16	3.814e-15	11	41	CACNA1C,KCNQ1,KCNE2,MYH6,CAV3,ANK2,CALM1,KCNH2,RYR2,SCN4B,SCN5A
Human Phenotype	HP:0001688	Sinus bradycardia		5.647e-15	4.298e-12	1.345e-13	9.704e-13	7	10	BVES,MYH6,CAV3,PRKAG2,ANK2,HCN4,SCN5A
Human Phenotype	HP:0011025	Abnormal cardiovascular system physiology		5.657e-15	4.305e-12	1.345e-13	9.704e-13	25	1276	SCN10A,CACNA1C,CACNA1D,KCNQ1,KCNE2,BVES,TNNI3K,MYH6,MYL4,CAV3,PRKAG2,AKAP9,ANK2,CALM1,HCN4,TRDN,KCNH2,KCNJ2,SNTA1,KCNJ5,RYR2,GNB5,SCN4B,SCN5A,PPA2
Human Phenotype	HP:0001678	Atrioventricular block		8.233e-15	6.265e-12	1.843e-13	1.329e-12	10	46	CACNA1D,KCNQ1,MYH6,PRKAG2,HCN4,KCNH2,KCNJ2,KCNJ5,SCN4B,SCN5A
Human Phenotype	HP:0001668	Heart block		8.233e-15	6.265e-12	1.843e-13	1.329e-12	10	46	CACNA1D,KCNQ1,MYH6,PRKAG2,HCN4,KCNH2,KCNJ2,KCNJ5,SCN4B,SCN5A
Human Phenotype	HP:0001627	Abnormal heart morphology		5.663e-14	4.31e-11	1.231e-12	8.881e-12	25	1398	SCN10A,CACNA1C,CACNA1D,KCNQ1,KCNE2,BVES,TNNI3K,MYH6,MYL4,CAV3,PRKAG2,AKAP9,ANK2,CALM1,HCN4,TRDN,KCNH2,KCNJ2,SNTA1,KCNJ5,RYR2,GNB5,SCN4B,SCN5A,PPA2
Human Phenotype	HP:0004757	Paroxysmal atrial fibrillation		5.276e-13	4.015e-10	1.115e-11	8.045e-11	7	16	MYH6,MYL4,PRKAG2,HCN4,KCNJ2,KCNJ5,SCN5A
Human Phenotype	HP:0011704	Sick sinus syndrome		5.274e-12	4.013e-09	1.085e-10	7.823e-10	7	21	SCN10A,CACNA1C,MYH6,CALM1,HCN4,GNB5,SCN5A
Human Phenotype	HP:0011703	Sinus tachycardia		1.97e-11	1.499e-08	3.945e-10	2.845e-09	6	13	KCNQ1,MYH6,PRKAG2,HCN4,SCN4B,SCN5A
Human Phenotype	HP:0030680	Abnormality of cardiovascular system morphology		2.319e-11	1.765e-08	4.525e-10	3.264e-09	25	1775	SCN10A,CACNA1C,CACNA1D,KCNQ1,KCNE2,BVES,TNNI3K,MYH6,MYL4,CAV3,PRKAG2,AKAP9,ANK2,CALM1,HCN4,TRDN,KCNH2,KCNJ2,SNTA1,KCNJ5,RYR2,GNB5,SCN4B,SCN5A,PPA2
Human Phenotype	HP:0006696	Polymorphic and polytopic ventricular extrasystoles		3.435e-10	2.614e-07	6.535e-09	4.713e-08	5	9	KCNQ1,KCNE2,ANK2,KCNH2,RYR2
Human Phenotype	HP:0004754	Permanent atrial fibrillation		6.221e-10	4.734e-07	1.155e-08	8.328e-08	4	4	MYH6,MYL4,HCN4,SCN5A
Human Phenotype	HP:0011663	Right ventricular cardiomyopathy		7.939e-09	6.042e-06	1.439e-07	1.038e-06	6	31	SCN10A,CACNA1C,CALM1,HCN4,RYR2,SCN5A
Human Phenotype	HP:0011706	Second degree atrioventricular block		9.223e-09	7.019e-06	1.632e-07	1.177e-06	4	6	CACNA1D,MYH6,HCN4,SCN5A
Human Phenotype	HP:0001635	Congestive heart failure		1.077e-08	8.197e-06	1.863e-07	1.344e-06	13	380	SCN10A,CACNA1C,KCNQ1,TNNI3K,MYH6,CAV3,PRKAG2,CALM1,HCN4,KCNJ5,SCN4B,SCN5A,PPA2
Human Phenotype	HP:0004749	Atrial flutter		1.162e-08	8.839e-06	1.922e-07	1.386e-06	5	16	TNNI3K,MYH6,PRKAG2,HCN4,SCN5A
Human Phenotype	HP:0005141	Episodes of ventricular tachycardia		1.162e-08	8.839e-06	1.922e-07	1.386e-06	5	16	SCN10A,CACNA1C,CALM1,HCN4,SCN5A
Human Phenotype	HP:0011710	Bundle branch block		1.204e-08	9.16e-06	1.949e-07	1.406e-06	7	58	SCN10A,CACNA1C,TNNI3K,PRKAG2,CALM1,HCN4,SCN5A
Human Phenotype	HP:0001639	Hypertrophic cardiomyopathy		1.755e-08	1.335e-05	2.782e-07	2.007e-06	11	250	SCN10A,CACNA1C,KCNQ1,MYH6,CAV3,PRKAG2,CALM1,HCN4,SCN4B,SCN5A,PPA2
Human Phenotype	HP:0025478	Atrial standstill		2.144e-08	1.632e-05	3.33e-07	2.402e-06	4	7	ANK2,CALM1,RYR2,SCN5A
Human Phenotype	HP:0003679	Pace of progression		3.78e-08	2.876e-05	5.327e-07	3.842e-06	11	269	CACNA1C,KCNQ1,KCNE2,MYH6,CAV3,ANK2,CALM1,KCNH2,RYR2,SCN4B,SCN5A
Human Phenotype	HP:0040006	Mortality/Aging		3.78e-08	2.876e-05	5.327e-07	3.842e-06	11	269	CACNA1C,KCNQ1,KCNE2,MYH6,CAV3,ANK2,CALM1,KCNH2,RYR2,SCN4B,SCN5A
Human Phenotype	HP:0011420	Age of death		3.78e-08	2.876e-05	5.327e-07	3.842e-06	11	269	CACNA1C,KCNQ1,KCNE2,MYH6,CAV3,ANK2,CALM1,KCNH2,RYR2,SCN4B,SCN5A
Human Phenotype	HP:0012823	Clinical modifier		3.78e-08	2.876e-05	5.327e-07	3.842e-06	11	269	CACNA1C,KCNQ1,KCNE2,MYH6,CAV3,ANK2,CALM1,KCNH2,RYR2,SCN4B,SCN5A
Human Phenotype	HP:0000004	Onset and clinical course		3.78e-08	2.876e-05	5.327e-07	3.842e-06	11	269	CACNA1C,KCNQ1,KCNE2,MYH6,CAV3,ANK2,CALM1,KCNH2,RYR2,SCN4B,SCN5A
Human Phenotype	HP:0012232	Shortened QT interval		4.273e-08	3.252e-05	5.913e-07	4.264e-06	4	8	CACNA1C,KCNQ1,KCNH2,KCNJ2
Human Phenotype	HP:0011712	Right bundle branch block		1.247e-07	9.491e-05	1.695e-06	1.222e-05	6	48	SCN10A,CACNA1C,PRKAG2,CALM1,HCN4,SCN5A
Human Phenotype	HP:0011707	Mobitz I atrioventricular block		1.33e-07	0.0001012	1.776e-06	1.281e-05	3	3	MYH6,HCN4,SCN5A
Human Phenotype	HP:0001638	Cardiomyopathy		3.313e-07	0.0002521	4.347e-06	3.135e-05	13	505	SCN10A,CACNA1C,KCNQ1,TNNI3K,MYH6,CAV3,PRKAG2,CALM1,HCN4,RYR2,SCN4B,SCN5A,PPA2
Human Phenotype	HP:0001637	Abnormal myocardium morphology		6.124e-07	0.000466	7.899e-06	5.697e-05	13	532	SCN10A,CACNA1C,KCNQ1,TNNI3K,MYH6,CAV3,PRKAG2,CALM1,HCN4,RYR2,SCN4B,SCN5A,PPA2
Human Phenotype	HP:0100710	Impulsivity		1.037e-06	0.0007894	1.316e-05	9.49e-05	6	68	KCNQ1,MYH6,PRKAG2,HCN4,SCN4B,SCN5A
Human Phenotype	HP:0002321	Vertigo		1.068e-06	0.0008127	1.325e-05	9.558e-05	7	110	MYH6,PRKAG2,CALM1,HCN4,TRDN,RYR2,SCN5A
Human Phenotype	HP:0005184	Prolonged QTc interval		1.08e-06	0.0008216	1.325e-05	9.558e-05	4	16	KCNQ1,SNTA1,SCN4B,SCN5A
Human Phenotype	HP:0011327	Posterior plagiocephaly		2.62e-06	0.001994	3.165e-05	0.0002283	3	6	KCNQ1,SCN4B,SCN5A
Human Phenotype	HP:0005949	Apneic episodes in infancy		4.57e-06	0.003478	5.434e-05	0.0003919	3	7	KCNQ1,SCN4B,SCN5A
Human Phenotype	HP:0001751	Vestibular dysfunction		5.441e-06	0.004141	6.371e-05	0.0004595	7	140	MYH6,PRKAG2,CALM1,HCN4,TRDN,RYR2,SCN5A
Human Phenotype	HP:0200048	Cyanotic episode		7.286e-06	0.005545	8.401e-05	0.0006059	3	8	KCNQ1,SCN4B,SCN5A
Human Phenotype	HP:0000734	Disinhibition		8.462e-06	0.006439	9.576e-05	0.0006907	6	97	KCNQ1,MYH6,PRKAG2,HCN4,SCN4B,SCN5A
Human Phenotype	HP:0001716	Wolff-Parkinson-White syndrome		8.557e-06	0.006512	9.576e-05	0.0006907	4	26	KCNQ1,PRKAG2,SCN4B,SCN5A
Human Phenotype	HP:0001700	Myocardial necrosis		1.089e-05	0.008288	0.0001201	0.0008663	3	9	KCNQ1,SCN4B,SCN5A
Human Phenotype	HP:0000719	Inappropriate behavior		1.944e-05	0.01479	0.0002113	0.001524	6	112	KCNQ1,MYH6,PRKAG2,HCN4,SCN4B,SCN5A
Human Phenotype	HP:0002615	Hypotension		2.548e-05	0.01939	0.0002731	0.00197	8	247	SCN10A,CACNA1C,KCNQ1,PRKAG2,CALM1,HCN4,SCN4B,SCN5A
Human Phenotype	HP:0005147	Bidirectional ventricular ectopy		2.722e-05	0.02071	0.0002762	0.001992	2	2	KCNJ2,KCNJ5
Human Phenotype	HP:0005478	Prominent frontal sinuses		2.722e-05	0.02071	0.0002762	0.001992	2	2	KCNJ2,KCNJ5
Human Phenotype	HP:0025072	Prominent U wave		2.722e-05	0.02071	0.0002762	0.001992	2	2	KCNJ2,KCNJ5
Human Phenotype	HP:0025070	Abnormal U wave		2.722e-05	0.02071	0.0002762	0.001992	2	2	KCNJ2,KCNJ5
Human Phenotype	HP:0007042	Focal white matter lesions		2.822e-05	0.02148	0.0002826	0.002038	3	12	KCNQ1,SCN4B,SCN5A
Human Phenotype	HP:0004309	Ventricular preexcitation		2.902e-05	0.02208	0.0002868	0.002069	4	35	KCNQ1,PRKAG2,SCN4B,SCN5A
Human Phenotype	HP:0001711	Abnormal left ventricle morphology		3.407e-05	0.02592	0.0003324	0.002397	7	185	CACNA1D,MYH6,CAV3,PRKAG2,HCN4,KCNJ5,SCN5A
Human Phenotype	HP:0006543	Cardiorespiratory arrest		3.656e-05	0.02782	0.0003522	0.00254	3	13	KCNQ1,SCN4B,SCN5A
Human Phenotype	HP:0001709	Third degree atrioventricular block		4.637e-05	0.03529	0.0004357	0.003142	3	14	MYH6,HCN4,SCN5A
Human Phenotype	HP:0011713	Left bundle branch block		4.637e-05	0.03529	0.0004357	0.003142	3	14	TNNI3K,PRKAG2,SCN5A
Human Phenotype	HP:0004763	Paroxysmal supraventricular tachycardia		8.1e-05	0.06164	0.0007426	0.005356	2	3	PRKAG2,SCN5A
Human Phenotype	HP:0200128	Biventricular hypertrophy		8.1e-05	0.06164	0.0007426	0.005356	2	3	CACNA1D,PRKAG2
Human Phenotype	HP:0011419	Placental abruption		8.572e-05	0.06523	0.0007766	0.005601	3	17	KCNQ1,SCN4B,SCN5A
Human Phenotype	HP:0006970	Periventricular leukomalacia		0.0001213	0.09231	0.001086	0.007832	3	19	KCNQ1,SCN4B,SCN5A
Human Phenotype	HP:0001985	Hypoketotic hypoglycemia		0.0001422	0.1082	0.001244	0.008971	3	20	KCNQ1,SCN4B,SCN5A
Human Phenotype	HP:0010536	Central sleep apnea		0.0001422	0.1082	0.001244	0.008971	3	20	KCNQ1,SCN4B,SCN5A
Human Phenotype	HP:0003779	Antegonial notching of mandible		0.0001615	0.1229	0.001396	0.01007	2	4	KCNJ2,KCNJ5
Human Phenotype	HP:0002271	Autonomic dysregulation		0.0001908	0.1452	0.001613	0.01163	3	22	KCNQ1,SCN4B,SCN5A
Human Phenotype	HP:0007110	Central hypoventilation		0.0001908	0.1452	0.001613	0.01163	3	22	KCNQ1,SCN4B,SCN5A
Human Phenotype	HP:0002564	Malformation of the heart and great vessels		0.0002605	0.1983	0.002179	0.01572	15	1200	SCN10A,CACNA1C,CACNA1D,KCNQ1,TNNI3K,MYH6,CAV3,PRKAG2,CALM1,HCN4,KCNJ5,RYR2,SCN4B,SCN5A,PPA2
Human Phenotype	HP:0000967	Petechiae		0.0003176	0.2417	0.002599	0.01874	3	26	KCNQ1,SCN4B,SCN5A
Human Phenotype	HP:0031365	Macular purpura		0.0003176	0.2417	0.002599	0.01874	3	26	KCNQ1,SCN4B,SCN5A
Human Phenotype	HP:0003778	Short mandibular rami		0.000401	0.3052	0.003146	0.02269	2	6	KCNJ2,KCNJ5
Human Phenotype	HP:0001864	Clinodactyly of the 5th toe		0.000401	0.3052	0.003146	0.02269	2	6	KCNJ2,KCNJ5
Human Phenotype	HP:3000003	Abnormal mandibular ramus morphology		0.000401	0.3052	0.003146	0.02269	2	6	KCNJ2,KCNJ5
Human Phenotype	HP:0010344	Deviation of the 5th toe		0.000401	0.3052	0.003146	0.02269	2	6	KCNJ2,KCNJ5
Human Phenotype	HP:3000001	Abnormal heart morphology		0.0004778	0.3636	0.00371	0.02676	6	199	CACNA1C,KCNQ1,MYH6,PRKAG2,SCN4B,SCN5A
Human Phenotype	HP:0001670	Asymmetric septal hypertrophy		0.000489	0.3721	0.003759	0.02711	3	30	MYH6,CAV3,PRKAG2
Human Phenotype	HP:0000598	Abnormality of the ear		0.0005116	0.3894	0.003894	0.02808	18	1775	CACNA1D,KCNQ1,KCNE2,MYH6,CAV3,PRKAG2,AKAP9,ANK2,CALM1,HCN4,TRDN,KCNH2,KCNJ2,SNTA1,KCNJ5,RYR2,SCN4B,SCN5A
Human Phenotype	HP:0006597	Diaphragmatic paralysis		0.0005395	0.4105	0.004065	0.02932	3	31	KCNQ1,SCN4B,SCN5A
Human Phenotype	HP:0010753	Midline defect of mandible		0.0005596	0.4259	0.004175	0.03011	2	7	KCNJ2,KCNJ5
Human Phenotype	HP:0001712	Left ventricular hypertrophy		0.0006236	0.4746	0.004608	0.03323	5	136	CACNA1D,PRKAG2,HCN4,KCNJ5,SCN5A
Human Phenotype	HP:0001693	Cardiac shunt		0.0006502	0.4948	0.004713	0.03399	3	33	KCNQ1,SCN4B,SCN5A
Human Phenotype	HP:0001694	Right-to-left shunt		0.0006502	0.4948	0.004713	0.03399	3	33	KCNQ1,SCN4B,SCN5A
Human Phenotype	HP:0000961	Cyanosis		0.0006777	0.5157	0.004865	0.03509	4	78	KCNQ1,PRKAG2,SCN4B,SCN5A
Human Phenotype	HP:0005943	Respiratory arrest		0.0007107	0.5408	0.005054	0.03645	3	34	KCNQ1,SCN4B,SCN5A
Human Phenotype	HP:0002781	Upper airway obstruction		0.0007746	0.5894	0.005458	0.03936	3	35	KCNQ1,SCN4B,SCN5A
Human Phenotype	HP:0001713	Abnormal cardiac ventricle morphology		0.0008422	0.6409	0.00588	0.04241	9	514	CACNA1C,CACNA1D,MYH6,CAV3,PRKAG2,HCN4,KCNJ5,RYR2,SCN5A
Human Phenotype	HP:0001655	Patent foramen ovale		0.0009131	0.6949	0.006317	0.04556	3	37	CACNA1C,CACNA1D,PRKAG2
Human Phenotype	HP:0008153	Periodic hypokalemic paresis		0.0009531	0.7253	0.006534	0.04713	2	9	KCNJ2,KCNJ5
Human Phenotype	HP:0009113	Diaphragmatic weakness		0.001066	0.8116	0.007182	0.0518	3	39	KCNQ1,SCN4B,SCN5A
Human Phenotype	HP:0002871	Central apnea		0.001066	0.8116	0.007182	0.0518	3	39	KCNQ1,SCN4B,SCN5A
Human Phenotype	HP:0000696	Delayed eruption of permanent teeth		0.001188	0.9037	0.007927	0.05717	2	10	KCNJ2,KCNJ5
Human Phenotype	HP:0001640	Cardiomegaly		0.001268	0.9649	0.00839	0.06052	5	159	CACNA1C,KCNQ1,PRKAG2,SCN4B,SCN5A
Human Phenotype	HP:0030972	Abnormal systemic blood pressure		0.001569	1	0.01029	0.07422	10	681	SCN10A,CACNA1C,CACNA1D,KCNQ1,PRKAG2,CALM1,HCN4,KCNJ5,SCN4B,SCN5A
Human Phenotype	HP:0100767	Abnormality of the placenta		0.001729	1	0.01088	0.07849	3	46	KCNQ1,SCN4B,SCN5A
Human Phenotype	HP:0003351	Decreased circulating renin level		0.00173	1	0.01088	0.07849	2	12	CACNA1D,KCNJ5
Human Phenotype	HP:0006335	Persistence of primary teeth		0.00173	1	0.01088	0.07849	2	12	KCNJ2,KCNJ5
Human Phenotype	HP:0001863	Toe clinodactyly		0.00173	1	0.01088	0.07849	2	12	KCNJ2,KCNJ5
Human Phenotype	HP:0011711	Left anterior fascicular block		0.00173	1	0.01088	0.07849	2	12	TNNI3K,SCN5A
Human Phenotype	HP:0031466	Impairment in personality functioning		0.001898	1	0.01184	0.0854	9	575	KCNQ1,MYH6,PRKAG2,HCN4,TRDN,KCNJ2,KCNJ5,SCN4B,SCN5A
Human Phenotype	HP:0001714	Ventricular hypertrophy		0.002097	1	0.01297	0.09356	5	178	CACNA1D,PRKAG2,HCN4,KCNJ5,SCN5A
Human Phenotype	HP:0002518	Abnormality of the periventricular white matter		0.00233	1	0.0143	0.1031	3	51	KCNQ1,SCN4B,SCN5A
Human Phenotype	HP:0001262	Excessive daytime somnolence		0.003048	1	0.01855	0.1338	3	56	KCNQ1,SCN4B,SCN5A
Human Phenotype	HP:0003768	Periodic paralysis		0.003105	1	0.01876	0.1353	2	16	KCNJ2,KCNJ5
Human Phenotype	HP:0006846	Acute encephalopathy		0.003206	1	0.01921	0.1386	3	57	KCNQ1,SCN4B,SCN5A
Human Phenotype	HP:0001787	Abnormal delivery		0.003779	1	0.02247	0.1621	4	124	CACNA1D,KCNQ1,SCN4B,SCN5A
Human Phenotype	HP:0001742	Nasal obstruction		0.004261	1	0.02513	0.1813	3	63	KCNQ1,SCN4B,SCN5A
Human Phenotype	HP:0001978	Extramedullary hematopoiesis		0.004454	1	0.02608	0.1881	3	64	KCNQ1,SCN4B,SCN5A
Human Phenotype	HP:0100749	Chest pain		0.004671	1	0.02714	0.1957	5	214	SCN10A,CACNA1C,CALM1,HCN4,SCN5A
Human Phenotype	HP:0012272	J wave		0.005339	1	0.02802	0.2021	1	1	CACNA1C
Human Phenotype	HP:0003559	Muscle hyperirritability		0.005339	1	0.02802	0.2021	1	1	CAV3
Human Phenotype	HP:0004758	Effort-induced polymorphic ventricular tachycardia		0.005339	1	0.02802	0.2021	1	1	RYR2
Human Phenotype	HP:0012266	T-wave alternans		0.005339	1	0.02802	0.2021	1	1	SCN4B
Human Phenotype	HP:0005155	Ventricular escape rhythm		0.005339	1	0.02802	0.2021	1	1	SCN5A
Human Phenotype	HP:0006684	Ventricular preexcitation with multiple accessory pathways		0.005339	1	0.02802	0.2021	1	1	PRKAG2
Human Phenotype	HP:0006688	Paroxysmal tachycardia		0.005339	1	0.02802	0.2021	1	1	PRKAG2
Human Phenotype	HP:0011642	Abnormal coronary sinus morphology		0.005339	1	0.02802	0.2021	1	1	PRKAG2
Human Phenotype	HP:0011644	Coronary sinus diverticulum		0.005339	1	0.02802	0.2021	1	1	PRKAG2
Human Phenotype	HP:0011851	Hemopericardium		0.005339	1	0.02802	0.2021	1	1	PRKAG2
Human Phenotype	HP:0011740	Glucocortocoid-insensitive primary hyperaldosteronism		0.005339	1	0.02802	0.2021	1	1	KCNJ5
Human Phenotype	HP:0003760	Percussion-induced rapid rolling muscle contractions		0.005339	1	0.02802	0.2021	1	1	CAV3
Human Phenotype	HP:0031005	Hyperalgesia		0.005339	1	0.02802	0.2021	1	1	SCN10A
Human Phenotype	HP:0011687	AV nodal tachycardia		0.005339	1	0.02802	0.2021	1	1	PRKAG2
Human Phenotype	HP:0003350	Abnormality of the renin-aldosterone axis		0.005862	1	0.03056	0.2204	2	22	CACNA1D,KCNJ5
Human Phenotype	HP:0100598	Pulmonary edema		0.006601	1	0.03417	0.2465	4	145	KCNQ1,PRKAG2,SCN4B,SCN5A
Human Phenotype	HP:0003470	Paralysis		0.006822	1	0.03508	0.253	5	234	KCNQ1,KCNJ2,KCNJ5,SCN4B,SCN5A
Human Phenotype	HP:0040084	Abnormal circulating renin		0.006959	1	0.03554	0.2564	2	24	CACNA1D,KCNJ5
Human Phenotype	HP:0001194	Abnormalities of placenta or umbilical cord		0.007207	1	0.03656	0.2637	3	76	KCNQ1,SCN4B,SCN5A
Human Phenotype	HP:0002870	Obstructive sleep apnea		0.007473	1	0.03766	0.2716	3	77	KCNQ1,SCN4B,SCN5A
Human Phenotype	HP:0002021	Pyloric stenosis		0.008306	1	0.04159	0.2999	3	80	KCNQ1,SCN4B,SCN5A
Human Phenotype	HP:0001943	Hypoglycemia		0.008549	1	0.04252	0.3067	5	247	CACNA1C,KCNQ1,PRKAG2,SCN4B,SCN5A
Human Phenotype	HP:0004400	Abnormality of the pylorus		0.008891	1	0.04394	0.3169	3	82	KCNQ1,SCN4B,SCN5A

## Sheet: Mouse Phenotype
Category	ID	Name	Source	p-value	q-value Bonferroni	q-value FDR B&H	q-value FDR B&Y	Hit Count in Query List	Hit Count in Genome	Hit in Query List
Mouse Phenotype	MP:0001629	abnormal heart rate		1.183e-15	1.219e-12	1.219e-12	9.159e-12	14	312	SCN10A,CACNA1C,CACNA1D,SHOX2,BVES,MYH6,PRKAG2,ANK2,CALM1,HCN4,KCNH2,KCNJ5,RYR2,SCN5A
Mouse Phenotype	MP:0004085	abnormal heartbeat		1.178e-14	1.213e-11	6.066e-12	4.559e-11	14	368	SCN10A,CACNA1C,CACNA1D,SHOX2,BVES,MYH6,PRKAG2,ANK2,CALM1,HCN4,KCNH2,KCNJ5,RYR2,SCN5A
Mouse Phenotype	MP:0003137	abnormal impulse conducting system conduction		5.147e-14	5.302e-11	1.767e-11	1.328e-10	12	235	SCN10A,CACNA1D,KCNQ1,BVES,MYH6,PRKAG2,ANK2,HCN4,KCNE1,RYR2,GNB5,SCN5A
Mouse Phenotype	MP:0006142	abnormal sinoatrial node conduction		8.847e-14	9.113e-11	2.278e-11	1.712e-10	8	47	KCNQ1,BVES,MYH6,PRKAG2,ANK2,HCN4,GNB5,SCN5A
Mouse Phenotype	MP:0005333	decreased heart rate		1.7e-13	1.751e-10	3.503e-11	2.632e-10	11	188	SCN10A,CACNA1C,CACNA1D,SHOX2,BVES,MYH6,PRKAG2,HCN4,KCNH2,RYR2,SCN5A
Mouse Phenotype	MP:0010637	sinus bradycardia		2.802e-13	2.886e-10	4.809e-11	3.614e-10	6	14	SCN10A,CACNA1D,BVES,PRKAG2,RYR2,SCN5A
Mouse Phenotype	MP:0001636	irregular heartbeat		6.304e-12	6.493e-09	9.276e-10	6.971e-09	8	78	CACNA1C,CACNA1D,SHOX2,MYH6,HCN4,KCNH2,RYR2,SCN5A
Mouse Phenotype	MP:0001544	abnormal cardiovascular system physiology		1.265e-11	1.303e-08	1.629e-09	1.224e-08	20	1784	SCN10A,CACNA1C,CACNA1D,KCNQ1,SHOX2,BVES,TNNI3K,MYH6,CAV3,PRKAG2,ANK2,CALM1,HCN4,KCNE1,KCNH2,KCNJ2,KCNJ5,RYR2,GNB5,SCN5A
Mouse Phenotype	MP:0004115	abnormal sinoatrial node morphology		1.715e-09	1.766e-06	1.962e-07	1.475e-06	4	8	SHOX2,BVES,PRKAG2,HCN4
Mouse Phenotype	MP:0002106	abnormal muscle physiology		1.798e-08	1.852e-05	1.764e-06	1.325e-05	14	1061	CACNA1C,KCNQ1,BVES,MYH6,CAV3,PRKAG2,ANK2,HCN4,TRDN,KCNH2,KCNJ2,RYR2,GNB5,SCN5A
Mouse Phenotype	MP:0010508	abnormal heart electrocardiography waveform feature		1.884e-08	1.94e-05	1.764e-06	1.325e-05	8	211	SCN10A,CACNA1D,KCNQ1,MYH6,HCN4,KCNE1,RYR2,SCN5A
Mouse Phenotype	MP:0004123	abnormal impulse conducting system morphology		4.402e-08	4.534e-05	3.778e-06	2.839e-05	4	16	SHOX2,BVES,PRKAG2,HCN4
Mouse Phenotype	MP:0005369	muscle phenotype		6.339e-08	6.529e-05	5.022e-06	3.774e-05	16	1632	CACNA1C,KCNQ1,SHOX2,BVES,TNNI3K,MYH6,CAV3,PRKAG2,ANK2,HCN4,TRDN,KCNH2,KCNJ2,RYR2,GNB5,SCN5A
Mouse Phenotype	MP:0010559	heart block		9.72e-08	0.0001001	7.151e-06	5.374e-05	6	100	CACNA1D,KCNQ1,MYH6,HCN4,RYR2,SCN5A
Mouse Phenotype	MP:0004215	abnormal myocardial fiber physiology		1.322e-07	0.0001362	9.079e-06	6.823e-05	7	178	CACNA1C,CACNA1D,TNNI3K,MYH6,KCNE1,RYR2,SCN5A
Mouse Phenotype	MP:0002626	increased heart rate		2.018e-07	0.0002079	1.299e-05	9.765e-05	6	113	CACNA1D,PRKAG2,CALM1,KCNJ5,RYR2,SCN5A
Mouse Phenotype	MP:0010630	abnormal cardiac muscle tissue morphology		4.092e-07	0.0004214	2.479e-05	0.0001863	10	584	CACNA1C,SHOX2,BVES,TNNI3K,MYH6,CAV3,PRKAG2,HCN4,RYR2,SCN5A
Mouse Phenotype	MP:0010519	atrioventricular block		4.656e-07	0.0004796	2.664e-05	0.0002002	5	68	KCNQ1,MYH6,HCN4,RYR2,SCN5A
Mouse Phenotype	MP:0008543	atrial fibrillation		9.795e-07	0.001009	5.31e-05	0.0003991	3	9	CACNA1D,RYR2,SCN5A
Mouse Phenotype	MP:0006141	abnormal atrioventricular node conduction		1.511e-06	0.001557	7.784e-05	0.000585	5	86	KCNQ1,MYH6,HCN4,RYR2,SCN5A
Mouse Phenotype	MP:0010505	abnormal T wave		1.918e-06	0.001976	9.408e-05	0.000707	3	11	KCNQ1,RYR2,SCN5A
Mouse Phenotype	MP:0003105	abnormal heart atrium morphology		2.497e-06	0.002572	0.0001169	0.0008787	7	275	SHOX2,BVES,MYH6,CAV3,PRKAG2,HCN4,SCN5A
Mouse Phenotype	MP:0005140	decreased cardiac muscle contractility		2.883e-06	0.002969	0.0001291	0.0009702	7	281	CACNA1C,MYH6,CAV3,PRKAG2,HCN4,RYR2,SCN5A
Mouse Phenotype	MP:0006109	fibrillation		4.211e-06	0.004338	0.0001807	0.001358	3	14	CACNA1D,RYR2,SCN5A
Mouse Phenotype	MP:0003896	prolonged PR interval		4.86e-06	0.005006	0.0001925	0.001447	4	49	KCNQ1,MYH6,HCN4,SCN5A
Mouse Phenotype	MP:0003922	abnormal heart right atrium morphology		4.86e-06	0.005006	0.0001925	0.001447	4	49	SHOX2,BVES,PRKAG2,HCN4
Mouse Phenotype	MP:0003233	prolonged QT interval		6.18e-06	0.006365	0.0002357	0.001772	4	52	KCNQ1,MYH6,KCNE1,SCN5A
Mouse Phenotype	MP:0004122	abnormal sinus arrhythmia		7.748e-06	0.00798	0.000285	0.002142	4	55	CACNA1D,ANK2,HCN4,RYR2
Mouse Phenotype	MP:0002972	abnormal cardiac muscle contractility		9.556e-06	0.009843	0.0003394	0.002551	7	337	CACNA1C,MYH6,CAV3,PRKAG2,HCN4,RYR2,SCN5A
Mouse Phenotype	MP:0003901	abnormal PR interval		1.514e-05	0.01559	0.0005197	0.003905	4	65	KCNQ1,MYH6,HCN4,SCN5A
Mouse Phenotype	MP:0000738	impaired muscle contractility		1.666e-05	0.01716	0.0005535	0.00416	7	367	CACNA1C,MYH6,CAV3,PRKAG2,HCN4,RYR2,SCN5A
Mouse Phenotype	MP:0003928	increased heart rate variability		1.76e-05	0.01812	0.0005663	0.004256	3	22	CACNA1D,ANK2,HCN4
Mouse Phenotype	MP:0003899	abnormal QT interval		2.033e-05	0.02094	0.0006347	0.004769	4	70	KCNQ1,MYH6,KCNE1,SCN5A
Mouse Phenotype	MP:0000278	abnormal myocardial fiber morphology		2.15e-05	0.02214	0.0006513	0.004895	6	252	CACNA1C,TNNI3K,MYH6,CAV3,RYR2,SCN5A
Mouse Phenotype	MP:0002833	increased heart weight		2.299e-05	0.02368	0.0006765	0.005084	6	255	CACNA1C,KCNQ1,MYH6,CAV3,RYR2,SCN5A
Mouse Phenotype	MP:0002953	thick ventricular wall		2.674e-05	0.02754	0.000765	0.005749	4	75	MYH6,CAV3,RYR2,SCN5A
Mouse Phenotype	MP:0004070	abnormal P wave		3.316e-05	0.03415	0.0009231	0.006937	3	27	KCNQ1,MYH6,SCN5A
Mouse Phenotype	MP:0002108	abnormal muscle morphology		4.282e-05	0.0441	0.001161	0.008722	11	1205	CACNA1C,SHOX2,BVES,TNNI3K,MYH6,CAV3,PRKAG2,HCN4,TRDN,RYR2,SCN5A
Mouse Phenotype	MP:0004145	abnormal muscle electrophysiology		5.064e-05	0.05216	0.001337	0.01005	3	31	CACNA1C,TRDN,KCNH2
Mouse Phenotype	MP:0008001	hypochlorhydria		5.364e-05	0.05524	0.001381	0.01038	2	5	KCNQ1,KCNE2
Mouse Phenotype	MP:0005620	abnormal muscle contractility		9.157e-05	0.09432	0.0023	0.01729	7	479	CACNA1C,MYH6,CAV3,PRKAG2,HCN4,RYR2,SCN5A
Mouse Phenotype	MP:0004087	abnormal muscle fiber morphology		9.904e-05	0.102	0.002429	0.01825	7	485	CACNA1C,TNNI3K,MYH6,CAV3,TRDN,RYR2,SCN5A
Mouse Phenotype	MP:0003141	cardiac fibrosis		0.0001103	0.1136	0.002571	0.01932	5	208	MYH6,CAV3,HCN4,RYR2,SCN5A
Mouse Phenotype	MP:0006110	ventricular fibrillation		0.0001123	0.1157	0.002571	0.01932	2	7	RYR2,SCN5A
Mouse Phenotype	MP:0002880	opisthotonus		0.0001123	0.1157	0.002571	0.01932	2	7	KCNQ1,GNB5
Mouse Phenotype	MP:0006024	collapsed Reissner membrane		0.0001495	0.154	0.003209	0.02411	2	8	KCNQ1,KCNE1
Mouse Phenotype	MP:0004731	increased circulating gastrin level		0.0001495	0.154	0.003209	0.02411	2	8	KCNQ1,KCNE2
Mouse Phenotype	MP:0004530	absent outer hair cell stereocilia		0.0001495	0.154	0.003209	0.02411	2	8	CACNA1D,KCNE1
Mouse Phenotype	MP:0004857	abnormal heart weight		0.0001568	0.1615	0.003296	0.02477	6	360	CACNA1C,KCNQ1,MYH6,CAV3,RYR2,SCN5A
Mouse Phenotype	MP:0006138	congestive heart failure		0.0001681	0.1732	0.003463	0.02603	4	120	CACNA1C,MYH6,RYR2,SCN5A
Mouse Phenotype	MP:0001625	cardiac hypertrophy		0.0001842	0.1897	0.00372	0.02796	5	232	CACNA1C,KCNQ1,MYH6,CAV3,RYR2
Mouse Phenotype	MP:0004334	utricular macular degeneration		0.000192	0.1977	0.003802	0.02858	2	9	KCNQ1,KCNE1
Mouse Phenotype	MP:0002272	abnormal nervous system electrophysiology		0.0002017	0.2078	0.00392	0.02946	6	377	SCN10A,CACNA1D,HCN4,RYR2,SCN4B,SCN5A
Mouse Phenotype	MP:0000266	abnormal heart morphology		0.000239	0.2462	0.004487	0.03372	12	1723	CACNA1C,KCNQ1,SHOX2,BVES,TNNI3K,MYH6,CAV3,PRKAG2,HCN4,KCNH2,RYR2,SCN5A
Mouse Phenotype	MP:0004730	abnormal circulating gastrin level		0.0002396	0.2468	0.004487	0.03372	2	10	KCNQ1,KCNE2
Mouse Phenotype	MP:0004409	abnormal crista ampullaris neuroepithelium morphology		0.0002924	0.3012	0.005379	0.04042	2	11	KCNQ1,KCNE1
Mouse Phenotype	MP:0010504	abnormal RR interval		0.0003505	0.361	0.006333	0.04759	3	59	SCN10A,CACNA1D,MYH6
Mouse Phenotype	MP:0005402	abnormal action potential		0.0003755	0.3868	0.006555	0.04926	4	148	SCN10A,CACNA1D,SCN4B,SCN5A
Mouse Phenotype	MP:0001523	impaired righting response		0.0003755	0.3868	0.006555	0.04926	4	148	SCN10A,KCNQ1,KCNE1,GNB5
Mouse Phenotype	MP:0002857	cochlear ganglion degeneration		0.0003868	0.3984	0.00664	0.0499	3	61	CACNA1D,KCNQ1,KCNE1
Mouse Phenotype	MP:0011953	prolonged PQ interval		0.0004135	0.4259	0.006982	0.05247	2	13	HCN4,SCN5A
Mouse Phenotype	MP:0006021	abnormal Reissner membrane morphology		0.000555	0.5717	0.009074	0.06819	2	15	KCNQ1,KCNE1
Mouse Phenotype	MP:0008006	increased stomach pH		0.000555	0.5717	0.009074	0.06819	2	15	KCNQ1,KCNE2
Mouse Phenotype	MP:0002862	altered righting response		0.0005799	0.5973	0.009333	0.07014	4	166	SCN10A,KCNQ1,KCNE1,GNB5
Mouse Phenotype	MP:0005330	cardiomyopathy		0.0006344	0.6534	0.01005	0.07554	4	170	MYH6,CAV3,RYR2,SCN5A
Mouse Phenotype	MP:0002625	heart left ventricle hypertrophy		0.000656	0.6756	0.01024	0.07693	3	73	MYH6,CAV3,RYR2
Mouse Phenotype	MP:0002980	abnormal postural reflex		0.0007227	0.7443	0.01111	0.08349	4	176	SCN10A,KCNQ1,KCNE1,GNB5
Mouse Phenotype	MP:0004564	enlarged myocardial fiber		0.0007379	0.7601	0.01118	0.084	3	76	CACNA1C,MYH6,SCN5A
Mouse Phenotype	MP:0008022	dilated heart ventricle		0.0007539	0.7766	0.01125	0.08458	4	178	CACNA1C,MYH6,CAV3,SCN5A
Mouse Phenotype	MP:0008004	abnormal stomach pH		0.0008052	0.8294	0.01185	0.08904	2	18	KCNQ1,KCNE2
Mouse Phenotype	MP:0009732	ventricular premature beat		0.0008987	0.9256	0.01304	0.09797	2	19	RYR2,SCN5A
Mouse Phenotype	MP:0005329	abnormal myocardium layer morphology		0.00097	0.9991	0.01388	0.1043	6	506	CACNA1C,TNNI3K,MYH6,CAV3,RYR2,SCN5A
Mouse Phenotype	MP:0004140	abnormal gastric chief cell morphology		0.0009971	1	0.01407	0.1057	2	20	KCNQ1,KCNE2
Mouse Phenotype	MP:0010545	abnormal heart layer morphology		0.001074	1	0.01495	0.1124	6	516	CACNA1C,TNNI3K,MYH6,CAV3,RYR2,SCN5A
Mouse Phenotype	MP:0010520	sinoatrial block		0.001209	1	0.01638	0.1231	2	22	HCN4,SCN5A
Mouse Phenotype	MP:0000348	abnormal aerobic fitness		0.001209	1	0.01638	0.1231	2	22	CACNA1C,CALM1
Mouse Phenotype	MP:0002855	abnormal cochlear ganglion morphology		0.001286	1	0.0172	0.1292	3	92	CACNA1D,KCNQ1,KCNE1
Mouse Phenotype	MP:0003883	enlarged stomach		0.001322	1	0.01723	0.1295	2	23	KCNQ1,KCNE2
Mouse Phenotype	MP:0008950	ventricular tachycardia		0.001322	1	0.01723	0.1295	2	23	RYR2,SCN5A
Mouse Phenotype	MP:0004088	abnormal sarcoplasmic reticulum morphology		0.00144	1	0.01831	0.1376	2	24	TRDN,RYR2
Mouse Phenotype	MP:0011918	abnormal PQ interval		0.00144	1	0.01831	0.1376	2	24	HCN4,SCN5A
Mouse Phenotype	MP:0003562	abnormal pancreatic beta cell physiology		0.00147	1	0.01846	0.1387	4	213	CACNA1C,CACNA1D,PRKAG2,ANK2
Mouse Phenotype	MP:0010147	abnormal endocrine pancreas physiology		0.001547	1	0.01872	0.1407	4	216	CACNA1C,CACNA1D,PRKAG2,ANK2
Mouse Phenotype	MP:0008772	increased heart ventricle size		0.001547	1	0.01872	0.1407	4	216	CACNA1C,MYH6,CAV3,RYR2
Mouse Phenotype	MP:0001412	excessive scratching		0.001563	1	0.01872	0.1407	2	25	SCN10A,CACNA1C
Mouse Phenotype	MP:0004333	abnormal utricular macula morphology		0.001563	1	0.01872	0.1407	2	25	KCNQ1,KCNE1
Mouse Phenotype	MP:0004362	cochlear hair cell degeneration		0.001588	1	0.0188	0.1413	3	99	CACNA1D,KCNQ1,KCNE1
Mouse Phenotype	MP:0020135	abnormal heart ventricle wall thickness		0.001655	1	0.01938	0.1456	4	220	MYH6,CAV3,RYR2,SCN5A
Mouse Phenotype	MP:0003212	increased susceptibility to age related obesity		0.001961	1	0.02244	0.1686	2	28	PRKAG2,ANK2
Mouse Phenotype	MP:0002894	abnormal otolith morphology		0.001961	1	0.02244	0.1686	2	28	KCNQ1,KCNE1
Mouse Phenotype	MP:0004139	abnormal gastric parietal cell morphology		0.002103	1	0.0238	0.1789	2	29	KCNQ1,KCNE2
Mouse Phenotype	MP:0001967	deafness		0.002204	1	0.02465	0.1853	3	111	CACNA1D,KCNQ1,KCNE1
Mouse Phenotype	MP:0001408	stereotypic behavior		0.002241	1	0.02465	0.1853	4	239	SCN10A,CACNA1C,KCNQ1,KCNE1
Mouse Phenotype	MP:0002895	abnormal otolithic membrane morphology		0.00225	1	0.02465	0.1853	2	30	KCNQ1,KCNE1
Mouse Phenotype	MP:0009559	thymus cortex hyperplasia		0.002372	1	0.02524	0.1897	1	1	RYR2
Mouse Phenotype	MP:0004776	vestibular dark cell degeneration		0.002372	1	0.02524	0.1897	1	1	KCNE1
Mouse Phenotype	MP:0001855	abnormal atrial thrombosis		0.002401	1	0.02524	0.1897	2	31	MYH6,RYR2
Mouse Phenotype	MP:0010019	liver vascular congestion		0.002401	1	0.02524	0.1897	2	31	MYH6,SCN5A
Mouse Phenotype	MP:0001392	abnormal locomotor behavior		0.002631	1	0.02737	0.2057	11	1917	CACNA1C,KCNQ1,MYH6,MYL4,ANK2,CALM1,KCNE1,SNTA1,RYR2,GNB5,SCN4B
Mouse Phenotype	MP:0004249	abnormal crista ampullaris morphology		0.002719	1	0.02773	0.2084	2	33	KCNQ1,KCNE1
Mouse Phenotype	MP:0008531	increased chemical nociceptive threshold		0.002719	1	0.02773	0.2084	2	33	SCN10A,CACNA1C
Mouse Phenotype	MP:0003149	abnormal tectorial membrane morphology		0.002885	1	0.02857	0.2147	2	34	KCNQ1,KCNE1
Mouse Phenotype	MP:0004737	absent distortion product otoacoustic emissions		0.002885	1	0.02857	0.2147	2	34	CACNA1D,KCNQ1
Mouse Phenotype	MP:0014142	increased body fat mass		0.002885	1	0.02857	0.2147	2	34	PRKAG2,CALM1
Mouse Phenotype	MP:0005598	decreased ventricle muscle contractility		0.002951	1	0.02895	0.2176	3	123	MYH6,CAV3,RYR2
Mouse Phenotype	MP:0010579	increased heart left ventricle size		0.00302	1	0.02914	0.219	3	124	MYH6,CAV3,RYR2
Mouse Phenotype	MP:0005307	head tossing		0.003055	1	0.02914	0.219	2	35	KCNQ1,KCNE1
Mouse Phenotype	MP:0000501	abnormal digestive secretion		0.003055	1	0.02914	0.219	2	35	KCNQ1,KCNE2
Mouse Phenotype	MP:0000960	abnormal sensory ganglion morphology		0.003213	1	0.03024	0.2273	4	264	SCN10A,CACNA1D,KCNQ1,KCNE1
Mouse Phenotype	MP:0010506	prolonged RR interval		0.00323	1	0.03024	0.2273	2	36	CACNA1D,MYH6
Mouse Phenotype	MP:0002753	dilated heart left ventricle		0.003303	1	0.03065	0.2303	3	128	MYH6,CAV3,SCN5A
Mouse Phenotype	MP:0004393	abnormal cochlear inner hair cell morphology		0.003526	1	0.03243	0.2437	3	131	CACNA1D,KCNQ1,KCNE1
Mouse Phenotype	MP:0008488	abnormal semicircular canal ampulla morphology		0.003783	1	0.03448	0.2591	2	39	KCNQ1,KCNE1
Mouse Phenotype	MP:0010724	thick interventricular septum		0.003976	1	0.03561	0.2676	2	40	CAV3,RYR2
Mouse Phenotype	MP:0003892	abnormal gastric gland morphology		0.003976	1	0.03561	0.2676	2	40	KCNQ1,KCNE2
Mouse Phenotype	MP:0004937	dilated heart		0.004122	1	0.03643	0.2738	4	283	CACNA1C,MYH6,CAV3,SCN5A
Mouse Phenotype	MP:0005630	increased lung weight		0.004174	1	0.03643	0.2738	2	41	MYH6,SCN5A
Mouse Phenotype	MP:0002190	disorganized myocardium		0.004174	1	0.03643	0.2738	2	41	MYH6,RYR2
Mouse Phenotype	MP:0003059	decreased insulin secretion		0.004422	1	0.03746	0.2815	3	142	CACNA1C,CACNA1D,ANK2
Mouse Phenotype	MP:0000048	abnormal stria vascularis morphology		0.004583	1	0.03746	0.2815	2	43	KCNQ1,KCNE1
Mouse Phenotype	MP:0030330	abnormal temporomandibular joint disk morphology		0.004728	1	0.03746	0.2815	1	2	SHOX2
Mouse Phenotype	MP:0010568	abnormal bulbus cordis morphology		0.004728	1	0.03746	0.2815	1	2	KCNH2
Mouse Phenotype	MP:0020347	abnormal mycoardial fiber sodium currents		0.004728	1	0.03746	0.2815	1	2	SCN5A
Mouse Phenotype	MP:0010534	calcified myocardium		0.004728	1	0.03746	0.2815	1	2	MYH6
Mouse Phenotype	MP:0004563	absent active-zone-anchored inner hair cell synaptic ribbon		0.004728	1	0.03746	0.2815	1	2	CACNA1D
Mouse Phenotype	MP:0003469	decreased single cell response intensity		0.004728	1	0.03746	0.2815	1	2	SCN10A
Mouse Phenotype	MP:0004150	absent caveolae		0.004728	1	0.03746	0.2815	1	2	CAV3
Mouse Phenotype	MP:0009683	abnormal lateral corticospinal tract morphology		0.004728	1	0.03746	0.2815	1	2	ANK2
Mouse Phenotype	MP:0013569	gastric gland hyperplasia		0.004728	1	0.03746	0.2815	1	2	KCNE2
Mouse Phenotype	MP:0004845	absent vestibuloocular reflex		0.004728	1	0.03746	0.2815	1	2	KCNE1
Mouse Phenotype	MP:0003463	abnormal single cell response		0.004794	1	0.03769	0.2833	2	44	SCN10A,SCN4B
Mouse Phenotype	MP:0010578	abnormal heart left ventricle size		0.004965	1	0.03874	0.2911	3	148	MYH6,CAV3,RYR2
Mouse Phenotype	MP:0001525	impaired balance		0.005154	1	0.03991	0.2999	3	150	KCNQ1,ANK2,GNB5
Mouse Phenotype	MP:0003393	decreased cardiac output		0.005917	1	0.04548	0.3418	2	49	MYH6,RYR2
Mouse Phenotype	MP:0001765	abnormal ion homeostasis		0.006001	1	0.04578	0.3441	6	726	CACNA1C,CACNA1D,KCNE2,MYL4,AKAP9,KCNE1
Mouse Phenotype	MP:0000274	enlarged heart		0.006081	1	0.04602	0.3458	6	728	CACNA1C,KCNQ1,MYH6,CAV3,RYR2,SCN5A
Mouse Phenotype	MP:0010392	prolonged QRS complex duration		0.006154	1	0.04602	0.3458	2	50	KCNQ1,SCN5A
Mouse Phenotype	MP:0004399	abnormal cochlear outer hair cell morphology		0.006166	1	0.04602	0.3458	3	160	CACNA1D,KCNQ1,KCNE1
Mouse Phenotype	MP:0002693	abnormal pancreas physiology		0.006227	1	0.04614	0.3467	4	318	CACNA1C,CACNA1D,PRKAG2,ANK2
Mouse Phenotype	MP:0010560	intraventricular block		0.006396	1	0.0464	0.3487	2	51	KCNQ1,SCN5A
Mouse Phenotype	MP:0002735	abnormal chemical nociception		0.006396	1	0.0464	0.3487	2	51	SCN10A,CACNA1C
Mouse Phenotype	MP:0010636	bundle branch block		0.006396	1	0.0464	0.3487	2	51	KCNQ1,SCN5A
Mouse Phenotype	MP:0005418	abnormal circulating hormone level		0.006746	1	0.04769	0.3584	7	990	CACNA1C,CACNA1D,KCNQ1,KCNE2,PRKAG2,ANK2,KCNE1
Mouse Phenotype	MP:0006090	abnormal utricle morphology		0.006893	1	0.04769	0.3584	2	53	KCNQ1,KCNE1
Mouse Phenotype	MP:0011925	abnormal heart echocardiography feature		0.006893	1	0.04769	0.3584	2	53	MYH6,SCN5A
Mouse Phenotype	MP:0030586	impaired behavioral response to amphetamine		0.007084	1	0.04769	0.3584	1	3	SCN4B
Mouse Phenotype	MP:0010581	abnormal atrium myocardial trabeculae morphology		0.007084	1	0.04769	0.3584	1	3	CAV3
Mouse Phenotype	MP:0004775	abnormal vestibular dark cell morphology		0.007084	1	0.04769	0.3584	1	3	KCNE1
Mouse Phenotype	MP:0004308	abnormal basilar membrane morphology		0.007084	1	0.04769	0.3584	1	3	KCNQ1
Mouse Phenotype	MP:0003467	abnormal single cell response intensity		0.007084	1	0.04769	0.3584	1	3	SCN10A
Mouse Phenotype	MP:0030248	narrow maxilla		0.007084	1	0.04769	0.3584	1	3	KCNJ2
Mouse Phenotype	MP:0010634	increased QRS amplitude		0.007084	1	0.04769	0.3584	1	3	KCNQ1
Mouse Phenotype	MP:0012462	decreased brain internal capsule size		0.007084	1	0.04769	0.3584	1	3	ANK2
Mouse Phenotype	MP:0001410	head bobbing		0.007148	1	0.04781	0.3593	2	54	KCNQ1,KCNE1
Mouse Phenotype	MP:0002189	abnormal myocardial trabeculae morphology		0.007407	1	0.04922	0.3699	3	171	CAV3,RYR2,SCN5A

## Sheet: Pathway
Category	ID	Name	Source	p-value	q-value Bonferroni	q-value FDR B&H	q-value FDR B&Y	Hit Count in Query List	Hit Count in Genome	Hit in Query List
Pathway	1269868	Muscle contraction	BioSystems: REACTOME	9.161e-29	4.342e-26	4.342e-26	2.926e-25	19	204	SCN10A,CACNA1C,CACNA1D,KCNQ1,KCNE2,MYH6,MYL4,CAV3,AKAP9,CALM1,CALM2,CALM3,KCNE1,TRDN,KCNH2,KCNJ2,RYR2,SCN4B,SCN5A
Pathway	1339115	Cardiac conduction	BioSystems: REACTOME	3.738e-25	1.772e-22	8.858e-23	5.97e-22	16	142	SCN10A,CACNA1C,CACNA1D,KCNQ1,KCNE2,AKAP9,CALM1,CALM2,CALM3,KCNE1,TRDN,KCNH2,KCNJ2,RYR2,SCN4B,SCN5A
Pathway	SMP00359	Diltiazem Pathway	SMPDB	1.597e-24	7.572e-22	1.893e-22	1.276e-21	13	57	KCNQ1,KCNE2,MYH6,CALM1,HCN4,CALM2,KCNE1,KCNH2,KCNJ2,SNTA1,KCNJ5,RYR2,SCN5A
Pathway	SMP00375	Verapamil Pathway	SMPDB	1.597e-24	7.572e-22	1.893e-22	1.276e-21	13	57	KCNQ1,KCNE2,MYH6,CALM1,HCN4,CALM2,KCNE1,KCNH2,KCNJ2,SNTA1,KCNJ5,RYR2,SCN5A
Pathway	SMP00324	Procainamide (Antiarrhythmic) Pathway	SMPDB	1.102e-19	5.222e-17	3.73e-18	2.514e-17	10	37	KCNQ1,KCNE2,HCN4,KCNE1,KCNH2,KCNJ2,SNTA1,KCNJ5,RYR2,SCN5A
Pathway	SMP00323	Quinidine Pathway	SMPDB	1.102e-19	5.222e-17	3.73e-18	2.514e-17	10	37	KCNQ1,KCNE2,HCN4,KCNE1,KCNH2,KCNJ2,SNTA1,KCNJ5,RYR2,SCN5A
Pathway	SMP00326	Fosphenytoin (Antiarrhythmic) Pathway	SMPDB	1.102e-19	5.222e-17	3.73e-18	2.514e-17	10	37	KCNQ1,KCNE2,HCN4,KCNE1,KCNH2,KCNJ2,SNTA1,KCNJ5,RYR2,SCN5A
Pathway	SMP00325	Disopyramide Pathway	SMPDB	1.102e-19	5.222e-17	3.73e-18	2.514e-17	10	37	KCNQ1,KCNE2,HCN4,KCNE1,KCNH2,KCNJ2,SNTA1,KCNJ5,RYR2,SCN5A
Pathway	SMP00328	Lidocaine (Antiarrhythmic) Pathway	SMPDB	1.102e-19	5.222e-17	3.73e-18	2.514e-17	10	37	KCNQ1,KCNE2,HCN4,KCNE1,KCNH2,KCNJ2,SNTA1,KCNJ5,RYR2,SCN5A
Pathway	SMP00327	Phenytoin (Antiarrhythmic) Pathway	SMPDB	1.102e-19	5.222e-17	3.73e-18	2.514e-17	10	37	KCNQ1,KCNE2,HCN4,KCNE1,KCNH2,KCNJ2,SNTA1,KCNJ5,RYR2,SCN5A
Pathway	SMP00329	Mexiletine Pathway	SMPDB	1.102e-19	5.222e-17	3.73e-18	2.514e-17	10	37	KCNQ1,KCNE2,HCN4,KCNE1,KCNH2,KCNJ2,SNTA1,KCNJ5,RYR2,SCN5A
Pathway	SMP00331	Flecainide Pathway	SMPDB	1.102e-19	5.222e-17	3.73e-18	2.514e-17	10	37	KCNQ1,KCNE2,HCN4,KCNE1,KCNH2,KCNJ2,SNTA1,KCNJ5,RYR2,SCN5A
Pathway	SMP00330	Tocainide Pathway	SMPDB	1.102e-19	5.222e-17	3.73e-18	2.514e-17	10	37	KCNQ1,KCNE2,HCN4,KCNE1,KCNH2,KCNJ2,SNTA1,KCNJ5,RYR2,SCN5A
Pathway	SMP00332	Ibutilide Pathway	SMPDB	1.102e-19	5.222e-17	3.73e-18	2.514e-17	10	37	KCNQ1,KCNE2,HCN4,KCNE1,KCNH2,KCNJ2,SNTA1,KCNJ5,RYR2,SCN5A
Pathway	908257	Adrenergic signaling in cardiomyocytes	BioSystems: KEGG	5.092e-17	2.414e-14	1.609e-15	1.084e-14	12	144	CACNA1C,CACNA1D,KCNQ1,MYH6,MYL4,CALM1,CALM2,CALM3,KCNE1,RYR2,SCN4B,SCN5A
Pathway	1339117	Phase 0 - rapid depolarisation	BioSystems: REACTOME	4.458e-14	2.113e-11	1.321e-12	8.901e-12	8	47	SCN10A,CACNA1C,CACNA1D,CALM1,CALM2,CALM3,SCN4B,SCN5A
Pathway	1339120	Phase 3 - rapid repolarisation	BioSystems: REACTOME	1.764e-12	8.359e-10	4.917e-11	3.314e-10	5	8	KCNQ1,KCNE2,AKAP9,KCNE1,KCNH2
Pathway	698773	Circadian entrainment	BioSystems: KEGG	1.759e-11	8.338e-09	4.632e-10	3.122e-09	8	96	CACNA1C,CACNA1D,CALM1,CALM2,CALM3,KCNJ5,RYR2,GNB5
Pathway	952859	Oxytocin signaling pathway	BioSystems: KEGG	1.876e-11	8.891e-09	4.679e-10	3.154e-09	9	153	CACNA1C,CACNA1D,PRKAG2,CALM1,CALM2,CALM3,KCNJ2,KCNJ5,RYR2
Pathway	1339119	Phase 2 - plateau phase	BioSystems: REACTOME	2.031e-11	9.626e-09	4.813e-10	3.244e-09	6	28	CACNA1C,CACNA1D,KCNQ1,KCNE2,AKAP9,KCNE1
Pathway	1268763	Neuronal System	BioSystems: REACTOME	1.467e-09	6.955e-07	3.312e-08	2.232e-07	10	351	KCNQ1,AKAP9,CALM1,HCN4,CALM2,CALM3,KCNH2,KCNJ2,KCNJ5,GNB5
Pathway	1222951	Renin secretion	BioSystems: KEGG	4.221e-09	2.001e-06	9.095e-08	6.129e-07	6	65	CACNA1C,CACNA1D,CALM1,CALM2,CALM3,KCNJ2
Pathway	469199	Dopaminergic synapse	BioSystems: KEGG	8.305e-09	3.936e-06	1.711e-07	1.153e-06	7	130	CACNA1C,CACNA1D,CALM1,CALM2,CALM3,KCNJ5,GNB5
Pathway	154409	Gastric acid secretion	BioSystems: KEGG	1.014e-08	4.808e-06	2.003e-07	1.35e-06	6	75	KCNQ1,KCNE2,CALM1,CALM2,CALM3,KCNJ2
Pathway	1492886	Apelin signaling pathway	BioSystems: KEGG	1.259e-08	5.97e-06	2.388e-07	1.609e-06	7	138	MYL4,PRKAG2,CALM1,CALM2,CALM3,RYR2,GNB5
Pathway	1268786	Neurotransmitter Receptor Binding And Downstream Transmission In The Postsynaptic Cell	BioSystems: REACTOME	1.954e-08	9.262e-06	3.562e-07	2.401e-06	7	147	AKAP9,CALM1,CALM2,CALM3,KCNJ2,KCNJ5,GNB5
Pathway	1268807	Activation of CaMK IV	BioSystems: REACTOME	3.58e-08	1.697e-05	6.286e-07	4.236e-06	3	4	CALM1,CALM2,CALM3
Pathway	1268805	CREB phosphorylation through the activation of CaMKII	BioSystems: REACTOME	4.016e-08	1.904e-05	6.799e-07	4.582e-06	4	17	AKAP9,CALM1,CALM2,CALM3
Pathway	1268802	Ras activation uopn Ca2+ infux through NMDA receptor	BioSystems: REACTOME	6.521e-08	3.091e-05	1.066e-06	7.183e-06	4	19	AKAP9,CALM1,CALM2,CALM3
Pathway	1269296	CaMK IV-mediated phosphorylation of CREB	BioSystems: REACTOME	8.938e-08	4.237e-05	1.412e-06	9.518e-06	3	5	CALM1,CALM2,CALM3
Pathway	1339121	Ion homeostasis	BioSystems: REACTOME	1.121e-07	5.314e-05	1.689e-06	1.139e-05	5	56	CALM1,CALM2,CALM3,TRDN,RYR2
Pathway	1270303	Axon guidance	BioSystems: REACTOME	1.14e-07	5.406e-05	1.689e-06	1.139e-05	10	554	SCN10A,CACNA1C,CACNA1D,AKAP9,ANK2,CALM1,CALM2,CALM3,SCN4B,SCN5A
Pathway	1017634	cAMP signaling pathway	BioSystems: KEGG	1.519e-07	7.199e-05	2.181e-06	1.47e-05	7	198	CACNA1C,CACNA1D,CALM1,HCN4,CALM2,CALM3,RYR2
Pathway	1268806	CREB phosphorylation through the activation of CaMKK	BioSystems: REACTOME	1.785e-07	8.461e-05	2.418e-06	1.629e-05	3	6	CALM1,CALM2,CALM3
Pathway	1269297	Cam-PDE 1 activation	BioSystems: REACTOME	1.785e-07	8.461e-05	2.418e-06	1.629e-05	3	6	CALM1,CALM2,CALM3
Pathway	1269896	Translocation of GLUT4 to the plasma membrane	BioSystems: REACTOME	1.882e-07	8.923e-05	2.479e-06	1.67e-05	5	62	MYH6,PRKAG2,CALM1,CALM2,CALM3
Pathway	1268766	Transmission across Chemical Synapses	BioSystems: REACTOME	2.925e-07	0.0001386	3.747e-06	2.525e-05	7	218	AKAP9,CALM1,CALM2,CALM3,KCNJ2,KCNJ5,GNB5
Pathway	547607	Amphetamine addiction	BioSystems: KEGG	3.006e-07	0.0001425	3.749e-06	2.527e-05	5	68	CACNA1C,CACNA1D,CALM1,CALM2,CALM3
Pathway	M4383	Actions of Nitric Oxide in the Heart	MSigDB C2 BIOCARTA (v7.1)	3.399e-07	0.0001611	4.132e-06	2.784e-05	4	28	CALM1,CALM2,CALM3,RYR2
Pathway	1268801	CREB phosphorylation through the activation of Ras	BioSystems: REACTOME	3.938e-07	0.0001866	4.666e-06	3.145e-05	4	29	AKAP9,CALM1,CALM2,CALM3
Pathway	1270325	Interaction between L1 and Ankyrins	BioSystems: REACTOME	4.537e-07	0.000215	5.245e-06	3.535e-05	4	30	SCN10A,ANK2,SCN4B,SCN5A
Pathway	1268808	Activation of Kainate Receptors upon glutamate binding	BioSystems: REACTOME	5.935e-07	0.0002813	6.613e-06	4.457e-05	4	32	CALM1,CALM2,CALM3,GNB5
Pathway	93344	Cardiac muscle contraction	BioSystems: KEGG	5.999e-07	0.0002843	6.613e-06	4.457e-05	5	78	CACNA1C,CACNA1D,MYH6,MYL4,RYR2
Pathway	M3412	Ca++/ Calmodulin-dependent Protein Kinase Activation	MSigDB C2 BIOCARTA (v7.1)	7.465e-07	0.0003538	8.042e-06	5.42e-05	3	9	CALM1,CALM2,CALM3
Pathway	1272485	Aldosterone synthesis and secretion	BioSystems: KEGG	7.708e-07	0.0003653	8.119e-06	5.472e-05	5	82	CACNA1C,CACNA1D,CALM1,CALM2,CALM3
Pathway	114229	Hypertrophic cardiomyopathy (HCM)	BioSystems: KEGG	8.19e-07	0.0003882	8.259e-06	5.566e-05	5	83	CACNA1C,CACNA1D,MYH6,PRKAG2,RYR2
Pathway	M8728	Hypertrophic cardiomyopathy (HCM)	MSigDB C2 BIOCARTA (v7.1)	8.19e-07	0.0003882	8.259e-06	5.566e-05	5	83	CACNA1C,CACNA1D,MYH6,PRKAG2,RYR2
Pathway	1269629	Inactivation, recovery and regulation of the phototransduction cascade	BioSystems: REACTOME	8.604e-07	0.0004078	8.497e-06	5.726e-05	4	35	CALM1,CALM2,CALM3,GNB5
Pathway	1269870	Smooth Muscle Contraction	BioSystems: REACTOME	9.665e-07	0.0004581	9.163e-06	6.175e-05	4	36	CAV3,CALM1,CALM2,CALM3
Pathway	1269627	The phototransduction cascade	BioSystems: REACTOME	9.665e-07	0.0004581	9.163e-06	6.175e-05	4	36	CALM1,CALM2,CALM3,GNB5
Pathway	1268800	Post NMDA receptor activation events	BioSystems: REACTOME	1.082e-06	0.0005129	1.006e-05	6.778e-05	4	37	AKAP9,CALM1,CALM2,CALM3
Pathway	83091	GnRH signaling pathway	BioSystems: KEGG	1.369e-06	0.0006489	1.248e-05	8.41e-05	5	92	CACNA1C,CACNA1D,CALM1,CALM2,CALM3
Pathway	1268798	Activation of NMDA receptor upon glutamate binding and postsynaptic events	BioSystems: REACTOME	1.649e-06	0.0007819	1.475e-05	9.942e-05	4	41	AKAP9,CALM1,CALM2,CALM3
Pathway	M2890	Calcium signaling pathway	MSigDB C2 BIOCARTA (v7.1)	1.704e-06	0.0008075	1.495e-05	0.0001008	6	177	CACNA1C,CACNA1D,CALM1,CALM2,CALM3,RYR2
Pathway	1268811	Activation of Ca-permeable Kainate Receptor	BioSystems: REACTOME	1.947e-06	0.0009227	1.557e-05	0.000105	3	12	CALM1,CALM2,CALM3
Pathway	1268809	Ionotropic activity of Kainate Receptors	BioSystems: REACTOME	1.947e-06	0.0009227	1.557e-05	0.000105	3	12	CALM1,CALM2,CALM3
Pathway	1270117	eNOS activation	BioSystems: REACTOME	1.947e-06	0.0009227	1.557e-05	0.000105	3	12	CALM1,CALM2,CALM3
Pathway	1270120	Tetrahydrobiopterin (BH4) synthesis, recycling, salvage and regulation	BioSystems: REACTOME	1.947e-06	0.0009227	1.557e-05	0.000105	3	12	CALM1,CALM2,CALM3
Pathway	83050	Calcium signaling pathway	BioSystems: KEGG	2.004e-06	0.0009498	1.557e-05	0.000105	6	182	CACNA1C,CACNA1D,CALM1,CALM2,CALM3,RYR2
Pathway	P04377	Beta1 adrenergic receptor signaling pathway	PantherDB	2.004e-06	0.00095	1.557e-05	0.000105	4	43	CACNA1C,CACNA1D,RYR2,GNB5
Pathway	P04378	Beta2 adrenergic receptor signaling pathway	PantherDB	2.004e-06	0.00095	1.557e-05	0.000105	4	43	CACNA1C,CACNA1D,RYR2,GNB5
Pathway	1268821	Potassium Channels	BioSystems: REACTOME	2.071e-06	0.0009818	1.583e-05	0.0001067	5	100	KCNQ1,HCN4,KCNH2,KCNJ2,KCNJ5
Pathway	M1979	GnRH signaling pathway	MSigDB C2 BIOCARTA (v7.1)	2.176e-06	0.001031	1.637e-05	0.0001103	5	101	CACNA1C,CACNA1D,CALM1,CALM2,CALM3
Pathway	1269953	Stimuli-sensing channels	BioSystems: REACTOME	2.515e-06	0.001192	1.762e-05	0.0001187	5	104	CALM1,CALM2,CALM3,TRDN,RYR2
Pathway	1269910	Sodium/Calcium exchangers	BioSystems: REACTOME	2.527e-06	0.001198	1.762e-05	0.0001187	3	13	CALM1,CALM2,CALM3
Pathway	1269516	RHO GTPases activate IQGAPs	BioSystems: REACTOME	2.527e-06	0.001198	1.762e-05	0.0001187	3	13	CALM1,CALM2,CALM3
Pathway	1269305	CLEC7A (Dectin-1) induces NFAT activation	BioSystems: REACTOME	2.527e-06	0.001198	1.762e-05	0.0001187	3	13	CALM1,CALM2,CALM3
Pathway	1269154	Uptake and function of anthrax toxins	BioSystems: REACTOME	2.527e-06	0.001198	1.762e-05	0.0001187	3	13	CALM1,CALM2,CALM3
Pathway	1269347	Reduction of cytosolic Ca++ levels	BioSystems: REACTOME	3.212e-06	0.001522	2.206e-05	0.0001487	3	14	CALM1,CALM2,CALM3
Pathway	217716	Cholinergic synapse	BioSystems: KEGG	3.626e-06	0.001719	2.455e-05	0.0001655	5	112	CACNA1C,CACNA1D,KCNQ1,KCNJ2,GNB5
Pathway	M15181	Regulation of PGC-1a	MSigDB C2 BIOCARTA (v7.1)	4.009e-06	0.0019	2.676e-05	0.0001804	3	15	CALM1,CALM2,CALM3
Pathway	M9387	Vascular smooth muscle contraction	MSigDB C2 BIOCARTA (v7.1)	4.13e-06	0.001958	2.719e-05	0.0001832	5	115	CACNA1C,CACNA1D,CALM1,CALM2,CALM3
Pathway	96530	Vascular smooth muscle contraction	BioSystems: KEGG	5.303e-06	0.002513	3.146e-05	0.000212	5	121	CACNA1C,CACNA1D,CALM1,CALM2,CALM3
Pathway	M5940	Endocytotic role of NDK, Phosphins and Dynamin	MSigDB C2 BIOCARTA (v7.1)	5.974e-06	0.002832	3.146e-05	0.000212	3	17	CALM1,CALM2,CALM3
Pathway	1269963	Glycogen breakdown (glycogenolysis)	BioSystems: REACTOME	5.974e-06	0.002832	3.146e-05	0.000212	3	17	CALM1,CALM2,CALM3
Pathway	SMP00300	Bisoprolol Pathway	SMPDB	5.974e-06	0.002832	3.146e-05	0.000212	3	17	CALM1,CALM2,RYR2
Pathway	SMP00302	Metoprolol Pathway	SMPDB	5.974e-06	0.002832	3.146e-05	0.000212	3	17	CALM1,CALM2,RYR2
Pathway	SMP00301	Esmolol Pathway	SMPDB	5.974e-06	0.002832	3.146e-05	0.000212	3	17	CALM1,CALM2,RYR2
Pathway	SMP00304	Oxprenolol Pathway	SMPDB	5.974e-06	0.002832	3.146e-05	0.000212	3	17	CALM1,CALM2,RYR2
Pathway	SMP00303	Nadolol Pathway	SMPDB	5.974e-06	0.002832	3.146e-05	0.000212	3	17	CALM1,CALM2,RYR2
Pathway	SMP00306	Pindolol Pathway	SMPDB	5.974e-06	0.002832	3.146e-05	0.000212	3	17	CALM1,CALM2,RYR2
Pathway	SMP00305	Penbutolol Pathway	SMPDB	5.974e-06	0.002832	3.146e-05	0.000212	3	17	CALM1,CALM2,RYR2
Pathway	SMP00307	Propranolol Pathway	SMPDB	5.974e-06	0.002832	3.146e-05	0.000212	3	17	CALM1,CALM2,RYR2
Pathway	SMP00366	Nebivolol Pathway	SMPDB	5.974e-06	0.002832	3.146e-05	0.000212	3	17	CALM1,CALM2,RYR2
Pathway	SMP00296	Acebutolol Pathway	SMPDB	5.974e-06	0.002832	3.146e-05	0.000212	3	17	CALM1,CALM2,RYR2
Pathway	SMP00298	Atenolol Pathway	SMPDB	5.974e-06	0.002832	3.146e-05	0.000212	3	17	CALM1,CALM2,RYR2
Pathway	SMP00297	Alprenolol Pathway	SMPDB	5.974e-06	0.002832	3.146e-05	0.000212	3	17	CALM1,CALM2,RYR2
Pathway	SMP00299	Betaxolol Pathway	SMPDB	5.974e-06	0.002832	3.146e-05	0.000212	3	17	CALM1,CALM2,RYR2
Pathway	M2349	Pertussis toxin-insensitive CCR5 Signaling in Macrophage	MSigDB C2 BIOCARTA (v7.1)	5.974e-06	0.002832	3.146e-05	0.000212	3	17	CALM1,CALM2,CALM3
Pathway	M10066	Corticosteroids and cardioprotection	MSigDB C2 BIOCARTA (v7.1)	5.974e-06	0.002832	3.146e-05	0.000212	3	17	CALM1,CALM2,CALM3
Pathway	M5290	Role of MEF2D in T-cell Apoptosis	MSigDB C2 BIOCARTA (v7.1)	7.158e-06	0.003393	3.427e-05	0.000231	3	18	CALM1,CALM2,CALM3
Pathway	SMP00377	Felodipine Pathway	SMPDB	7.158e-06	0.003393	3.427e-05	0.000231	3	18	CALM1,CALM2,RYR2
Pathway	SMP00376	Amlodipine Pathway	SMPDB	7.158e-06	0.003393	3.427e-05	0.000231	3	18	CALM1,CALM2,RYR2
Pathway	SMP00379	Nifedipine Pathway	SMPDB	7.158e-06	0.003393	3.427e-05	0.000231	3	18	CALM1,CALM2,RYR2
Pathway	SMP00378	Isradipine Pathway	SMPDB	7.158e-06	0.003393	3.427e-05	0.000231	3	18	CALM1,CALM2,RYR2
Pathway	SMP00380	Nimodipine Pathway	SMPDB	7.158e-06	0.003393	3.427e-05	0.000231	3	18	CALM1,CALM2,RYR2
Pathway	SMP00382	Nitrendipine Pathway	SMPDB	7.158e-06	0.003393	3.427e-05	0.000231	3	18	CALM1,CALM2,RYR2
Pathway	SMP00381	Nisoldipine Pathway	SMPDB	7.158e-06	0.003393	3.427e-05	0.000231	3	18	CALM1,CALM2,RYR2
Pathway	M3430	Effects of calcineurin in Keratinocyte Differentiation	MSigDB C2 BIOCARTA (v7.1)	7.158e-06	0.003393	3.427e-05	0.000231	3	18	CALM1,CALM2,CALM3
Pathway	1269615	Ca2+ pathway	BioSystems: REACTOME	8.253e-06	0.003912	3.912e-05	0.0002637	4	61	CALM1,CALM2,CALM3,GNB5
Pathway	1470929	Protein methylation	BioSystems: REACTOME	8.488e-06	0.004023	3.945e-05	0.0002658	3	19	CALM1,CALM2,CALM3
Pathway	138015	Regulation of cytoplasmic and nuclear SMAD2/3 signaling	BioSystems: Pathway Interaction Database	8.488e-06	0.004023	3.945e-05	0.0002658	3	19	CALM1,CALM2,CALM3
Pathway	PW:0000017	Huntington disease	Pathway Ontology	9.972e-06	0.004727	4.589e-05	0.0003093	3	20	CALM1,CALM2,CALM3
Pathway	M11650	Nitric Oxide Signaling Pathway	MSigDB C2 BIOCARTA (v7.1)	1.162e-05	0.005507	5.195e-05	0.0003501	3	21	CALM1,CALM2,CALM3
Pathway	SMP00368	Labetalol Pathway	SMPDB	1.162e-05	0.005507	5.195e-05	0.0003501	3	21	CALM1,CALM2,RYR2
Pathway	SMP00367	Carvedilol Pathway	SMPDB	1.162e-05	0.005507	5.195e-05	0.0003501	3	21	CALM1,CALM2,RYR2
Pathway	83085	Long-term potentiation	BioSystems: KEGG	1.202e-05	0.005695	5.323e-05	0.0003587	4	67	CACNA1C,CALM1,CALM2,CALM3
Pathway	1270116	eNOS activation and regulation	BioSystems: REACTOME	1.343e-05	0.006367	5.788e-05	0.0003901	3	22	CALM1,CALM2,CALM3
Pathway	1270115	Metabolism of nitric oxide	BioSystems: REACTOME	1.343e-05	0.006367	5.788e-05	0.0003901	3	22	CALM1,CALM2,CALM3
Pathway	138076	Cellular roles of Anthrax toxin	BioSystems: Pathway Interaction Database	1.343e-05	0.006367	5.788e-05	0.0003901	3	22	CALM1,CALM2,CALM3
Pathway	M3115	Long-term potentiation	MSigDB C2 BIOCARTA (v7.1)	1.431e-05	0.006783	6.111e-05	0.0004118	4	70	CACNA1C,CALM1,CALM2,CALM3
Pathway	1269511	RHO GTPases activate PAKs	BioSystems: REACTOME	1.542e-05	0.007311	6.528e-05	0.00044	3	23	CALM1,CALM2,CALM3
Pathway	PW:0000534	glycogen degradation	Pathway Ontology	1.76e-05	0.008344	7.384e-05	0.0004976	3	24	CALM1,CALM2,CALM3
Pathway	M1547	Control of skeletal myogenesis by HDAC & calcium/calmodulin-dependent kinase (CaMK)	MSigDB C2 BIOCARTA (v7.1)	1.997e-05	0.009468	8.305e-05	0.0005597	3	25	CALM1,CALM2,CALM3
Pathway	M17673	Cardiac muscle contraction	MSigDB C2 BIOCARTA (v7.1)	2.2e-05	0.01043	9.068e-05	0.0006112	4	78	CACNA1C,CACNA1D,MYH6,RYR2
Pathway	M17941	Neuropeptides VIP and PACAP inhibit the apoptosis of activated T cells	MSigDB C2 BIOCARTA (v7.1)	2.255e-05	0.01069	9.156e-05	0.000617	3	26	CALM1,CALM2,CALM3
Pathway	983748	cGMP-PKG signaling pathway	BioSystems: KEGG	2.26e-05	0.01071	9.156e-05	0.000617	5	163	CACNA1C,CACNA1D,CALM1,CALM2,CALM3
Pathway	1270312	NCAM signaling for neurite out-growth	BioSystems: REACTOME	2.325e-05	0.01102	9.341e-05	0.0006295	6	279	CACNA1C,CACNA1D,AKAP9,CALM1,CALM2,CALM3
Pathway	M16024	Alzheimer's disease	MSigDB C2 BIOCARTA (v7.1)	2.397e-05	0.01136	9.547e-05	0.0006434	5	165	CACNA1C,CACNA1D,CALM1,CALM2,CALM3
Pathway	1269591	DARPP-32 events	BioSystems: REACTOME	2.533e-05	0.01201	9.841e-05	0.0006632	3	27	CALM1,CALM2,CALM3
Pathway	M7739	Links between Pyk2 and Map Kinases	MSigDB C2 BIOCARTA (v7.1)	2.533e-05	0.01201	9.841e-05	0.0006632	3	27	CALM1,CALM2,CALM3
Pathway	M14899	Angiotensin II mediated activation of JNK Pathway via Pyk2 dependent signaling	MSigDB C2 BIOCARTA (v7.1)	2.533e-05	0.01201	9.841e-05	0.0006632	3	27	CALM1,CALM2,CALM3
Pathway	137941	Calcium signaling in the CD4+ TCR pathway	BioSystems: Pathway Interaction Database	2.833e-05	0.01343	0.0001046	0.0007049	3	28	CALM1,CALM2,CALM3
Pathway	1269989	Synthesis of IP3 and IP4 in the cytosol	BioSystems: REACTOME	2.833e-05	0.01343	0.0001046	0.0007049	3	28	CALM1,CALM2,CALM3
Pathway	1270103	Adrenaline,noradrenaline inhibits insulin secretion	BioSystems: REACTOME	2.833e-05	0.01343	0.0001046	0.0007049	3	28	CACNA1C,CACNA1D,GNB5
Pathway	149806	Phototransduction	BioSystems: KEGG	2.833e-05	0.01343	0.0001046	0.0007049	3	28	CALM1,CALM2,CALM3
Pathway	1269293	Calmodulin induced events	BioSystems: REACTOME	2.833e-05	0.01343	0.0001046	0.0007049	3	28	CALM1,CALM2,CALM3
Pathway	1269292	CaM pathway	BioSystems: REACTOME	2.833e-05	0.01343	0.0001046	0.0007049	3	28	CALM1,CALM2,CALM3
Pathway	83097	Alzheimer's disease	BioSystems: KEGG	2.846e-05	0.01349	0.0001046	0.0007049	5	171	CACNA1C,CACNA1D,CALM1,CALM2,CALM3
Pathway	1269584	Opioid Signalling	BioSystems: REACTOME	3.091e-05	0.01465	0.0001108	0.0007466	4	85	CALM1,CALM2,CALM3,GNB5
Pathway	137943	p38 MAPK signaling pathway	BioSystems: Pathway Interaction Database	3.155e-05	0.01496	0.0001108	0.0007466	3	29	CALM1,CALM2,CALM3
Pathway	137981	Insulin-mediated glucose transport	BioSystems: Pathway Interaction Database	3.155e-05	0.01496	0.0001108	0.0007466	3	29	CALM1,CALM2,CALM3
Pathway	137924	VEGFR1 specific signals	BioSystems: Pathway Interaction Database	3.155e-05	0.01496	0.0001108	0.0007466	3	29	CALM1,CALM2,CALM3
Pathway	M13494	Bioactive Peptide Induced Signaling Pathway	MSigDB C2 BIOCARTA (v7.1)	3.155e-05	0.01496	0.0001108	0.0007466	3	29	CALM1,CALM2,CALM3
Pathway	1269484	VEGFR2 mediated vascular permeability	BioSystems: REACTOME	3.155e-05	0.01496	0.0001108	0.0007466	3	29	CALM1,CALM2,CALM3
Pathway	M9664	Signaling Pathway from G-Protein Families	MSigDB C2 BIOCARTA (v7.1)	3.501e-05	0.01659	0.0001211	0.0008163	3	30	CALM1,CALM2,CALM3
Pathway	1269588	Ca-dependent events	BioSystems: REACTOME	3.501e-05	0.01659	0.0001211	0.0008163	3	30	CALM1,CALM2,CALM3
Pathway	137984	Lissencephaly gene (LIS1) in neuronal migration and development	BioSystems: Pathway Interaction Database	3.87e-05	0.01834	0.0001293	0.0008711	3	31	CALM1,CALM2,CALM3
Pathway	1269345	Platelet calcium homeostasis	BioSystems: REACTOME	3.87e-05	0.01834	0.0001293	0.0008711	3	31	CALM1,CALM2,CALM3
Pathway	1269144	Uptake and actions of bacterial toxins	BioSystems: REACTOME	3.87e-05	0.01834	0.0001293	0.0008711	3	31	CALM1,CALM2,CALM3
Pathway	M835	Dilated cardiomyopathy	MSigDB C2 BIOCARTA (v7.1)	3.872e-05	0.01835	0.0001293	0.0008711	4	90	CACNA1C,CACNA1D,MYH6,RYR2
Pathway	121494	Dilated cardiomyopathy	BioSystems: KEGG	3.872e-05	0.01835	0.0001293	0.0008711	4	90	CACNA1C,CACNA1D,MYH6,RYR2
Pathway	1269341	Platelet homeostasis	BioSystems: REACTOME	4.044e-05	0.01917	0.0001341	0.0009035	4	91	CALM1,CALM2,CALM3,GNB5
Pathway	M9494	BCR Signaling Pathway	MSigDB C2 BIOCARTA (v7.1)	4.684e-05	0.0222	0.0001531	0.001032	3	33	CALM1,CALM2,CALM3
Pathway	137919	N-cadherin signaling events	BioSystems: Pathway Interaction Database	4.684e-05	0.0222	0.0001531	0.001032	3	33	CALM1,CALM2,CALM3
Pathway	1270302	Developmental Biology	BioSystems: REACTOME	4.782e-05	0.02267	0.0001553	0.001046	10	1081	SCN10A,CACNA1C,CACNA1D,AKAP9,ANK2,CALM1,CALM2,CALM3,SCN4B,SCN5A
Pathway	PW:0000232	phosphatidylinositol 3-kinase-Akt signaling	Pathway Ontology	5.13e-05	0.02432	0.0001632	0.0011	3	34	CALM1,CALM2,CALM3
Pathway	1269291	DAG and IP3 signaling	BioSystems: REACTOME	5.13e-05	0.02432	0.0001632	0.0011	3	34	CALM1,CALM2,CALM3
Pathway	M10287	fMLP induced chemokine gene expression in HMC-1 cells	MSigDB C2 BIOCARTA (v7.1)	5.13e-05	0.02432	0.0001632	0.0011	3	34	CALM1,CALM2,CALM3
Pathway	799177	Estrogen signaling pathway	BioSystems: KEGG	5.41e-05	0.02564	0.000171	0.001152	4	98	CALM1,CALM2,CALM3,KCNJ5
Pathway	1269623	Visual phototransduction	BioSystems: REACTOME	6.088e-05	0.02886	0.0001866	0.001258	4	101	CALM1,CALM2,CALM3,GNB5
Pathway	537443	Retrograde endocannabinoid signaling	BioSystems: KEGG	6.088e-05	0.02886	0.0001866	0.001258	4	101	CACNA1C,CACNA1D,KCNJ5,GNB5
Pathway	1269472	PLC-gamma1 signalling	BioSystems: REACTOME	6.103e-05	0.02893	0.0001866	0.001258	3	36	CALM1,CALM2,CALM3
Pathway	1269300	FCERI mediated Ca+2 mobilization	BioSystems: REACTOME	6.103e-05	0.02893	0.0001866	0.001258	3	36	CALM1,CALM2,CALM3
Pathway	1269381	EGFR interacts with phospholipase C-gamma	BioSystems: REACTOME	6.103e-05	0.02893	0.0001866	0.001258	3	36	CALM1,CALM2,CALM3
Pathway	1270323	L1CAM interactions	BioSystems: REACTOME	6.327e-05	0.02999	0.0001922	0.001296	4	102	SCN10A,ANK2,SCN4B,SCN5A
Pathway	1144996	Glucagon signaling pathway	BioSystems: KEGG	6.573e-05	0.03116	0.0001984	0.001337	4	103	PRKAG2,CALM1,CALM2,CALM3
Pathway	137938	IL2 signaling events mediated by PI3K	BioSystems: Pathway Interaction Database	6.632e-05	0.03144	0.000199	0.001341	3	37	CALM1,CALM2,CALM3
Pathway	1269950	Ion channel transport	BioSystems: REACTOME	7.42e-05	0.03517	0.0002212	0.001491	5	209	CALM1,CALM2,CALM3,TRDN,RYR2
Pathway	M1908	Fc Epsilon Receptor I Signaling in Mast Cells	MSigDB C2 BIOCARTA (v7.1)	7.779e-05	0.03687	0.0002304	0.001553	3	39	CALM1,CALM2,CALM3
Pathway	138040	IFN-gamma pathway	BioSystems: Pathway Interaction Database	8.397e-05	0.0398	0.0002472	0.001666	3	40	CALM1,CALM2,CALM3
Pathway	1270101	Integration of energy metabolism	BioSystems: REACTOME	8.799e-05	0.04171	0.0002575	0.001735	4	111	CACNA1C,CACNA1D,PRKAG2,GNB5
Pathway	525336	Serotonergic synapse	BioSystems: KEGG	9.432e-05	0.04471	0.0002743	0.001849	4	113	CACNA1C,CACNA1D,KCNJ5,GNB5
Pathway	M19784	T Cell Receptor Signaling Pathway	MSigDB C2 BIOCARTA (v7.1)	0.0001119	0.05305	0.0003215	0.002167	3	44	CALM1,CALM2,CALM3
Pathway	1269184	Antigen activates B Cell Receptor (BCR) leading to generation of second messengers	BioSystems: REACTOME	0.0001119	0.05305	0.0003215	0.002167	3	44	CALM1,CALM2,CALM3
Pathway	1269988	Inositol phosphate metabolism	BioSystems: REACTOME	0.0001364	0.06467	0.0003872	0.00261	3	47	CALM1,CALM2,CALM3
Pathway	1269587	PLC beta mediated events	BioSystems: REACTOME	0.0001364	0.06467	0.0003872	0.00261	3	47	CALM1,CALM2,CALM3
Pathway	137993	Calcineurin-regulated NFAT-dependent transcription in lymphocytes	BioSystems: Pathway Interaction Database	0.0001453	0.06888	0.0004076	0.002747	3	48	CALM1,CALM2,CALM3
Pathway	1269586	G-protein mediated events	BioSystems: REACTOME	0.0001453	0.06888	0.0004076	0.002747	3	48	CALM1,CALM2,CALM3
Pathway	138018	Downstream signaling in naive CD8+ T cells	BioSystems: Pathway Interaction Database	0.0001642	0.07783	0.0004578	0.003086	3	50	CALM1,CALM2,CALM3
Pathway	137953	Role of Calcineurin-dependent NFAT signaling in lymphocytes	BioSystems: Pathway Interaction Database	0.0001742	0.08258	0.0004801	0.003236	3	51	CALM1,CALM2,CALM3
Pathway	M2288	NFAT and Hypertrophy of the heart (Transcription in the broken heart)	MSigDB C2 BIOCARTA (v7.1)	0.0001742	0.08258	0.0004801	0.003236	3	51	CALM1,CALM2,CALM3
Pathway	M18155	Insulin signaling pathway	MSigDB C2 BIOCARTA (v7.1)	0.0001986	0.09413	0.0005441	0.003667	4	137	PRKAG2,CALM1,CALM2,CALM3
Pathway	83090	Insulin signaling pathway	BioSystems: KEGG	0.0002042	0.0968	0.0005563	0.003749	4	138	PRKAG2,CALM1,CALM2,CALM3
Pathway	P04391	Oxytocin receptor mediated signaling pathway	PantherDB	0.0002182	0.1034	0.0005911	0.003983	3	55	CACNA1C,CACNA1D,GNB5
Pathway	1474302	Fluid shear stress and atherosclerosis	BioSystems: KEGG	0.0002279	0.108	0.0006137	0.004136	4	142	CAV3,CALM1,CALM2,CALM3
Pathway	1269951	Ion transport by P-type ATPases	BioSystems: REACTOME	0.0002556	0.1211	0.0006844	0.004612	3	58	CALM1,CALM2,CALM3
Pathway	1269610	Beta-catenin independent WNT signaling	BioSystems: REACTOME	0.0002883	0.1366	0.0007677	0.005174	4	151	CALM1,CALM2,CALM3,GNB5
Pathway	137940	Signaling events mediated by VEGFR1 and VEGFR2	BioSystems: Pathway Interaction Database	0.0003265	0.1548	0.0008599	0.005795	3	63	CALM1,CALM2,CALM3
Pathway	P04374	5HT2 type receptor mediated signaling pathway	PantherDB	0.0003265	0.1548	0.0008599	0.005795	3	63	CACNA1C,CACNA1D,GNB5
Pathway	83110	Glioma	BioSystems: KEGG	0.0003421	0.1622	0.0008959	0.006038	3	64	CALM1,CALM2,CALM3
Pathway	M1835	Glioma	MSigDB C2 BIOCARTA (v7.1)	0.0003581	0.1698	0.0009327	0.006286	3	65	CALM1,CALM2,CALM3
Pathway	138058	BCR signaling pathway	BioSystems: Pathway Interaction Database	0.0003747	0.1776	0.0009704	0.00654	3	66	CALM1,CALM2,CALM3
Pathway	1269431	IRS-mediated signalling	BioSystems: REACTOME	0.000389	0.1844	0.001002	0.006754	5	298	PRKAG2,AKAP9,CALM1,CALM2,CALM3
Pathway	1269429	Insulin receptor signalling cascade	BioSystems: REACTOME	0.0004074	0.1931	0.001044	0.007034	5	301	PRKAG2,AKAP9,CALM1,CALM2,CALM3
Pathway	1269620	IRS-related events triggered by IGF1R	BioSystems: REACTOME	0.0004136	0.196	0.001048	0.007066	5	302	PRKAG2,AKAP9,CALM1,CALM2,CALM3
Pathway	1269618	IGF1R signaling cascade	BioSystems: REACTOME	0.0004136	0.196	0.001048	0.007066	5	302	PRKAG2,AKAP9,CALM1,CALM2,CALM3
Pathway	1269617	Signaling by Type 1 Insulin-like Growth Factor 1 Receptor (IGF1R)	BioSystems: REACTOME	0.0004199	0.199	0.001059	0.007135	5	303	PRKAG2,AKAP9,CALM1,CALM2,CALM3
Pathway	117293	Arrhythmogenic right ventricular cardiomyopathy (ARVC)	BioSystems: KEGG	0.0004841	0.2295	0.001214	0.008182	3	72	CACNA1C,CACNA1D,RYR2
Pathway	M16376	Arrhythmogenic right ventricular cardiomyopathy (ARVC)	MSigDB C2 BIOCARTA (v7.1)	0.0005247	0.2487	0.001309	0.008821	3	74	CACNA1C,CACNA1D,RYR2
Pathway	585563	Alcoholism	BioSystems: KEGG	0.0005614	0.2661	0.001393	0.009389	4	180	CALM1,CALM2,CALM3,GNB5
Pathway	M9052	Phosphatidylinositol signaling system	MSigDB C2 BIOCARTA (v7.1)	0.0005674	0.2689	0.001393	0.009391	3	76	CALM1,CALM2,CALM3
Pathway	218111	Pertussis	BioSystems: KEGG	0.0005674	0.2689	0.001393	0.009391	3	76	CALM1,CALM2,CALM3
Pathway	1269428	Signaling by Insulin receptor	BioSystems: REACTOME	0.0005865	0.278	0.001433	0.009658	5	326	PRKAG2,AKAP9,CALM1,CALM2,CALM3
Pathway	1270102	Regulation of insulin secretion	BioSystems: REACTOME	0.0006593	0.3125	0.001603	0.0108	3	80	CACNA1C,CACNA1D,GNB5
Pathway	PW:0000674	insulin secretion pathway	Pathway Ontology	0.0006718	0.3184	0.001625	0.01095	2	18	CACNA1C,CACNA1D
Pathway	1269959	Glucose metabolism	BioSystems: REACTOME	0.0006837	0.3241	0.001645	0.01109	3	81	CALM1,CALM2,CALM3
Pathway	777534	Insulin secretion	BioSystems: KEGG	0.0007869	0.373	0.001884	0.0127	3	85	CACNA1C,CACNA1D,RYR2
Pathway	377263	GABAergic synapse	BioSystems: KEGG	0.0008705	0.4126	0.002073	0.01397	3	88	CACNA1C,CACNA1D,GNB5
Pathway	153376	Salivary secretion	BioSystems: KEGG	0.0009293	0.4405	0.002202	0.01484	3	90	CALM1,CALM2,CALM3
Pathway	P00044	Nicotinic acetylcholine receptor signaling pathway	PantherDB	0.0009596	0.4548	0.002263	0.01525	3	91	CACNA1C,CACNA1D,MYH6
Pathway	83052	Phosphatidylinositol signaling system	BioSystems: KEGG	0.001155	0.5473	0.002696	0.01817	3	97	CALM1,CALM2,CALM3
Pathway	948277	Inflammatory mediator regulation of TRP channels	BioSystems: KEGG	0.001155	0.5473	0.002696	0.01817	3	97	CALM1,CALM2,CALM3
Pathway	M7761	Melanogenesis	MSigDB C2 BIOCARTA (v7.1)	0.001298	0.615	0.002974	0.02004	3	101	CALM1,CALM2,CALM3
Pathway	83092	Melanogenesis	BioSystems: KEGG	0.001298	0.615	0.002974	0.02004	3	101	CALM1,CALM2,CALM3
Pathway	1268826	Activation of G protein gated Potassium channels	BioSystems: REACTOME	0.001305	0.6186	0.002974	0.02004	2	25	KCNJ2,KCNJ5
Pathway	1268825	G protein gated Potassium channels	BioSystems: REACTOME	0.001305	0.6186	0.002974	0.02004	2	25	KCNJ2,KCNJ5
Pathway	1268819	Inhibition of voltage gated Ca2+ channels via Gbeta/gamma subunits	BioSystems: REACTOME	0.001305	0.6186	0.002974	0.02004	2	25	KCNJ2,KCNJ5
Pathway	868085	Ras signaling pathway	BioSystems: KEGG	0.001334	0.6325	0.003013	0.02031	4	227	CALM1,CALM2,CALM3,GNB5
Pathway	138057	ErbB1 downstream signaling	BioSystems: Pathway Interaction Database	0.001335	0.6328	0.003013	0.02031	3	102	CALM1,CALM2,CALM3
Pathway	1269304	CLEC7A (Dectin-1) signaling	BioSystems: REACTOME	0.001373	0.6508	0.003084	0.02079	3	103	CALM1,CALM2,CALM3
Pathway	1269908	Transport of inorganic cations/anions and amino acids/oligopeptides	BioSystems: REACTOME	0.001532	0.7262	0.003426	0.02309	3	107	CALM1,CALM2,CALM3
Pathway	1269877	Membrane Trafficking	BioSystems: REACTOME	0.001666	0.7898	0.003708	0.02499	6	614	MYH6,PRKAG2,ANK2,CALM1,CALM2,CALM3
Pathway	M16817	Oocyte meiosis	MSigDB C2 BIOCARTA (v7.1)	0.001747	0.828	0.003869	0.02608	3	112	CALM1,CALM2,CALM3
Pathway	213818	Glutamatergic synapse	BioSystems: KEGG	0.001838	0.871	0.003998	0.02694	3	114	CACNA1C,CACNA1D,GNB5
Pathway	1269440	SOS-mediated signalling	BioSystems: REACTOME	0.001847	0.8756	0.003998	0.02694	4	248	AKAP9,CALM1,CALM2,CALM3
Pathway	1269285	RAF/MAP kinase cascade	BioSystems: REACTOME	0.001847	0.8756	0.003998	0.02694	4	248	AKAP9,CALM1,CALM2,CALM3
Pathway	1269382	GRB2 events in EGFR signaling	BioSystems: REACTOME	0.001847	0.8756	0.003998	0.02694	4	248	AKAP9,CALM1,CALM2,CALM3
Pathway	1269383	SHC1 events in EGFR signaling	BioSystems: REACTOME	0.001847	0.8756	0.003998	0.02694	4	248	AKAP9,CALM1,CALM2,CALM3
Pathway	1269471	ARMS-mediated activation	BioSystems: REACTOME	0.001958	0.9283	0.0042	0.02831	4	252	AKAP9,CALM1,CALM2,CALM3
Pathway	1269468	Signalling to p38 via RIT and RIN	BioSystems: REACTOME	0.001958	0.9283	0.0042	0.02831	4	252	AKAP9,CALM1,CALM2,CALM3
Pathway	1269470	Frs2-mediated activation	BioSystems: REACTOME	0.001987	0.9418	0.004242	0.02859	4	253	AKAP9,CALM1,CALM2,CALM3
Pathway	1268824	Inwardly rectifying K+ channels	BioSystems: REACTOME	0.002007	0.9512	0.004265	0.02875	2	31	KCNJ2,KCNJ5
Pathway	1269502	MAPK1/MAPK3 signaling	BioSystems: REACTOME	0.002016	0.9555	0.004266	0.02875	4	254	AKAP9,CALM1,CALM2,CALM3
Pathway	1269469	Prolonged ERK activation events	BioSystems: REACTOME	0.002045	0.9693	0.004308	0.02903	4	255	AKAP9,CALM1,CALM2,CALM3
Pathway	1269632	Signaling by Leptin	BioSystems: REACTOME	0.002074	0.9832	0.004338	0.02924	4	256	AKAP9,CALM1,CALM2,CALM3
Pathway	101143	Neurotrophin signaling pathway	BioSystems: KEGG	0.002078	0.9848	0.004338	0.02924	3	119	CALM1,CALM2,CALM3
Pathway	1269322	Interleukin receptor SHC signaling	BioSystems: REACTOME	0.002134	1	0.004436	0.0299	4	258	AKAP9,CALM1,CALM2,CALM3
Pathway	1269465	Signalling to RAS	BioSystems: REACTOME	0.002164	1	0.00448	0.03019	4	259	AKAP9,CALM1,CALM2,CALM3
Pathway	1269485	VEGFR2 mediated cell proliferation	BioSystems: REACTOME	0.002226	1	0.004587	0.03091	4	261	AKAP9,CALM1,CALM2,CALM3
Pathway	126909	Oocyte meiosis	BioSystems: KEGG	0.002336	1	0.00459	0.03094	3	124	CALM1,CALM2,CALM3
Pathway	1269321	Interleukin-2 signaling	BioSystems: REACTOME	0.002352	1	0.00459	0.03094	4	265	AKAP9,CALM1,CALM2,CALM3
Pathway	1269592	Gastrin-CREB signalling pathway via PKC and MAPK	BioSystems: REACTOME	0.002373	1	0.00459	0.03094	5	446	AKAP9,CALM1,CALM2,CALM3,GNB5
Pathway	1269464	Signalling to ERKs	BioSystems: REACTOME	0.002385	1	0.00459	0.03094	4	266	AKAP9,CALM1,CALM2,CALM3
Pathway	1269876	Vesicle-mediated transport	BioSystems: REACTOME	0.002406	1	0.00459	0.03094	6	660	MYH6,PRKAG2,ANK2,CALM1,CALM2,CALM3
Pathway	1269869	Striated Muscle Contraction	BioSystems: REACTOME	0.002411	1	0.00459	0.03094	2	34	MYH6,MYL4
Pathway	SMP00146	Captopril Pathway	SMPDB	0.002411	1	0.00459	0.03094	2	34	CALM1,CALM2
Pathway	SMP00145	Benazepril Pathway	SMPDB	0.002411	1	0.00459	0.03094	2	34	CALM1,CALM2
Pathway	SMP00148	Enalapril Pathway	SMPDB	0.002411	1	0.00459	0.03094	2	34	CALM1,CALM2
Pathway	SMP00147	Cilazapril Pathway	SMPDB	0.002411	1	0.00459	0.03094	2	34	CALM1,CALM2
Pathway	SMP00149	Fosinopril Pathway	SMPDB	0.002411	1	0.00459	0.03094	2	34	CALM1,CALM2
Pathway	SMP00151	Moexipril Pathway	SMPDB	0.002411	1	0.00459	0.03094	2	34	CALM1,CALM2
Pathway	SMP00150	Lisinopril Pathway	SMPDB	0.002411	1	0.00459	0.03094	2	34	CALM1,CALM2
Pathway	SMP00153	Quinapril Pathway	SMPDB	0.002411	1	0.00459	0.03094	2	34	CALM1,CALM2
Pathway	SMP00152	Perindopril Pathway	SMPDB	0.002411	1	0.00459	0.03094	2	34	CALM1,CALM2
Pathway	SMP00155	Rescinnamine Pathway	SMPDB	0.002411	1	0.00459	0.03094	2	34	CALM1,CALM2
Pathway	SMP00154	Ramipril Pathway	SMPDB	0.002411	1	0.00459	0.03094	2	34	CALM1,CALM2
Pathway	SMP00157	Trandolapril Pathway	SMPDB	0.002411	1	0.00459	0.03094	2	34	CALM1,CALM2
Pathway	SMP00156	Spirapril Pathway	SMPDB	0.002411	1	0.00459	0.03094	2	34	CALM1,CALM2
Pathway	M16763	Neurotrophin signaling pathway	MSigDB C2 BIOCARTA (v7.1)	0.002445	1	0.004636	0.03124	3	126	CALM1,CALM2,CALM3
Pathway	P00028	Heterotrimeric G-protein signaling pathway-rod outer segment phototransduction	PantherDB	0.002554	1	0.004823	0.03251	2	35	CALM2,GNB5
Pathway	1427866	RET signaling	BioSystems: REACTOME	0.00262	1	0.004928	0.03322	4	273	AKAP9,CALM1,CALM2,CALM3
Pathway	1269323	Interleukin-3, 5 and GM-CSF signaling	BioSystems: REACTOME	0.002655	1	0.004955	0.03339	4	274	AKAP9,CALM1,CALM2,CALM3
Pathway	1269299	FCERI mediated MAPK activation	BioSystems: REACTOME	0.002655	1	0.004955	0.03339	4	274	AKAP9,CALM1,CALM2,CALM3
Pathway	1269367	Platelet degranulation	BioSystems: REACTOME	0.00279	1	0.005177	0.03489	3	132	CALM1,CALM2,CALM3
Pathway	1269903	Transmembrane transport of small molecules	BioSystems: REACTOME	0.002796	1	0.005177	0.03489	6	680	CALM1,CALM2,CALM3,TRDN,RYR2,GNB5
Pathway	1270313	NCAM1 interactions	BioSystems: REACTOME	0.002851	1	0.005259	0.03544	2	37	CACNA1C,CACNA1D
Pathway	1269350	Platelet activation, signaling and aggregation	BioSystems: REACTOME	0.002946	1	0.005412	0.03648	4	282	CALM1,CALM2,CALM3,GNB5
Pathway	1269365	Response to elevated platelet cytosolic Ca2+	BioSystems: REACTOME	0.0031	1	0.005673	0.03823	3	137	CALM1,CALM2,CALM3
Pathway	1268815	GABA B receptor activation	BioSystems: REACTOME	0.003326	1	0.00604	0.04071	2	40	KCNJ2,KCNJ5
Pathway	1268816	Activation of GABAB receptors	BioSystems: REACTOME	0.003326	1	0.00604	0.04071	2	40	KCNJ2,KCNJ5
Pathway	1269501	MAPK family signaling cascades	BioSystems: REACTOME	0.003381	1	0.006116	0.04122	4	293	AKAP9,CALM1,CALM2,CALM3
Pathway	1269303	C-type lectin receptors (CLRs)	BioSystems: REACTOME	0.003781	1	0.006814	0.04592	3	147	CALM1,CALM2,CALM3
Pathway	1268830	Voltage gated Potassium channels	BioSystems: REACTOME	0.004012	1	0.007204	0.04855	2	44	KCNQ1,KCNH2
Pathway	1427856	Pyrophosphate hydrolysis	BioSystems: REACTOME	0.004312	1	0.007712	0.05198	1	2	PPA2
Pathway	83094	Type II diabetes mellitus	BioSystems: KEGG	0.004378	1	0.007802	0.05258	2	46	CACNA1C,CACNA1D
Pathway	M19708	Type II diabetes mellitus	MSigDB C2 BIOCARTA (v7.1)	0.004567	1	0.008107	0.05464	2	47	CACNA1C,CACNA1D
Pathway	1269483	VEGFA-VEGFR2 Pathway	BioSystems: REACTOME	0.005331	1	0.009429	0.06355	4	333	AKAP9,CALM1,CALM2,CALM3
Pathway	83071	Tight junction	BioSystems: KEGG	0.005674	1	0.009997	0.06738	3	170	CACNA1D,BVES,PRKAG2
Pathway	1269594	Signaling by Wnt	BioSystems: REACTOME	0.005737	1	0.01003	0.06762	4	340	CALM1,CALM2,CALM3,GNB5
Pathway	1269487	Signaling by SCF-KIT	BioSystems: REACTOME	0.005737	1	0.01003	0.06762	4	340	AKAP9,CALM1,CALM2,CALM3
Pathway	P00043	Muscarinic acetylcholine receptor 2 and 4 signaling pathway	PantherDB	0.005775	1	0.01006	0.06782	2	53	KCNJ5,GNB5
Pathway	1269480	Signaling by VEGF	BioSystems: REACTOME	0.005796	1	0.01006	0.06782	4	341	AKAP9,CALM1,CALM2,CALM3
Pathway	1268813	GABA receptor activation	BioSystems: REACTOME	0.006429	1	0.01112	0.07495	2	56	KCNJ2,KCNJ5
Pathway	213780	Tuberculosis	BioSystems: KEGG	0.006544	1	0.01128	0.07602	3	179	CALM1,CALM2,CALM3
Pathway	1269479	Downstream signal transduction	BioSystems: REACTOME	0.006674	1	0.01146	0.07725	4	355	AKAP9,CALM1,CALM2,CALM3
Pathway	1269284	DAP12 signaling	BioSystems: REACTOME	0.00694	1	0.01188	0.08004	4	359	AKAP9,CALM1,CALM2,CALM3
Pathway	1269380	Signaling by EGFR	BioSystems: REACTOME	0.007494	1	0.01278	0.08611	4	367	AKAP9,CALM1,CALM2,CALM3
Pathway	1269283	DAP12 interactions	BioSystems: REACTOME	0.008002	1	0.01359	0.09162	4	374	AKAP9,CALM1,CALM2,CALM3
Pathway	1269478	Signaling by PDGF	BioSystems: REACTOME	0.008378	1	0.01418	0.09559	4	379	AKAP9,CALM1,CALM2,CALM3
Pathway	1269298	Fc epsilon receptor (FCERI) signaling	BioSystems: REACTOME	0.008532	1	0.01431	0.09646	4	381	AKAP9,CALM1,CALM2,CALM3
Pathway	P00003	Alzheimer disease-amyloid secretase pathway	PantherDB	0.00858	1	0.01431	0.09646	2	65	CACNA1C,CACNA1D
Pathway	1268829	Classical Kir channels	BioSystems: REACTOME	0.008606	1	0.01431	0.09646	1	4	KCNJ2
Pathway	1268823	HCN channels	BioSystems: REACTOME	0.008606	1	0.01431	0.09646	1	4	HCN4
Pathway	PW:0000274	neuron-to-neuron signaling via the chemical synapse	Pathway Ontology	0.008606	1	0.01431	0.09646	1	4	KCNJ2
Pathway	1269460	NGF signalling via TRKA from the plasma membrane	BioSystems: REACTOME	0.009247	1	0.01533	0.1033	4	390	AKAP9,CALM1,CALM2,CALM3
Pathway	868086	Rap1 signaling pathway	BioSystems: KEGG	0.01013	1	0.01674	0.1128	3	210	CALM1,CALM2,CALM3
Pathway	83088	Taste transduction	BioSystems: KEGG	0.01371	1	0.02256	0.152	2	83	CACNA1C,HCN4
Pathway	1269183	Signaling by the B Cell Receptor (BCR)	BioSystems: REACTOME	0.01388	1	0.02277	0.1534	3	236	CALM1,CALM2,CALM3
Pathway	552665	Morphine addiction	BioSystems: KEGG	0.01632	1	0.02668	0.1798	2	91	KCNJ5,GNB5
Pathway	1270112	AMPK inhibits chREBP transcriptional activation activity	BioSystems: REACTOME	0.01714	1	0.02792	0.1882	1	8	PRKAG2
Pathway	169306	Pancreatic secretion	BioSystems: KEGG	0.01806	1	0.02931	0.1975	2	96	KCNQ1,RYR2
Pathway	1269443	Signalling by NGF	BioSystems: REACTOME	0.01903	1	0.03079	0.2075	4	483	AKAP9,CALM1,CALM2,CALM3
Pathway	SMP00401	Prilocaine Pathway	SMPDB	0.02138	1	0.03301	0.2225	1	10	SCN10A
Pathway	SMP00400	Oxybuprocaine Pathway	SMPDB	0.02138	1	0.03301	0.2225	1	10	SCN10A
Pathway	SMP00403	Proparacaine Pathway	SMPDB	0.02138	1	0.03301	0.2225	1	10	SCN10A
Pathway	SMP00402	Procaine Pathway	SMPDB	0.02138	1	0.03301	0.2225	1	10	SCN10A
Pathway	SMP00404	Ropivacaine Pathway	SMPDB	0.02138	1	0.03301	0.2225	1	10	SCN10A
Pathway	1268840	Activation of PPARGC1A (PGC-1alpha) by phosphorylation	BioSystems: REACTOME	0.02138	1	0.03301	0.2225	1	10	PRKAG2
Pathway	SMP00393	Bupivacaine Pathway	SMPDB	0.02138	1	0.03301	0.2225	1	10	SCN10A
Pathway	SMP00392	Benzocaine Pathway	SMPDB	0.02138	1	0.03301	0.2225	1	10	SCN10A
Pathway	SMP00395	Cocaine Pathway	SMPDB	0.02138	1	0.03301	0.2225	1	10	SCN10A
Pathway	SMP00394	Chloroprocaine Pathway	SMPDB	0.02138	1	0.03301	0.2225	1	10	SCN10A
Pathway	SMP00397	Levobupivacaine Pathway	SMPDB	0.02138	1	0.03301	0.2225	1	10	SCN10A
Pathway	SMP00396	Dibucaine Pathway	SMPDB	0.02138	1	0.03301	0.2225	1	10	SCN10A
Pathway	SMP00399	Mepivacaine Pathway	SMPDB	0.02138	1	0.03301	0.2225	1	10	SCN10A
Pathway	SMP00398	Lidocaine (Local Anaesthetic) Pathway	SMPDB	0.02138	1	0.03301	0.2225	1	10	SCN10A
Pathway	1269907	SLC-mediated transmembrane transport	BioSystems: REACTOME	0.02327	1	0.03569	0.2405	3	287	CALM1,CALM2,CALM3
Pathway	M18053	Reversal of Insulin Resistance by Leptin	MSigDB C2 BIOCARTA (v7.1)	0.02349	1	0.03569	0.2405	1	11	PRKAG2
Pathway	1270014	Import of palmitoyl-CoA into the mitochondrial matrix	BioSystems: REACTOME	0.02349	1	0.03569	0.2405	1	11	PRKAG2
Pathway	138043	Signaling mediated by p38-gamma and p38-delta	BioSystems: Pathway Interaction Database	0.02349	1	0.03569	0.2405	1	11	SNTA1
Pathway	M209	Signaling mediated by p38-gamma and p38-delta	MSigDB C2 BIOCARTA (v7.1)	0.02349	1	0.03569	0.2405	1	11	SNTA1
Pathway	1269509	RHO GTPase Effectors	BioSystems: REACTOME	0.02499	1	0.03781	0.2548	3	295	CALM1,CALM2,CALM3
Pathway	1269957	Metabolism of carbohydrates	BioSystems: REACTOME	0.02543	1	0.03781	0.2548	3	297	CALM1,CALM2,CALM3
Pathway	PW:0000542	adenosine monophosphate-activated protein kinase (AMPK) signaling	Pathway Ontology	0.0256	1	0.03781	0.2548	1	12	PRKAG2
Pathway	SMP00261	Ticlopidine Pathway	SMPDB	0.0256	1	0.03781	0.2548	1	12	RYR2
Pathway	SMP00263	Cilostazol Pathway	SMPDB	0.0256	1	0.03781	0.2548	1	12	RYR2
Pathway	SMP00265	Abciximab Pathway	SMPDB	0.0256	1	0.03781	0.2548	1	12	RYR2
Pathway	SMP00264	Dipyridamole Pathway	SMPDB	0.0256	1	0.03781	0.2548	1	12	RYR2
Pathway	SMP00267	Tirofiban Pathway	SMPDB	0.0256	1	0.03781	0.2548	1	12	RYR2
Pathway	SMP00266	Eptifibatide Pathway	SMPDB	0.0256	1	0.03781	0.2548	1	12	RYR2
Pathway	1269318	Signaling by Interleukins	BioSystems: REACTOME	0.02593	1	0.03818	0.2573	4	531	AKAP9,CALM1,CALM2,CALM3
Pathway	M15347	Protein Kinase A at the Centrosome	MSigDB C2 BIOCARTA (v7.1)	0.02981	1	0.04374	0.2948	1	14	AKAP9

## Sheet: Pubmed
Category	ID	Name	Source	p-value	q-value Bonferroni	q-value FDR B&H	q-value FDR B&Y	Hit Count in Query List	Hit Count in Genome	Hit in Query List
Pubmed	20301308	Long QT Syndrome	Pubmed	2.114e-47	1.251e-43	1.251e-43	1.159e-42	15	17	CACNA1C,KCNQ1,KCNE2,CAV3,AKAP9,ANK2,CALM1,CALM2,KCNE1,KCNH2,KCNJ2,SNTA1,KCNJ5,SCN4B,SCN5A
Pubmed	17210839	Prevalence of long-QT syndrome gene variants in sudden infant death syndrome.	Pubmed	6.058e-23	3.585e-19	1.746e-19	1.617e-18	7	7	KCNQ1,KCNE2,CAV3,KCNE1,KCNH2,KCNJ2,SCN5A
Pubmed	16985003	Large-scale analysis of ion channel gene expression in the mouse heart during perinatal development.	Pubmed	8.849e-23	5.237e-19	1.746e-19	1.617e-18	12	134	SCN10A,CACNA1C,CACNA1D,KCNQ1,KCNE2,HCN4,KCNE1,KCNH2,KCNJ2,KCNJ5,RYR2,SCN5A
Pubmed	26378152	LKB1 deletion causes early changes in atrial channel expression and electrophysiology prior to atrial fibrillation.	Pubmed	6.173e-19	3.653e-15	9.133e-16	8.46e-15	8	34	CACNA1C,KCNQ1,MYH6,KCNH2,KCNJ2,KCNJ5,RYR2,SCN5A
Pubmed	20920651	Prevalence and spectrum of large deletions or duplications in the major long QT syndrome-susceptibility genes and implications for long QT syndrome genetic testing.	Pubmed	1.643e-16	9.725e-13	4.42e-14	4.095e-13	5	5	KCNQ1,KCNE2,KCNE1,KCNH2,SCN5A
Pubmed	23714088	Do LQTS gene single nucleotide polymorphisms alter QTc intervals at rest and during exercise stress testing?	Pubmed	1.643e-16	9.725e-13	4.42e-14	4.095e-13	5	5	KCNQ1,KCNE2,KCNE1,KCNH2,SCN5A
Pubmed	21063070	Cardiac ion channel gene mutations in Greek long QT syndrome patients.	Pubmed	1.643e-16	9.725e-13	4.42e-14	4.095e-13	5	5	KCNQ1,KCNE2,KCNE1,KCNH2,SCN5A
Pubmed	15051636	Compound mutations: a common cause of severe long-QT syndrome.	Pubmed	1.643e-16	9.725e-13	4.42e-14	4.095e-13	5	5	KCNQ1,KCNE2,KCNE1,KCNH2,SCN5A
Pubmed	11289718	Correlation of genetic etiology with response to beta-adrenergic blockade among symptomatic patients with familial long-QT syndrome.	Pubmed	1.643e-16	9.725e-13	4.42e-14	4.095e-13	5	5	KCNQ1,KCNE2,KCNE1,KCNH2,SCN5A
Pubmed	16818214	Allelic dropout in long QT syndrome genetic testing: a possible mechanism underlying false-negative results.	Pubmed	1.643e-16	9.725e-13	4.42e-14	4.095e-13	5	5	KCNQ1,KCNE2,KCNE1,KCNH2,SCN5A
Pubmed	20386770	Torsades de pointes during complete atrioventricular block: Genetic factors and electrocardiogram correlates.	Pubmed	1.643e-16	9.725e-13	4.42e-14	4.095e-13	5	5	KCNQ1,KCNE2,KCNE1,KCNH2,SCN5A
Pubmed	20108749	The electrocardiographic abnormalities in highly trained athletes compared to the genetic study related to causes of unexpected sudden cardiac death.	Pubmed	1.643e-16	9.725e-13	4.42e-14	4.095e-13	5	5	KCNQ1,KCNE2,KCNE1,KCNH2,SCN5A
Pubmed	17534376	Confirmation of associations between ion channel gene SNPs and QTc interval duration in healthy subjects.	Pubmed	1.643e-16	9.725e-13	4.42e-14	4.095e-13	5	5	KCNQ1,KCNE2,KCNE1,KCNH2,SCN5A
Pubmed	20400777	Common variants in cardiac ion channel genes are associated with sudden cardiac death.	Pubmed	1.643e-16	9.725e-13	4.42e-14	4.095e-13	5	5	KCNQ1,KCNE2,KCNE1,KCNH2,SCN5A
Pubmed	15176425	Four potassium channel mutations account for 73% of the genetic spectrum underlying long-QT syndrome (LQTS) and provide evidence for a strong founder effect in Finland.	Pubmed	1.643e-16	9.725e-13	4.42e-14	4.095e-13	5	5	KCNQ1,KCNE2,KCNE1,KCNH2,SCN5A
Pubmed	19149796	Relationship between genetic variants in myocardial sodium and potassium channel genes and QT interval duration in diabetics: the Diabetes Heart Study.	Pubmed	1.643e-16	9.725e-13	4.42e-14	4.095e-13	5	5	KCNQ1,KCNE2,KCNE1,KCNH2,SCN5A
Pubmed	14760488	Genetic variations of KCNQ1, KCNH2, SCN5A, KCNE1, and KCNE2 in drug-induced long QT syndrome patients.	Pubmed	1.643e-16	9.725e-13	4.42e-14	4.095e-13	5	5	KCNQ1,KCNE2,KCNE1,KCNH2,SCN5A
Pubmed	15840476	Compendium of cardiac channel mutations in 541 consecutive unrelated patients referred for long QT syndrome genetic testing.	Pubmed	1.643e-16	9.725e-13	4.42e-14	4.095e-13	5	5	KCNQ1,KCNE2,KCNE1,KCNH2,SCN5A
Pubmed	19716085	Spectrum and prevalence of mutations from the first 2,500 consecutive unrelated patients referred for the FAMILION long QT syndrome genetic test.	Pubmed	1.643e-16	9.725e-13	4.42e-14	4.095e-13	5	5	KCNQ1,KCNE2,KCNE1,KCNH2,SCN5A
Pubmed	16414944	Genetic testing in the long QT syndrome: development and validation of an efficient approach to genotyping in clinical practice.	Pubmed	1.643e-16	9.725e-13	4.42e-14	4.095e-13	5	5	KCNQ1,KCNE2,KCNE1,KCNH2,SCN5A
Pubmed	19322600	Contribution of long-QT syndrome genetic variants in sudden infant death syndrome.	Pubmed	1.643e-16	9.725e-13	4.42e-14	4.095e-13	5	5	KCNQ1,KCNE2,KCNE1,KCNH2,SCN5A
Pubmed	17905336	Long QT and Brugada syndrome gene mutations in New Zealand.	Pubmed	1.643e-16	9.725e-13	4.42e-14	4.095e-13	5	5	KCNQ1,KCNE2,KCNE1,KCNH2,SCN5A
Pubmed	20062063	Several common variants modulate heart rate, PR interval and QRS duration.	Pubmed	3.046e-16	1.803e-12	7.839e-14	7.261e-13	6	14	SCN10A,KCNQ1,MYH6,KCNE1,KCNH2,SCN5A
Pubmed	21070882	Prospective, population-based long QT molecular autopsy study of postmortem negative sudden death in 1 to 40 year olds.	Pubmed	2.544e-13	1.505e-09	3.584e-11	3.32e-10	4	4	KCNQ1,KCNE1,KCNH2,SCN5A
Pubmed	18426444	Single nucleotide polymorphisms and haplotype of four genes encoding cardiac ion channels in Chinese and their association with arrhythmia.	Pubmed	2.544e-13	1.505e-09	3.584e-11	3.32e-10	4	4	KCNQ1,KCNE1,KCNH2,SCN5A
Pubmed	24460807	Single nucleotide polymorphisms in proximity to K-channel genes are associated with decreased longitudinal QTc variance.	Pubmed	2.544e-13	1.505e-09	3.584e-11	3.32e-10	4	4	KCNQ1,KCNE2,KCNH2,KCNJ2
Pubmed	27516456	Novel CPVT-Associated Calmodulin Mutation in CALM3 (CALM3-A103V) Activates Arrhythmogenic Ca Waves and Sparks.	Pubmed	2.544e-13	1.505e-09	3.584e-11	3.32e-10	4	4	CALM1,CALM2,CALM3,RYR2
Pubmed	23890619	Postmortem molecular analysis of KCNQ1, KCNH2, KCNE1 and KCNE2 genes in sudden unexplained nocturnal death syndrome in the Chinese Han population.	Pubmed	2.544e-13	1.505e-09	3.584e-11	3.32e-10	4	4	KCNQ1,KCNE2,KCNE1,KCNH2
Pubmed	21167176	Solution NMR structure of Apo-calmodulin in complex with the IQ motif of human cardiac sodium channel NaV1.5.	Pubmed	2.544e-13	1.505e-09	3.584e-11	3.32e-10	4	4	CALM1,CALM2,CALM3,SCN5A
Pubmed	17275752	Torsades de pointes complicating atrioventricular block: evidence for a genetic predisposition.	Pubmed	2.544e-13	1.505e-09	3.584e-11	3.32e-10	4	4	KCNE2,KCNE1,KCNH2,SCN5A
Pubmed	11807557	A calcium sensor in the sodium channel modulates cardiac excitability.	Pubmed	2.544e-13	1.505e-09	3.584e-11	3.32e-10	4	4	CALM1,CALM2,CALM3,SCN5A
Pubmed	14661677	Ethnic differences in cardiac potassium channel variants: implications for genetic susceptibility to sudden cardiac death and genetic testing for congenital long QT syndrome.	Pubmed	2.544e-13	1.505e-09	3.584e-11	3.32e-10	4	4	KCNQ1,KCNE2,KCNE1,KCNH2
Pubmed	20953164	Multiple C-terminal tail Ca(2+)/CaMs regulate Ca(V)1.2 function but do not mediate channel dimerization.	Pubmed	2.544e-13	1.505e-09	3.584e-11	3.32e-10	4	4	CACNA1C,CALM1,CALM2,CALM3
Pubmed	20226167	Defective calmodulin binding to the cardiac ryanodine receptor plays a key role in CPVT-associated channel dysfunction.	Pubmed	2.544e-13	1.505e-09	3.584e-11	3.32e-10	4	4	CALM1,CALM2,CALM3,RYR2
Pubmed	16487223	Genetic polymorphisms in KCNQ1, HERG, KCNE1 and KCNE2 genes in the Chinese, Malay and Indian populations of Singapore.	Pubmed	2.544e-13	1.505e-09	3.584e-11	3.32e-10	4	4	KCNQ1,KCNE2,KCNE1,KCNH2
Pubmed	22067155	FRET detection of calmodulin binding to the cardiac RyR2 calcium release channel.	Pubmed	2.544e-13	1.505e-09	3.584e-11	3.32e-10	4	4	CALM1,CALM2,CALM3,RYR2
Pubmed	23040497	Mutations in calmodulin cause ventricular tachycardia and sudden cardiac death.	Pubmed	2.544e-13	1.505e-09	3.584e-11	3.32e-10	4	4	CALM1,CALM2,CALM3,RYR2
Pubmed	15746444	Common variants in myocardial ion channel genes modify the QT interval in the general population: results from the KORA study.	Pubmed	2.544e-13	1.505e-09	3.584e-11	3.32e-10	4	4	KCNQ1,KCNE2,KCNE1,KCNH2
Pubmed	16487842	Effect of clinical phenotype on yield of long QT syndrome genetic testing.	Pubmed	2.544e-13	1.505e-09	3.584e-11	3.32e-10	4	4	KCNQ1,KCNE2,KCNE1,KCNH2
Pubmed	10973849	Spectrum of mutations in long-QT syndrome genes. KVLQT1, HERG, SCN5A, KCNE1, and KCNE2.	Pubmed	2.544e-13	1.505e-09	3.584e-11	3.32e-10	4	4	KCNQ1,KCNE1,KCNH2,SCN5A
Pubmed	16132053	Association of KCNQ1, KCNE1, KCNH2 and SCN5A polymorphisms with QTc interval length in a healthy population.	Pubmed	2.544e-13	1.505e-09	3.584e-11	3.32e-10	4	4	KCNQ1,KCNE1,KCNH2,SCN5A
Pubmed	26164367	Distinctive malfunctions of calmodulin mutations associated with heart RyR2-mediated arrhythmic disease.	Pubmed	2.544e-13	1.505e-09	3.584e-11	3.32e-10	4	4	CALM1,CALM2,CALM3,RYR2
Pubmed	27725084	Calcium handling precedes cardiac differentiation to initiate the first heartbeat.	Pubmed	1.01e-12	5.977e-09	1.39e-10	1.288e-09	5	17	CACNA1C,CACNA1D,MYH6,HCN4,RYR2
Pubmed	15140941	Ca2+-binding protein-1 facilitates and forms a postsynaptic complex with Cav1.2 (L-type) Ca2+ channels.	Pubmed	1.27e-12	7.518e-09	1.634e-10	1.514e-09	4	5	CACNA1C,CALM1,CALM2,CALM3
Pubmed	15851119	Identification of a common genetic substrate underlying postpartum cardiac events in congenital long QT syndrome.	Pubmed	1.27e-12	7.518e-09	1.634e-10	1.514e-09	4	5	KCNQ1,ANK2,KCNH2,SCN5A
Pubmed	18752142	Molecular genetic analysis of long QT syndrome in Norway indicating a high prevalence of heterozygous mutation carriers.	Pubmed	1.27e-12	7.518e-09	1.634e-10	1.514e-09	4	5	KCNQ1,KCNE2,KCNH2,SCN5A
Pubmed	24952745	Genetic association study of QT interval highlights role for calcium signaling pathways in myocardial repolarization.	Pubmed	3.602e-12	2.131e-08	4.508e-10	4.176e-09	6	57	SCN10A,KCNQ1,KCNE1,KCNH2,KCNJ2,SCN5A
Pubmed	20466722	Conserved motif of CDK5RAP2 mediates its localization to centrosomes and the Golgi complex.	Pubmed	3.809e-12	2.254e-08	4.508e-10	4.176e-09	4	6	AKAP9,CALM1,CALM2,CALM3
Pubmed	11557234	Divergent expression of delayed rectifier K(+) channel subunits during mouse heart development.	Pubmed	3.809e-12	2.254e-08	4.508e-10	4.176e-09	4	6	KCNQ1,KCNE2,KCNE1,KCNH2
Pubmed	24952909	Annotation of loci from genome-wide association studies using tissue-specific quantitative interaction proteomics.	Pubmed	3.809e-12	2.254e-08	4.508e-10	4.176e-09	4	6	CACNA1C,CAV3,SNTA1,RYR2
Pubmed	20301690	Brugada Syndrome	Pubmed	5.475e-12	3.24e-08	6.353e-10	5.885e-09	5	23	SCN10A,CACNA1C,HCN4,KCNH2,SCN5A
Pubmed	25757662	The role of the sodium current complex in a nonreferred nationwide cohort of sudden infant death syndrome.	Pubmed	1.776e-11	1.051e-07	1.983e-09	1.837e-08	4	8	CAV3,SNTA1,SCN4B,SCN5A
Pubmed	16760425	CP110 cooperates with two calcium-binding proteins to regulate cytokinesis and genome stability.	Pubmed	1.776e-11	1.051e-07	1.983e-09	1.837e-08	4	8	AKAP9,CALM1,CALM2,CALM3
Pubmed	17473172	Tbx3 controls the sinoatrial node gene program and imposes pacemaker function on the atria.	Pubmed	1.926e-11	1.14e-07	2.111e-09	1.955e-08	5	29	MYL4,CALM1,HCN4,KCNJ2,SCN5A
Pubmed	21063774	Domperidone treatment for gastroparesis: demographic and pharmacogenetic characterization of clinical efficacy and side-effects.	Pubmed	5.321e-11	3.149e-07	5.624e-09	5.209e-08	4	10	KCNQ1,KCNE2,KCNE1,KCNH2
Pubmed	26897459	A novel conditional mouse model for Nkx2-5 reveals transcriptional regulation of cardiac ion channels.	Pubmed	5.321e-11	3.149e-07	5.624e-09	5.209e-08	4	10	CACNA1C,KCNH2,RYR2,SCN5A
Pubmed	19305409	Common variants at ten loci modulate the QT interval duration in the QTSCD Study.	Pubmed	8.358e-11	4.946e-07	8.678e-09	8.038e-08	4	11	KCNQ1,KCNH2,KCNJ2,SCN5A
Pubmed	23715556	Junctophilin-2 is necessary for T-tubule maturation during mouse heart development.	Pubmed	1.253e-10	7.416e-07	1.279e-08	1.184e-07	4	12	CACNA1D,MYH6,CAV3,RYR2
Pubmed	29107716	Pacsin 2 is required for the maintenance of a normal cardiac function in the developing mouse heart.	Pubmed	2.531e-10	1.498e-06	1.623e-08	1.504e-07	4	14	CACNA1C,HCN4,KCNH2,SCN5A
Pubmed	23542581	Functional suppression of Kcnq1 leads to early sodium channel remodelling and cardiac conduction system dysmorphogenesis.	Pubmed	2.531e-10	1.498e-06	1.623e-08	1.504e-07	4	14	KCNQ1,MYH6,KCNH2,SCN5A
Pubmed	23465283	Mutations in genes encoding cardiac ion channels previously associated with sudden infant death syndrome (SIDS) are present with high frequency in new exome data.	Pubmed	3.786e-10	2.24e-06	1.623e-08	1.504e-07	3	3	CAV3,KCNH2,SCN5A
Pubmed	11997281	Allelic variants in long-QT disease genes in patients with drug-associated torsades de pointes.	Pubmed	3.786e-10	2.24e-06	1.623e-08	1.504e-07	3	3	KCNQ1,KCNH2,SCN5A
Pubmed	29932249	Protein phenotype diagnosis of autosomal dominant calmodulin mutations causing irregular heart rhythms.	Pubmed	3.786e-10	2.24e-06	1.623e-08	1.504e-07	3	3	CALM1,CALM2,CALM3
Pubmed	16338416	Structure of calmodulin bound to the hydrophobic IQ domain of the cardiac Ca(v)1.2 calcium channel.	Pubmed	3.786e-10	2.24e-06	1.623e-08	1.504e-07	3	3	CACNA1C,CALM1,CALM3
Pubmed	2469574	Calmodulin is required for cell-cycle progression during G1 and mitosis.	Pubmed	3.786e-10	2.24e-06	1.623e-08	1.504e-07	3	3	CALM1,CALM2,CALM3
Pubmed	18370588	Solution structure of a calmodulin-binding domain in the carboxy-terminal region of HIV type 1 gp160.	Pubmed	3.786e-10	2.24e-06	1.623e-08	1.504e-07	3	3	CALM1,CALM2,CALM3
Pubmed	19279214	Crystal structure of dimeric cardiac L-type calcium channel regulatory domains bridged by Ca2+* calmodulins.	Pubmed	3.786e-10	2.24e-06	1.623e-08	1.504e-07	3	3	CACNA1C,CALM1,CALM3
Pubmed	21799007	NMR, biophysical, and biochemical studies reveal the minimal Calmodulin binding domain of the HIV-1 matrix protein.	Pubmed	3.786e-10	2.24e-06	1.623e-08	1.504e-07	3	3	CALM1,CALM2,CALM3
Pubmed	15632291	Myristoyl moiety of HIV Nef is involved in regulation of the interaction with calmodulin in vivo.	Pubmed	3.786e-10	2.24e-06	1.623e-08	1.504e-07	3	3	CALM1,CALM2,CALM3
Pubmed	2223880	Structural organization of the human CaMIII calmodulin gene.	Pubmed	3.786e-10	2.24e-06	1.623e-08	1.504e-07	3	3	CALM1,CALM2,CALM3
Pubmed	9923700	Molecular mechanisms of calmodulin's functional versatility.	Pubmed	3.786e-10	2.24e-06	1.623e-08	1.504e-07	3	3	CALM1,CALM2,CALM3
Pubmed	9681195	Characterization of the human CALM2 calmodulin gene and comparison of the transcriptional activity of CALM1, CALM2 and CALM3.	Pubmed	3.786e-10	2.24e-06	1.623e-08	1.504e-07	3	3	CALM1,CALM2,CALM3
Pubmed	20956522	Binding of calmodulin to the HIV-1 matrix protein triggers myristate exposure.	Pubmed	3.786e-10	2.24e-06	1.623e-08	1.504e-07	3	3	CALM1,CALM2,CALM3
Pubmed	22882672	The prevalence of mutations in KCNQ1, KCNH2, and SCN5A in an unselected national cohort of young sudden unexplained death cases.	Pubmed	3.786e-10	2.24e-06	1.623e-08	1.504e-07	3	3	KCNQ1,KCNH2,SCN5A
Pubmed	17161064	Association of torsades de pointes with novel and known single nucleotide polymorphisms in long QT syndrome genes.	Pubmed	3.786e-10	2.24e-06	1.623e-08	1.504e-07	3	3	KCNQ1,ANK2,SCN5A
Pubmed	31679457	A conserved arginine/lysine-based motif promotes ER export of KCNE1 and KCNE2 to regulate KCNQ1 channel activity.	Pubmed	3.786e-10	2.24e-06	1.623e-08	1.504e-07	3	3	KCNQ1,KCNE2,KCNE1
Pubmed	15534720	Beta-blocker therapy failures in symptomatic probands with genotyped long-QT syndrome.	Pubmed	3.786e-10	2.24e-06	1.623e-08	1.504e-07	3	3	KCNQ1,KCNH2,SCN5A
Pubmed	15367556	Association of long QT syndrome loci and cardiac events among patients treated with beta-blockers.	Pubmed	3.786e-10	2.24e-06	1.623e-08	1.504e-07	3	3	KCNQ1,KCNH2,SCN5A
Pubmed	11136691	Genotype-phenotype correlation in the long-QT syndrome: gene-specific triggers for life-threatening arrhythmias.	Pubmed	3.786e-10	2.24e-06	1.623e-08	1.504e-07	3	3	KCNQ1,KCNH2,SCN5A
Pubmed	24827085	Differential modulations of KCNQ1 by auxiliary proteins KCNE1 and KCNE2.	Pubmed	3.786e-10	2.24e-06	1.623e-08	1.504e-07	3	3	KCNQ1,KCNE2,KCNE1
Pubmed	18596570	Cardiac ion channel gene mutations in sudden infant death syndrome.	Pubmed	3.786e-10	2.24e-06	1.623e-08	1.504e-07	3	3	KCNQ1,KCNH2,SCN5A
Pubmed	25268113	The individual N- and C-lobes of calmodulin tether to the Cav1.2 channel and rescue the channel activity from run-down in ventricular myocytes of guinea-pig heart.	Pubmed	3.786e-10	2.24e-06	1.623e-08	1.504e-07	3	3	CALM1,CALM2,CALM3
Pubmed	8573130	Expression of HIV-1 envelope glycoprotein alters cellular calmodulin.	Pubmed	3.786e-10	2.24e-06	1.623e-08	1.504e-07	3	3	CALM1,CALM2,CALM3
Pubmed	17895974	Differential association between HERG and KCNE1 or KCNE2.	Pubmed	3.786e-10	2.24e-06	1.623e-08	1.504e-07	3	3	KCNE2,KCNE1,KCNH2
Pubmed	24713462	A590T mutation in KCNQ1 C-terminal helix D decreases IKs channel trafficking and function but not Yotiao interaction.	Pubmed	3.786e-10	2.24e-06	1.623e-08	1.504e-07	3	3	KCNQ1,AKAP9,KCNE1
Pubmed	23237912	A case of long QT syndrome with triple gene abnormalities: digenic mutations in KCNH2 and SCN5A and gene variant in KCNE1.	Pubmed	3.786e-10	2.24e-06	1.623e-08	1.504e-07	3	3	KCNE1,KCNH2,SCN5A
Pubmed	11101505	KCNE2 confers background current characteristics to the cardiac KCNQ1 potassium channel.	Pubmed	3.786e-10	2.24e-06	1.623e-08	1.504e-07	3	3	KCNQ1,KCNE2,KCNE1
Pubmed	10899953	Calmodulin regulation of basal and agonist-stimulated G protein coupling by the mu-opioid receptor (OP(3)) in morphine-pretreated cell.	Pubmed	3.786e-10	2.24e-06	1.623e-08	1.504e-07	3	3	CALM1,CALM2,CALM3
Pubmed	26969752	Spectrum and Prevalence of CALM1-, CALM2-, and CALM3-Encoded Calmodulin Variants in Long QT Syndrome and Functional Characterization of a Novel Long QT Syndrome-Associated Calmodulin Missense Variant, E141G.	Pubmed	3.786e-10	2.24e-06	1.623e-08	1.504e-07	3	3	CALM1,CALM2,CALM3
Pubmed	16631607	Modulation of functional properties of KCNQ1 channel by association of KCNE1 and KCNE2.	Pubmed	3.786e-10	2.24e-06	1.623e-08	1.504e-07	3	3	KCNQ1,KCNE2,KCNE1
Pubmed	11743032	Long QT syndrome in children: the value of rate corrected QT interval and DNA analysis as screening tests in the general population.	Pubmed	3.786e-10	2.24e-06	1.623e-08	1.504e-07	3	3	KCNQ1,KCNH2,SCN5A
Pubmed	8314583	Localization of the human bona fide calmodulin genes CALM1, CALM2, and CALM3 to chromosomes 14q24-q31, 2p21.1-p21.3, and 19q13.2-q13.3.	Pubmed	3.786e-10	2.24e-06	1.623e-08	1.504e-07	3	3	CALM1,CALM2,CALM3
Pubmed	23995044	Arrhythmia phenotype during fetal life suggests long-QT syndrome genotype: risk stratification of perinatal long-QT syndrome.	Pubmed	3.786e-10	2.24e-06	1.623e-08	1.504e-07	3	3	KCNQ1,KCNH2,SCN5A
Pubmed	11807546	Structural basis for the activation of anthrax adenylyl cyclase exotoxin by calmodulin.	Pubmed	3.786e-10	2.24e-06	1.623e-08	1.504e-07	3	3	CALM1,CALM2,CALM3
Pubmed	11072229	Calmodulin binding properties of peptide analogues and fragments of the calmodulin-binding domain of simian immunodeficiency virus transmembrane glycoprotein 41.	Pubmed	3.786e-10	2.24e-06	1.623e-08	1.504e-07	3	3	CALM1,CALM2,CALM3
Pubmed	9278050	Fluorescent indicators for Ca2+ based on green fluorescent proteins and calmodulin.	Pubmed	3.786e-10	2.24e-06	1.623e-08	1.504e-07	3	3	CALM1,CALM2,CALM3
Pubmed	26831068	G protein-gated IKACh channels as therapeutic targets for treatment of sick sinus syndrome and heart block.	Pubmed	3.786e-10	2.24e-06	1.623e-08	1.504e-07	3	3	CACNA1C,CACNA1D,KCNJ5
Pubmed	8631777	Blocking the Ca2+-induced conformational transitions in calmodulin with disulfide bonds.	Pubmed	3.786e-10	2.24e-06	1.623e-08	1.504e-07	3	3	CALM1,CALM2,CALM3
Pubmed	15719022	Calcium-independent calmodulin binding and two-metal-ion catalytic mechanism of anthrax edema factor.	Pubmed	3.786e-10	2.24e-06	1.623e-08	1.504e-07	3	3	CALM1,CALM2,CALM3
Pubmed	8312049	Identification of a calmodulin-binding and inhibitory peptide domain in the HIV-1 transmembrane glycoprotein.	Pubmed	3.786e-10	2.24e-06	1.623e-08	1.504e-07	3	3	CALM1,CALM2,CALM3
Pubmed	11847276	Nef of HIV-1 interacts directly with calcium-bound calmodulin.	Pubmed	3.786e-10	2.24e-06	1.623e-08	1.504e-07	3	3	CALM1,CALM2,CALM3
Pubmed	22705208	Crystal structure of the ternary complex of a NaV C-terminal domain, a fibroblast growth factor homologous factor, and calmodulin.	Pubmed	3.786e-10	2.24e-06	1.623e-08	1.504e-07	3	3	CALM1,CALM3,SCN5A
Pubmed	17310097	KCNE beta subunits determine pH sensitivity of KCNQ1 potassium channels.	Pubmed	3.786e-10	2.24e-06	1.623e-08	1.504e-07	3	3	KCNQ1,KCNE2,KCNE1
Pubmed	18553937	Solution X-ray scattering reveals a novel structure of calmodulin complexed with a binding domain peptide from the HIV-1 matrix protein p17.	Pubmed	3.786e-10	2.24e-06	1.623e-08	1.504e-07	3	3	CALM1,CALM2,CALM3
Pubmed	10416864	Study of the gerbil utricular macula following treatment with gentamicin, by use of bromodeoxyuridine and calmodulin immunohistochemical labelling.	Pubmed	3.786e-10	2.24e-06	1.623e-08	1.504e-07	3	3	CALM1,CALM2,CALM3
Pubmed	16229872	Point mutations in the C-terminus of HIV-1 gp160 reduce apoptosis and calmodulin binding without affecting viral replication.	Pubmed	3.786e-10	2.24e-06	1.623e-08	1.504e-07	3	3	CALM1,CALM2,CALM3
Pubmed	7828884	Three different calmodulin-encoding cDNAs isolated by a modified 5'-RACE using degenerate oligodeoxyribonucleotides.	Pubmed	3.786e-10	2.24e-06	1.623e-08	1.504e-07	3	3	CALM1,CALM2,CALM3
Pubmed	22560601	T-wave morphology after epinephrine bolus may reveal silent long QT syndrome mutation carriers.	Pubmed	3.786e-10	2.24e-06	1.623e-08	1.504e-07	3	3	KCNQ1,KCNH2,SCN5A
Pubmed	23571586	Long QT syndrome-associated mutations in intrauterine fetal death.	Pubmed	3.786e-10	2.24e-06	1.623e-08	1.504e-07	3	3	KCNQ1,KCNH2,SCN5A
Pubmed	14978283	Selective inhibition of anthrax edema factor by adefovir, a drug for chronic hepatitis B virus infection.	Pubmed	3.786e-10	2.24e-06	1.623e-08	1.504e-07	3	3	CALM1,CALM2,CALM3
Pubmed	8862395	Induction of apoptosis by calmodulin-dependent intracellular Ca2+ elevation in CD4+ cells expressing gp 160 of HIV.	Pubmed	3.786e-10	2.24e-06	1.623e-08	1.504e-07	3	3	CALM1,CALM2,CALM3
Pubmed	23045342	Distinct localization and modulation of Cav1.2 and Cav1.3 L-type Ca2+ channels in mouse sinoatrial node.	Pubmed	3.786e-10	2.24e-06	1.623e-08	1.504e-07	3	3	CACNA1C,CACNA1D,HCN4
Pubmed	19372218	Dynamic partnership between KCNQ1 and KCNE1 and influence on cardiac IKs current amplitude by KCNE2.	Pubmed	3.786e-10	2.24e-06	1.623e-08	1.504e-07	3	3	KCNQ1,KCNE2,KCNE1
Pubmed	30244407	Identification novel LQT syndrome-associated variants in Polish population and genotype-phenotype correlations in eight families.	Pubmed	3.786e-10	2.24e-06	1.623e-08	1.504e-07	3	3	KCNQ1,KCNH2,SCN5A
Pubmed	26066992	Genetic variants of potassium voltage-gated channel genes (KCNQ1, KCNH2, and KCNE1) affected the risk of atrial fibrillation in elderly patients.	Pubmed	3.786e-10	2.24e-06	1.623e-08	1.504e-07	3	3	KCNQ1,KCNE1,KCNH2
Pubmed	15063758	Structure of anthrax edema factor-calmodulin-adenosine 5'-(alpha,beta-methylene)-triphosphate complex reveals an alternative mode of ATP binding to the catalytic site.	Pubmed	3.786e-10	2.24e-06	1.623e-08	1.504e-07	3	3	CALM1,CALM2,CALM3
Pubmed	16880338	Molecular underpinning of "good luck".	Pubmed	3.786e-10	2.24e-06	1.623e-08	1.504e-07	3	3	KCNQ1,KCNH2,SCN5A
Pubmed	11054265	Calmodulin and HIV type 1: interactions with Gag and Gag products.	Pubmed	3.786e-10	2.24e-06	1.623e-08	1.504e-07	3	3	CALM1,CALM2,CALM3
Pubmed	28552773	Voltage gated ion channels blockade is the underlying mechanism of BIMU8 induced cardiotoxicity.	Pubmed	3.786e-10	2.24e-06	1.623e-08	1.504e-07	3	3	CACNA1C,KCNH2,SCN5A
Pubmed	29449639	A hERG mutation E1039X produced a synergistic lesion on I	Pubmed	3.786e-10	2.24e-06	1.623e-08	1.504e-07	3	3	KCNQ1,KCNH2,SCN5A
Pubmed	25441029	Structural basis of a Kv7.1 potassium channel gating module: studies of the intracellular c-terminal domain in complex with calmodulin.	Pubmed	3.786e-10	2.24e-06	1.623e-08	1.504e-07	3	3	KCNQ1,CALM1,CALM3
Pubmed	16155735	Denaturing high-performance liquid chromatography screening of the long QT syndrome-related cardiac sodium and potassium channel genes and identification of novel mutations and single nucleotide polymorphisms.	Pubmed	3.786e-10	2.24e-06	1.623e-08	1.504e-07	3	3	KCNQ1,KCNE1,KCNH2
Pubmed	19843919	Latent genetic backgrounds and molecular pathogenesis in drug-induced long-QT syndrome.	Pubmed	3.786e-10	2.24e-06	1.623e-08	1.504e-07	3	3	KCNQ1,KCNH2,SCN5A
Pubmed	21185499	Screening for copy number variation in genes associated with the long QT syndrome: clinical relevance.	Pubmed	3.786e-10	2.24e-06	1.623e-08	1.504e-07	3	3	KCNQ1,KCNH2,SCN5A
Pubmed	19841300	Genetic testing for long-QT syndrome: distinguishing pathogenic mutations from benign variants.	Pubmed	3.786e-10	2.24e-06	1.623e-08	1.504e-07	3	3	KCNQ1,KCNJ2,SCN5A
Pubmed	26118593	Mutation Analysis of KCNQ1, KCNH2 and SCN5A Genes in Taiwanese Long QT Syndrome Patients.	Pubmed	3.786e-10	2.24e-06	1.623e-08	1.504e-07	3	3	KCNQ1,KCNH2,SCN5A
Pubmed	19551538	Depressive symptoms in the congenital long QT syndrome.	Pubmed	3.786e-10	2.24e-06	1.623e-08	1.504e-07	3	3	KCNQ1,KCNH2,SCN5A
Pubmed	8226798	Cytosolic domain of the human immunodeficiency virus envelope glycoproteins binds to calmodulin and inhibits calmodulin-regulated proteins.	Pubmed	3.786e-10	2.24e-06	1.623e-08	1.504e-07	3	3	CALM1,CALM2,CALM3
Pubmed	16299511	Insights into voltage-gated calcium channel regulation from the structure of the CaV1.2 IQ domain-Ca2+/calmodulin complex.	Pubmed	3.786e-10	2.24e-06	1.623e-08	1.504e-07	3	3	CACNA1C,CALM1,CALM3
Pubmed	20875080	Post-mortem review and genetic analysis of sudden unexpected death in epilepsy (SUDEP) cases.	Pubmed	3.786e-10	2.24e-06	1.623e-08	1.504e-07	3	3	KCNQ1,KCNH2,SCN5A
Pubmed	2445749	Molecular analysis of human and rat calmodulin complementary DNA clones. Evidence for additional active genes in these species.	Pubmed	3.786e-10	2.24e-06	1.623e-08	1.504e-07	3	3	CALM1,CALM2,CALM3
Pubmed	9658102	Apoptosis induction by the binding of the carboxyl terminus of human immunodeficiency virus type 1 gp160 to calmodulin.	Pubmed	3.786e-10	2.24e-06	1.623e-08	1.504e-07	3	3	CALM1,CALM2,CALM3
Pubmed	16505387	Calcium-dependent regulation of the voltage-gated sodium channel hH1: intrinsic and extrinsic sensors use a common molecular switch.	Pubmed	3.786e-10	2.24e-06	1.623e-08	1.504e-07	3	3	CALM1,CALM3,SCN5A
Pubmed	17582331	The ankyrin repeats of TRPV1 bind multiple ligands and modulate channel sensitivity.	Pubmed	3.786e-10	2.24e-06	1.623e-08	1.504e-07	3	3	CALM1,CALM2,CALM3
Pubmed	18803136	The association between SCN5A, KCNQ1 and KCNE1 gene polymorphisms and complex ventricular arrhythmias in survivors of myocardial infarction.	Pubmed	3.786e-10	2.24e-06	1.623e-08	1.504e-07	3	3	KCNQ1,KCNE1,SCN5A
Pubmed	9362478	Signal peptide fragments of preprolactin and HIV-1 p-gp160 interact with calmodulin.	Pubmed	3.786e-10	2.24e-06	1.623e-08	1.504e-07	3	3	CALM1,CALM2,CALM3
Pubmed	3384819	The abundance of calmodulin mRNAs is regulated in phosphorylase kinase-deficient skeletal muscle.	Pubmed	3.786e-10	2.24e-06	1.623e-08	1.504e-07	3	3	CALM1,CALM2,CALM3
Pubmed	26496715	Common Genotypes of Long QT Syndrome in China and the Role of ECG Prediction.	Pubmed	3.786e-10	2.24e-06	1.623e-08	1.504e-07	3	3	KCNQ1,KCNH2,SCN5A
Pubmed	27997827	Myocardial VHL-HIF Signaling Controls an Embryonic Metabolic Switch Essential for Cardiac Maturation.	Pubmed	5.064e-10	2.997e-06	2.156e-08	1.997e-07	5	54	CACNA1D,ANK2,KCNE1,SCN4B,SCN5A
Pubmed	23788249	ACMG recommendations for reporting of incidental findings in clinical exome and genome sequencing.	Pubmed	6.694e-10	3.961e-06	2.83e-08	2.621e-07	5	57	KCNQ1,PRKAG2,KCNH2,RYR2,SCN5A
Pubmed	27180262	Misexpression of Tbx18 in cardiac chambers of fetal mice interferes with chamber-specific developmental programs but does not induce a pacemaker-like gene signature.	Pubmed	7.722e-10	4.57e-06	3.241e-08	3.002e-07	4	18	SHOX2,HCN4,KCNJ2,SCN5A
Pubmed	28302382	Congenital heart defect causing mutation in Nkx2.5 displays in vivo functional deficit.	Pubmed	1.508e-09	8.924e-06	5.56e-08	5.15e-07	4	21	HCN4,KCNH2,RYR2,SCN5A
Pubmed	8780394	Role of calmodulin in HIV-potentiated Fas-mediated apoptosis.	Pubmed	1.512e-09	8.951e-06	5.56e-08	5.15e-07	3	4	CALM1,CALM2,CALM3
Pubmed	14960328	Endogenous calmodulin interacts with the epidermal growth factor receptor in living cells.	Pubmed	1.512e-09	8.951e-06	5.56e-08	5.15e-07	3	4	CALM1,CALM2,CALM3
Pubmed	17046994	HIV-1 Nef upregulates CCL2/MCP-1 expression in astrocytes in a myristoylation- and calmodulin-dependent manner.	Pubmed	1.512e-09	8.951e-06	5.56e-08	5.15e-07	3	4	CALM1,CALM2,CALM3
Pubmed	7607248	A calmodulin-binding sequence in the C-terminus of human cardiac titin kinase.	Pubmed	1.512e-09	8.951e-06	5.56e-08	5.15e-07	3	4	CALM1,CALM2,CALM3
Pubmed	15499021	A network of control mediated by regulator of calcium/calmodulin-dependent signaling.	Pubmed	1.512e-09	8.951e-06	5.56e-08	5.15e-07	3	4	CALM1,CALM2,CALM3
Pubmed	10692436	Ca(2+)-dependent and Ca(2+)-independent calmodulin binding sites in erythrocyte protein 4.1. Implications for regulation of protein 4.1 interactions with transmembrane proteins.	Pubmed	1.512e-09	8.951e-06	5.56e-08	5.15e-07	3	4	CALM1,CALM2,CALM3
Pubmed	10625668	Requirement of calmodulin binding by HIV-1 gp160 for enhanced FAS-mediated apoptosis.	Pubmed	1.512e-09	8.951e-06	5.56e-08	5.15e-07	3	4	CALM1,CALM2,CALM3
Pubmed	20103772	Molecular basis of the death-associated protein kinase-calcium/calmodulin regulator complex.	Pubmed	1.512e-09	8.951e-06	5.56e-08	5.15e-07	3	4	CALM1,CALM2,CALM3
Pubmed	11736632	Some properties of caldesmon and calponin and the participation of these proteins in regulation of smooth muscle contraction and cytoskeleton formation.	Pubmed	1.512e-09	8.951e-06	5.56e-08	5.15e-07	3	4	CALM1,CALM2,CALM3
Pubmed	25232683	Structural analyses of Ca?/CaM interaction with NaV channel C-termini reveal mechanisms of calcium-dependent regulation.	Pubmed	1.512e-09	8.951e-06	5.56e-08	5.15e-07	3	4	CALM1,CALM3,SCN5A
Pubmed	16478480	Inhibition of human ether ?go-go potassium channels by Ca2+/calmodulin binding to the cytosolic N- and C-termini.	Pubmed	1.512e-09	8.951e-06	5.56e-08	5.15e-07	3	4	CALM1,CALM2,CALM3
Pubmed	16127172	Calcium/calmodulin regulates ubiquitination of the ubiquitin-specific protease TRE17/USP6.	Pubmed	1.512e-09	8.951e-06	5.56e-08	5.15e-07	3	4	CALM1,CALM2,CALM3
Pubmed	11286509	Identification of a human brain-specific gene, calneuron 1, a new member of the calmodulin superfamily.	Pubmed	1.512e-09	8.951e-06	5.56e-08	5.15e-07	3	4	CALM1,CALM2,CALM3
Pubmed	9096366	Interleukin 10 is induced by recombinant HIV-1 Nef protein involving the calcium/calmodulin-dependent phosphodiesterase signal transduction pathway.	Pubmed	1.512e-09	8.951e-06	5.56e-08	5.15e-07	3	4	CALM1,CALM2,CALM3
Pubmed	12577052	Crystal structure of a MARCKS peptide containing the calmodulin-binding domain in complex with Ca2+-calmodulin.	Pubmed	1.512e-09	8.951e-06	5.56e-08	5.15e-07	3	4	CALM1,CALM2,CALM3
Pubmed	19383796	Ablation of triadin causes loss of cardiac Ca2+ release units, impaired excitation-contraction coupling, and cardiac arrhythmias.	Pubmed	1.512e-09	8.951e-06	5.56e-08	5.15e-07	3	4	CACNA1C,TRDN,RYR2
Pubmed	24687990	Myocardial deletion of transcription factor CHF1/Hey2 results in altered myocyte action potential and mild conduction system expansion but does not alter conduction system function or promote spontaneous arrhythmias.	Pubmed	1.512e-09	8.951e-06	5.56e-08	5.15e-07	3	4	CACNA1C,KCNJ2,SCN5A
Pubmed	10823944	Identification of a human centrosomal calmodulin-binding protein that shares homology with pericentrin.	Pubmed	1.512e-09	8.951e-06	5.56e-08	5.15e-07	3	4	CALM1,CALM2,CALM3
Pubmed	19855925	Structural analysis of the complex between calmodulin and full-length myelin basic protein, an intrinsically disordered molecule.	Pubmed	1.512e-09	8.951e-06	5.56e-08	5.15e-07	3	4	CALM1,CALM2,CALM3
Pubmed	30787001	Gene-environment interaction impacts on heart development and embryo survival.	Pubmed	1.842e-09	1.09e-05	6.73e-08	6.234e-07	4	22	CACNA1C,HCN4,KCNH2,SCN5A
Pubmed	19305408	Common variants at ten loci influence QT interval duration in the QTGEN Study.	Pubmed	3.181e-09	1.882e-05	1.155e-07	1.07e-06	4	25	KCNQ1,KCNE1,KCNH2,SCN5A
Pubmed	14594800	Calmodulin binding to the Fas death domain. Regulation by Fas activation.	Pubmed	3.779e-09	2.237e-05	1.243e-07	1.151e-06	3	5	CALM1,CALM2,CALM3
Pubmed	18570893	Interaction with the IQ3 motif of myosin-10 is required for calmodulin-like protein-dependent filopodial extension.	Pubmed	3.779e-09	2.237e-05	1.243e-07	1.151e-06	3	5	CALM1,CALM2,CALM3
Pubmed	28464250	Regulation of Histone Acetylation on Expression Profiles of Potassium Channels During Cardiomyocyte Differentiation From Mouse Embryonic Stem Cells.	Pubmed	3.779e-09	2.237e-05	1.243e-07	1.151e-06	3	5	KCNH2,KCNJ2,KCNJ5
Pubmed	27165696	Arrhythmogenic calmodulin mutations impede activation of small-conductance calcium-activated potassium current.	Pubmed	3.779e-09	2.237e-05	1.243e-07	1.151e-06	3	5	CALM1,CALM2,CALM3
Pubmed	9242710	Phosphorylation and calmodulin binding of the metabotropic glutamate receptor subtype 5 (mGluR5) are antagonistic in vitro.	Pubmed	3.779e-09	2.237e-05	1.243e-07	1.151e-06	3	5	CALM1,CALM2,CALM3
Pubmed	16310175	Non-equivalence of embryonic and somatic cell nuclei affecting spindle composition in clones.	Pubmed	3.779e-09	2.237e-05	1.243e-07	1.151e-06	3	5	CALM1,CALM2,CALM3
Pubmed	11981030	Calmodulin is a selective modulator of estrogen receptors.	Pubmed	3.779e-09	2.237e-05	1.243e-07	1.151e-06	3	5	CALM1,CALM2,CALM3
Pubmed	12034722	Calmodulin binds RalA and RalB and is required for the thrombin-induced activation of Ral in human platelets.	Pubmed	3.779e-09	2.237e-05	1.243e-07	1.151e-06	3	5	CALM1,CALM2,CALM3
Pubmed	11741295	Rab3B in human platelet is membrane bound and interacts with Ca(2+)/calmodulin.	Pubmed	3.779e-09	2.237e-05	1.243e-07	1.151e-06	3	5	CALM1,CALM2,CALM3
Pubmed	20708613	Current inhibition of human EAG1 potassium channels by the Ca2+ binding protein S100B.	Pubmed	3.779e-09	2.237e-05	1.243e-07	1.151e-06	3	5	CALM1,CALM2,CALM3
Pubmed	23446637	Pathogenic NPHP5 mutations impair protein interaction with Cep290, a prerequisite for ciliogenesis.	Pubmed	3.779e-09	2.237e-05	1.243e-07	1.151e-06	3	5	CALM1,CALM2,CALM3
Pubmed	10880439	Inhibition of human ether ?go-go potassium channels by Ca(2+)/calmodulin.	Pubmed	3.779e-09	2.237e-05	1.243e-07	1.151e-06	3	5	CALM1,CALM2,CALM3
Pubmed	26129877	Functional Characterization of Rare Variants Implicated in Susceptibility to Lone Atrial Fibrillation.	Pubmed	3.779e-09	2.237e-05	1.243e-07	1.151e-06	3	5	KCNQ1,KCNH2,SCN5A
Pubmed	19632986	Interactions between calmodulin, adenosine A2A, and dopamine D2 receptors.	Pubmed	3.779e-09	2.237e-05	1.243e-07	1.151e-06	3	5	CALM1,CALM2,CALM3
Pubmed	3111527	Comparison of S100b protein with calmodulin: interactions with melittin and microtubule-associated tau proteins and inhibition of phosphorylation of tau proteins by protein kinase C.	Pubmed	3.779e-09	2.237e-05	1.243e-07	1.151e-06	3	5	CALM1,CALM2,CALM3
Pubmed	17719545	Cep97 and CP110 suppress a cilia assembly program.	Pubmed	3.779e-09	2.237e-05	1.243e-07	1.151e-06	3	5	CALM1,CALM2,CALM3
Pubmed	20301466	Catecholaminergic Polymorphic Ventricular Tachycardia	Pubmed	3.779e-09	2.237e-05	1.243e-07	1.151e-06	3	5	CALM1,TRDN,RYR2
Pubmed	20457925	Pitx2 prevents susceptibility to atrial arrhythmias by inhibiting left-sided pacemaker specification.	Pubmed	7.555e-09	4.471e-05	2.353e-07	2.18e-06	3	6	KCNQ1,SHOX2,HCN4
Pubmed	12051765	Protein Ser/Thr phosphatases PPEF interact with calmodulin.	Pubmed	7.555e-09	4.471e-05	2.353e-07	2.18e-06	3	6	CALM1,CALM2,CALM3
Pubmed	20533308	Impact of KCNE subunits on KCNQ1 (Kv7.1) channel membrane surface targeting.	Pubmed	7.555e-09	4.471e-05	2.353e-07	2.18e-06	3	6	KCNQ1,KCNE2,KCNE1
Pubmed	12032157	The identification and characterization of a noncontinuous calmodulin-binding site in noninactivating voltage-dependent KCNQ potassium channels.	Pubmed	7.555e-09	4.471e-05	2.353e-07	2.18e-06	3	6	CALM1,CALM2,CALM3
Pubmed	12223552	Calmodulin is an auxiliary subunit of KCNQ2/3 potassium channels.	Pubmed	7.555e-09	4.471e-05	2.353e-07	2.18e-06	3	6	CALM1,CALM2,CALM3
Pubmed	10816571	Interaction between endothelial differentiation-related factor-1 and calmodulin in vitro and in vivo.	Pubmed	7.555e-09	4.471e-05	2.353e-07	2.18e-06	3	6	CALM1,CALM2,CALM3
Pubmed	21299499	IQ-motif selectivity in human IQGAP2 and IQGAP3: binding of calmodulin and myosin essential light chain.	Pubmed	7.555e-09	4.471e-05	2.353e-07	2.18e-06	3	6	CALM1,CALM2,CALM3
Pubmed	18694559	CP110 suppresses primary cilia formation through its interaction with CEP290, a protein deficient in human ciliary disease.	Pubmed	7.555e-09	4.471e-05	2.353e-07	2.18e-06	3	6	CALM1,CALM2,CALM3
Pubmed	12594225	Fc Rgamma -independent signaling by the platelet collagen receptor glycoprotein VI.	Pubmed	7.555e-09	4.471e-05	2.353e-07	2.18e-06	3	6	CALM1,CALM2,CALM3
Pubmed	12153558	Phosphorylation of calmodulin. Functional implications.	Pubmed	7.555e-09	4.471e-05	2.353e-07	2.18e-06	3	6	CALM1,CALM2,CALM3
Pubmed	20301725	Hypertrophic Cardiomyopathy Overview	Pubmed	1.161e-08	6.869e-05	3.596e-07	3.331e-06	4	34	MYH6,CAV3,PRKAG2,RYR2
Pubmed	12821674	Calmodulin is a phospholipase C-beta interacting protein.	Pubmed	1.321e-08	7.82e-05	3.99e-07	3.696e-06	3	7	CALM1,CALM2,CALM3
Pubmed	11799244	Requirement of a macromolecular signaling complex for beta adrenergic receptor modulation of the KCNQ1-KCNE1 potassium channel.	Pubmed	1.321e-08	7.82e-05	3.99e-07	3.696e-06	3	7	KCNQ1,AKAP9,KCNE1
Pubmed	19421833	Transcription profiling of HCN-channel isotypes throughout mouse cardiac development.	Pubmed	1.321e-08	7.82e-05	3.99e-07	3.696e-06	3	7	KCNE2,HCN4,KCNJ2
Pubmed	20668654	Structure of the CaMKIIdelta/calmodulin complex reveals the molecular mechanism of CaMKII kinase activation.	Pubmed	1.321e-08	7.82e-05	3.99e-07	3.696e-06	3	7	CALM1,CALM2,CALM3
Pubmed	18567582	IQGAP1 integrates Ca2+/calmodulin and B-Raf signaling.	Pubmed	1.321e-08	7.82e-05	3.99e-07	3.696e-06	3	7	CALM1,CALM2,CALM3
Pubmed	21602787	Nephrocystins and MKS proteins interact with IFT particle and facilitate transport of selected ciliary cargos.	Pubmed	2.113e-08	0.0001251	6.191e-07	5.735e-06	3	8	CALM1,CALM2,CALM3
Pubmed	15757646	A reassessment of the inhibitory capacity of human FKBP38 on calcineurin.	Pubmed	2.113e-08	0.0001251	6.191e-07	5.735e-06	3	8	CALM1,CALM2,CALM3
Pubmed	14613930	Endofin recruits TOM1 to endosomes.	Pubmed	2.113e-08	0.0001251	6.191e-07	5.735e-06	3	8	CALM1,CALM2,CALM3
Pubmed	19965931	ERRgamma regulates cardiac, gastric, and renal potassium homeostasis.	Pubmed	2.113e-08	0.0001251	6.191e-07	5.735e-06	3	8	KCNE2,KCNE1,KCNH2
Pubmed	17884088	Sodium channel Scn1b null mice exhibit prolonged QT and RR intervals.	Pubmed	2.113e-08	0.0001251	6.191e-07	5.735e-06	3	8	ANK2,SCN4B,SCN5A
Pubmed	22323446	F-box protein FBXL2 targets cyclin D2 for ubiquitination and degradation to inhibit leukemic cell proliferation.	Pubmed	2.113e-08	0.0001251	6.191e-07	5.735e-06	3	8	CALM1,CALM2,CALM3
Pubmed	19188439	MicroRNA-1 negatively regulates expression of the hypertrophy-associated calmodulin and Mef2a genes.	Pubmed	3.168e-08	0.0001875	9.191e-07	8.514e-06	3	9	CALM1,CALM2,CALM3
Pubmed	22683701	Fibronectin stimulates migration through lipid raft dependent NHE-1 activation in mouse embryonic stem cells: involvement of RhoA, Ca(2+)/CaM, and ERK.	Pubmed	3.168e-08	0.0001875	9.191e-07	8.514e-06	3	9	CALM1,CALM2,CALM3
Pubmed	25055868	Genome-wide association study of electrocardiographic parameters identifies a new association for PR interval and confirms previously reported associations.	Pubmed	4.524e-08	0.0002677	1.287e-06	1.192e-05	3	10	SCN10A,CACNA1D,KCNQ1
Pubmed	11953448	Interaction between metabotropic glutamate receptor 7 and alpha tubulin.	Pubmed	4.524e-08	0.0002677	1.287e-06	1.192e-05	3	10	CALM1,CALM2,CALM3
Pubmed	17568776	Phosphorylation of Pirh2 by calmodulin-dependent kinase II impairs its ability to ubiquitinate p53.	Pubmed	4.524e-08	0.0002677	1.287e-06	1.192e-05	3	10	CALM1,CALM2,CALM3
Pubmed	18434328	AAV-mediated intramuscular delivery of myotubularin corrects the myotubular myopathy phenotype in targeted murine muscle and suggests a function in plasma membrane homeostasis.	Pubmed	4.524e-08	0.0002677	1.287e-06	1.192e-05	3	10	CAV3,TRDN,RYR2
Pubmed	27766308	Cardiac disease and arrhythmogenesis: Mechanistic insights from mouse models.	Pubmed	6.217e-08	0.0003679	1.752e-06	1.623e-05	3	11	MYH6,RYR2,SCN5A
Pubmed	10757985	A novel type of calmodulin interaction in the inhibition of basic helix-loop-helix transcription factors.	Pubmed	6.217e-08	0.0003679	1.752e-06	1.623e-05	3	11	CALM1,CALM2,CALM3
Pubmed	20424473	L-type voltage-dependent calcium channel alpha subunit 1C is a novel candidate gene associated with secondary hyperparathyroidism: an application of haplotype-based analysis for multiple linked single nucleotide polymorphisms.	Pubmed	7.351e-08	0.0004351	2.062e-06	1.91e-05	5	144	CACNA1C,CACNA1D,KCNQ1,KCNE1,RYR2
Pubmed	21047202	Using genetic and clinical factors to predict tacrolimus dose in renal transplant recipients.	Pubmed	1.711e-07	0.001013	4.776e-06	4.424e-05	3	15	CALM1,CALM2,CALM3
Pubmed	12221128	Centrosomal proteins CG-NAP and kendrin provide microtubule nucleation sites by anchoring gamma-tubulin ring complex.	Pubmed	1.774e-07	0.00105	4.929e-06	4.566e-05	4	66	AKAP9,CALM1,CALM2,CALM3
Pubmed	21996251	Utility of frozen cell lines in medium throughput electrophysiology screening of hERG and NaV1.5 blockade.	Pubmed	5.426e-07	0.003211	7.813e-06	7.237e-05	2	2	KCNH2,SCN5A
Pubmed	24642470	A common genetic variant within SCN10A modulates cardiac SCN5A expression.	Pubmed	5.426e-07	0.003211	7.813e-06	7.237e-05	2	2	SCN10A,SCN5A
Pubmed	26196381	Common Variants in TRDN and CALM1 Are Associated with Risk of Sudden Cardiac Death in Chronic Heart Failure Patients in Chinese Han Population.	Pubmed	5.426e-07	0.003211	7.813e-06	7.237e-05	2	2	CALM1,TRDN
Pubmed	11278781	Analysis of the cyclic nucleotide binding domain of the HERG potassium channel and interactions with KCNE2.	Pubmed	5.426e-07	0.003211	7.813e-06	7.237e-05	2	2	KCNE2,KCNH2
Pubmed	9693036	Genomic structure of three long QT syndrome genes: KVLQT1, HERG, and KCNE1.	Pubmed	5.426e-07	0.003211	7.813e-06	7.237e-05	2	2	KCNQ1,KCNH2
Pubmed	24849370	Genetic, cellular, and functional evidence for Ca2+ inflow through Cav1.2 and Cav1.3 channels in murine spiral ganglion neurons.	Pubmed	5.426e-07	0.003211	7.813e-06	7.237e-05	2	2	CACNA1C,CACNA1D
Pubmed	19238754	Caveolin-3 associates with and affects the function of hyperpolarization-activated cyclic nucleotide-gated channel 4.	Pubmed	5.426e-07	0.003211	7.813e-06	7.237e-05	2	2	CAV3,HCN4
Pubmed	20014384	Deletion of the L-type calcium channel Ca(V) 1.3 but not Ca(V) 1.2 results in a diminished sAHP in mouse CA1 pyramidal neurons.	Pubmed	5.426e-07	0.003211	7.813e-06	7.237e-05	2	2	CACNA1C,CACNA1D
Pubmed	20071715	Utility of treadmill testing in identification and genotype prediction in long-QT syndrome.	Pubmed	5.426e-07	0.003211	7.813e-06	7.237e-05	2	2	KCNQ1,KCNH2
Pubmed	30369311	Genetic and Phenotypic Characterization of Community Hospital Patients With QT Prolongation.	Pubmed	5.426e-07	0.003211	7.813e-06	7.237e-05	2	2	KCNQ1,KCNH2
Pubmed	16253915	Functional assessment of compound mutations in the KCNQ1 and KCNH2 genes associated with long QT syndrome.	Pubmed	5.426e-07	0.003211	7.813e-06	7.237e-05	2	2	KCNQ1,KCNH2
Pubmed	9312006	Properties of KvLQT1 K+ channel mutations in Romano-Ward and Jervell and Lange-Nielsen inherited cardiac arrhythmias.	Pubmed	5.426e-07	0.003211	7.813e-06	7.237e-05	2	2	KCNQ1,KCNE1
Pubmed	10220144	Novel KCNQ1 and HERG missense mutations in Dutch long-QT families.	Pubmed	5.426e-07	0.003211	7.813e-06	7.237e-05	2	2	KCNQ1,KCNH2
Pubmed	21859974	Defects in ankyrin-based membrane protein targeting pathways underlie atrial fibrillation.	Pubmed	5.426e-07	0.003211	7.813e-06	7.237e-05	2	2	CACNA1D,ANK2
Pubmed	21673970	RyRCa2+ leak limits cardiac Ca2+ window current overcoming the tonic effect of calmodulinin mice.	Pubmed	5.426e-07	0.003211	7.813e-06	7.237e-05	2	2	CALM1,RYR2
Pubmed	26049024	Differential zinc permeation and blockade of L-type Ca2+ channel isoforms Cav1.2 and Cav1.3.	Pubmed	5.426e-07	0.003211	7.813e-06	7.237e-05	2	2	CACNA1C,CACNA1D
Pubmed	18611041	Structure of KCNE1 and implications for how it modulates the KCNQ1 potassium channel.	Pubmed	5.426e-07	0.003211	7.813e-06	7.237e-05	2	2	KCNQ1,KCNE1
Pubmed	24937480	Diminished hERG K+ channel activity facilitates strong human labour contractions but is dysregulated in obese women.	Pubmed	5.426e-07	0.003211	7.813e-06	7.237e-05	2	2	KCNE2,KCNH2
Pubmed	19139916	Regulation of wild-type and mutant KCNQ1/KCNE1 channels by tyrosine kinase.	Pubmed	5.426e-07	0.003211	7.813e-06	7.237e-05	2	2	KCNQ1,KCNE1
Pubmed	12856183	KCNE2 modulates current amplitudes and activation kinetics of HCN4: influence of KCNE family members on HCN4 currents.	Pubmed	5.426e-07	0.003211	7.813e-06	7.237e-05	2	2	KCNE2,HCN4
Pubmed	20301579	Jervell and Lange-Nielsen Syndrome	Pubmed	5.426e-07	0.003211	7.813e-06	7.237e-05	2	2	KCNQ1,KCNE1
Pubmed	20541041	Long QT syndrome with compound mutations is associated with a more severe phenotype: a Japanese multicenter study.	Pubmed	5.426e-07	0.003211	7.813e-06	7.237e-05	2	2	KCNQ1,KCNH2
Pubmed	9020846	A novel mutation in the potassium channel gene KVLQT1 causes the Jervell and Lange-Nielsen cardioauditory syndrome.	Pubmed	5.426e-07	0.003211	7.813e-06	7.237e-05	2	2	KCNQ1,KCNE1
Pubmed	26802629	Unnatural amino acid photo-crosslinking of the IKs channel complex demonstrates a KCNE1:KCNQ1 stoichiometry of up to?:4.	Pubmed	5.426e-07	0.003211	7.813e-06	7.237e-05	2	2	KCNQ1,KCNE1
Pubmed	21844197	Interaction between the cardiac rapidly (IKr) and slowly (IKs) activating delayed rectifier potassium channels revealed by low K+-induced hERG endocytic degradation.	Pubmed	5.426e-07	0.003211	7.813e-06	7.237e-05	2	2	KCNQ1,KCNH2
Pubmed	22405011	Recognition pliability is coupled to structural heterogeneity: a calmodulin intrinsically disordered binding region complex.	Pubmed	5.426e-07	0.003211	7.813e-06	7.237e-05	2	2	CALM1,CALM3
Pubmed	24142691	[Ca2+]i elevation and oxidative stress induce KCNQ1 protein translocation from the cytosol to the cell surface and increase slow delayed rectifier (IKs) in cardiac myocytes.	Pubmed	5.426e-07	0.003211	7.813e-06	7.237e-05	2	2	KCNQ1,KCNE1
Pubmed	20470906	Gene-specific paradoxical QT responses during rapid eye movement sleep in women with congenital long QT syndrome.	Pubmed	5.426e-07	0.003211	7.813e-06	7.237e-05	2	2	KCNQ1,KCNH2
Pubmed	16478723	Functional IsK/KvLQT1 potassium channel in a new corticosteroid-sensitive cell line derived from the inner ear.	Pubmed	5.426e-07	0.003211	7.813e-06	7.237e-05	2	2	KCNQ1,KCNE1
Pubmed	18757482	Modeling of the adrenergic response of the human IKs current (hKCNQ1/hKCNE1) stably expressed in HEK-293 cells.	Pubmed	5.426e-07	0.003211	7.813e-06	7.237e-05	2	2	KCNQ1,KCNE1
Pubmed	23650380	Dynamic subunit stoichiometry confers a progressive continuum of pharmacological sensitivity by KCNQ potassium channels.	Pubmed	5.426e-07	0.003211	7.813e-06	7.237e-05	2	2	KCNQ1,KCNE1
Pubmed	17015854	Divide and conquer: an L-type voltage-gated calcium channel subtype finds a role in conditioned fear.	Pubmed	5.426e-07	0.003211	7.813e-06	7.237e-05	2	2	CACNA1C,CACNA1D
Pubmed	23893133	Allosteric mechanism of water-channel gating by Ca2+-calmodulin.	Pubmed	5.426e-07	0.003211	7.813e-06	7.237e-05	2	2	CALM1,CALM3
Pubmed	9282777	Inhibition of HIV-1, HIV-2 and SIV envelope glycoprotein-mediated cell fusion by calmodulin.	Pubmed	5.426e-07	0.003211	7.813e-06	7.237e-05	2	2	CALM1,CALM2
Pubmed	20833965	Pore mutants of HERG and KvLQT1 downregulate the reciprocal currents in stable cell lines.	Pubmed	5.426e-07	0.003211	7.813e-06	7.237e-05	2	2	KCNQ1,KCNH2
Pubmed	19907016	Mechanisms of disease pathogenesis in long QT syndrome type 5.	Pubmed	5.426e-07	0.003211	7.813e-06	7.237e-05	2	2	KCNQ1,KCNE1
Pubmed	24021552	The role of CAV3 in long-QT syndrome: clinical and functional assessment of a caveolin-3/Kv11.1 double heterozygote versus caveolin-3 single heterozygote.	Pubmed	5.426e-07	0.003211	7.813e-06	7.237e-05	2	2	CAV3,KCNH2
Pubmed	11889581	The role of KCNQ1/KCNE1 K(+) channels in intestine and pancreas: lessons from the KCNE1 knockout mouse.	Pubmed	5.426e-07	0.003211	7.813e-06	7.237e-05	2	2	KCNQ1,KCNE1
Pubmed	24284363	Molecular analysis of potassium ion channel genes in sudden death cases among patients administered psychotropic drug therapy: are polymorphisms in LQT genes a potential risk factor?	Pubmed	5.426e-07	0.003211	7.813e-06	7.237e-05	2	2	KCNQ1,KCNH2
Pubmed	23723061	Loss of Nav1.5 expression and function in murine atria containing the RyR2-P2328S gain-of-function mutation.	Pubmed	5.426e-07	0.003211	7.813e-06	7.237e-05	2	2	RYR2,SCN5A
Pubmed	26168993	A new KCNQ1 mutation at the S5 segment that impairs its association with KCNE1 is responsible for short QT syndrome.	Pubmed	5.426e-07	0.003211	7.813e-06	7.237e-05	2	2	KCNQ1,KCNE1
Pubmed	19340287	Functional interactions between KCNE1 C-terminus and the KCNQ1 channel.	Pubmed	5.426e-07	0.003211	7.813e-06	7.237e-05	2	2	KCNQ1,KCNE1
Pubmed	18940602	Structures of CaV2 Ca2+/CaM-IQ domain complexes reveal binding modes that underlie calcium-dependent inactivation and facilitation.	Pubmed	5.426e-07	0.003211	7.813e-06	7.237e-05	2	2	CALM1,CALM3
Pubmed	20139709	KCNQ1/KCNE1 assembly, co-translation not required.	Pubmed	5.426e-07	0.003211	7.813e-06	7.237e-05	2	2	KCNQ1,KCNE1
Pubmed	23311301	Molecular and functional evidence of HCN4 and caveolin-3 interaction during cardiomyocyte differentiation from human embryonic stem cells.	Pubmed	5.426e-07	0.003211	7.813e-06	7.237e-05	2	2	CAV3,HCN4
Pubmed	29855564	Relationship between KCNQ1 (LQT1) and KCNH2 (LQT2) gene mutations and sudden death during illegal drug use.	Pubmed	5.426e-07	0.003211	7.813e-06	7.237e-05	2	2	KCNQ1,KCNH2
Pubmed	19651602	Potent neutralization of anthrax edema toxin by a humanized monoclonal antibody that competes with calmodulin for edema factor binding.	Pubmed	5.426e-07	0.003211	7.813e-06	7.237e-05	2	2	CALM1,CALM3
Pubmed	30001160	Role of putative voltage-sensor countercharge D4 in regulating gating properties of Ca	Pubmed	5.426e-07	0.003211	7.813e-06	7.237e-05	2	2	CACNA1C,CACNA1D
Pubmed	26334569	QT clock to improve detection of QT prolongation in long QT syndrome patients.	Pubmed	5.426e-07	0.003211	7.813e-06	7.237e-05	2	2	KCNQ1,KCNH2
Pubmed	24681347	KCNE2 modulates cardiac L-type Ca(2+) channel.	Pubmed	5.426e-07	0.003211	7.813e-06	7.237e-05	2	2	CACNA1C,KCNE2
Pubmed	23640888	The interaction of caveolin 3 protein with the potassium inward rectifier channel Kir2.1: physiology and pathology related to long qt syndrome 9 (LQT9).	Pubmed	5.426e-07	0.003211	7.813e-06	7.237e-05	2	2	CAV3,KCNJ2
Pubmed	28976808	Ca	Pubmed	5.426e-07	0.003211	7.813e-06	7.237e-05	2	2	KCNQ1,CALM1
Pubmed	19225208	Genetic polymorphisms of L-type calcium channel alpha1C and alpha1D subunit genes are associated with sensitivity to the antihypertensive effects of L-type dihydropyridine calcium-channel blockers.	Pubmed	5.426e-07	0.003211	7.813e-06	7.237e-05	2	2	CACNA1C,CACNA1D
Pubmed	16706838	Ca1.2 and CaV1.3 neuronal L-type calcium channels: differential targeting and signaling to pCREB.	Pubmed	5.426e-07	0.003211	7.813e-06	7.237e-05	2	2	CACNA1C,CACNA1D
Pubmed	31454269	Genetic Mosaicism in Calmodulinopathy.	Pubmed	5.426e-07	0.003211	7.813e-06	7.237e-05	2	2	CALM1,CALM3
Pubmed	30942114	Mutation Screening of KCNQ1 and KCNE1 Genes in Iranian Patients With Jervell and Lange-Nielsen Syndrome.	Pubmed	5.426e-07	0.003211	7.813e-06	7.237e-05	2	2	KCNQ1,KCNE1
Pubmed	25605235	Role of Cys???in the function and regulation of the cardiac ryanodine receptor.	Pubmed	5.426e-07	0.003211	7.813e-06	7.237e-05	2	2	CALM1,RYR2
Pubmed	18079560	KCNE peptides differently affect voltage sensor equilibrium and equilibration rates in KCNQ1 K+ channels.	Pubmed	5.426e-07	0.003211	7.813e-06	7.237e-05	2	2	KCNQ1,KCNE1
Pubmed	18504315	KCNQ1 and KCNE1 in the IKs channel complex make state-dependent contacts in their extracellular domains.	Pubmed	5.426e-07	0.003211	7.813e-06	7.237e-05	2	2	KCNQ1,KCNE1
Pubmed	7842012	Two long QT syndrome loci map to chromosomes 3 and 7 with evidence for further heterogeneity.	Pubmed	5.426e-07	0.003211	7.813e-06	7.237e-05	2	2	KCNH2,SCN5A
Pubmed	16407206	Chronic inhibition of cardiac Kir2.1 and HERG potassium channels by celastrol with dual effects on both ion conductivity and protein trafficking.	Pubmed	5.426e-07	0.003211	7.813e-06	7.237e-05	2	2	KCNH2,KCNJ2
Pubmed	19219384	Regulation of the Kv2.1 potassium channel by MinK and MiRP1.	Pubmed	5.426e-07	0.003211	7.813e-06	7.237e-05	2	2	KCNE2,KCNE1
Pubmed	25036739	Altered RyR2 regulation by the calmodulin F90L mutation associated with idiopathic ventricular fibrillation and early sudden cardiac death.	Pubmed	5.426e-07	0.003211	7.813e-06	7.237e-05	2	2	CALM1,RYR2
Pubmed	23761887	Temperature-sensitive Cav1.2 calcium channels support intrinsic firing of pyramidal neurons and provide a target for the treatment of febrile seizures.	Pubmed	5.426e-07	0.003211	7.813e-06	7.237e-05	2	2	CACNA1C,CACNA1D
Pubmed	23376825	Digenic inheritance novel mutations in SCN5a and SNTA1 increase late I(Na) contributing to LQT syndrome.	Pubmed	5.426e-07	0.003211	7.813e-06	7.237e-05	2	2	SNTA1,SCN5A
Pubmed	24866132	Genetic spectrum and clinical correlates of somatic mutations in aldosterone-producing adenoma.	Pubmed	5.426e-07	0.003211	7.813e-06	7.237e-05	2	2	CACNA1D,KCNJ5
Pubmed	17095567	Mechanisms of ventricular arrhythmogenesis in mice following targeted disruption of KCNE1 modelling long QT syndrome 5.	Pubmed	5.426e-07	0.003211	7.813e-06	7.237e-05	2	2	KCNE1,SCN5A
Pubmed	27927985	The Arrhythmogenic Calmodulin p.Phe142Leu Mutation Impairs C-domain Ca2+ Binding but Not Calmodulin-dependent Inhibition of the Cardiac Ryanodine Receptor.	Pubmed	5.426e-07	0.003211	7.813e-06	7.237e-05	2	2	CALM1,RYR2
Pubmed	18786401	Noncanonical binding of calmodulin to aquaporin-0: implications for channel regulation.	Pubmed	5.426e-07	0.003211	7.813e-06	7.237e-05	2	2	CALM1,CALM3
Pubmed	14981074	Non-voltage-gated L-type Ca2+ channels in human T cells: pharmacology and molecular characterization of the major alpha pore-forming and auxiliary beta-subunits.	Pubmed	5.426e-07	0.003211	7.813e-06	7.237e-05	2	2	CACNA1C,CACNA1D
Pubmed	21352396	Rescue and worsening of congenital heart block-associated electrocardiographic abnormalities in two transgenic mice.	Pubmed	5.426e-07	0.003211	7.813e-06	7.237e-05	2	2	CACNA1C,CACNA1D
Pubmed	30929919	ANK2 functionally interacts with KCNH2 aggravating long QT syndrome in a double mutation carrier.	Pubmed	5.426e-07	0.003211	7.813e-06	7.237e-05	2	2	ANK2,KCNH2
Pubmed	25292336	CaV1.2 and CaV1.3 channel hyperactivation in mouse islet ? cells exposed to type 1 diabetic serum.	Pubmed	5.426e-07	0.003211	7.813e-06	7.237e-05	2	2	CACNA1C,CACNA1D
Pubmed	19521339	Intracellular domains interactions and gated motions of I(KS) potassium channel subunits.	Pubmed	5.426e-07	0.003211	7.813e-06	7.237e-05	2	2	KCNQ1,KCNE1
Pubmed	20479109	Identification of a protein-protein interaction between KCNE1 and the activation gate machinery of KCNQ1.	Pubmed	5.426e-07	0.003211	7.813e-06	7.237e-05	2	2	KCNQ1,KCNE1
Pubmed	10400998	Cellular dysfunction of LQT5-minK mutants: abnormalities of IKs, IKr and trafficking in long QT syndrome.	Pubmed	5.426e-07	0.003211	7.813e-06	7.237e-05	2	2	KCNQ1,KCNE1
Pubmed	6385987	Isolation and nucleotide sequence of a cDNA encoding human calmodulin.	Pubmed	5.426e-07	0.003211	7.813e-06	7.237e-05	2	2	CALM1,CALM3
Pubmed	29622001	Clinical and molecular genetic risk determinants in adult long QT syndrome type 1 and 2 patients : Koponen et al. Follow-up of adult LQTS patients.	Pubmed	5.426e-07	0.003211	7.813e-06	7.237e-05	2	2	KCNQ1,KCNH2
Pubmed	31162977	The KCNE2 potassium channel ? subunit is required for normal lung function and resilience to ischemia and reperfusion injury.	Pubmed	5.426e-07	0.003211	7.813e-06	7.237e-05	2	2	KCNQ1,KCNE2
Pubmed	12522251	KCNQ1 gain-of-function mutation in familial atrial fibrillation.	Pubmed	5.426e-07	0.003211	7.813e-06	7.237e-05	2	2	KCNQ1,KCNE1
Pubmed	19305639	A genotype-dependent intermediate ECG phenotype in patients with persistent lone atrial fibrillation genotype ECG-phenotype correlation in atrial fibrillation.	Pubmed	5.426e-07	0.003211	7.813e-06	7.237e-05	2	2	KCNE1,SCN5A
Pubmed	23324056	Trafficking of the IKs -complex in MDCK cells: site of subunit assembly and determinants of polarized localization.	Pubmed	5.426e-07	0.003211	7.813e-06	7.237e-05	2	2	KCNQ1,KCNE1
Pubmed	17526649	Ca(v)1.3 channels produce persistent calcium sparklets, but Ca(v)1.2 channels are responsible for sparklets in mouse arterial smooth muscle.	Pubmed	5.426e-07	0.003211	7.813e-06	7.237e-05	2	2	CACNA1C,CACNA1D
Pubmed	24920132	Steric hindrance between S4 and S5 of the KCNQ1/KCNE1 channel hampers pore opening.	Pubmed	5.426e-07	0.003211	7.813e-06	7.237e-05	2	2	KCNQ1,KCNE1
Pubmed	12690509	Molecular screening of selected long QT syndrome (LQTS) mutations in 165 consecutive bodies found in water.	Pubmed	5.426e-07	0.003211	7.813e-06	7.237e-05	2	2	KCNQ1,KCNH2
Pubmed	15932895	Sinus node dysfunction following targeted disruption of the murine cardiac sodium channel gene Scn5a.	Pubmed	5.426e-07	0.003211	7.813e-06	7.237e-05	2	2	CACNA1D,SCN5A
Pubmed	12402336	DHPLC analysis of potassium ion channel genes in congenital long QT syndrome.	Pubmed	5.426e-07	0.003211	7.813e-06	7.237e-05	2	2	KCNQ1,KCNH2
Pubmed	19160088	High prevalence of four long QT syndrome founder mutations in the Finnish population.	Pubmed	5.426e-07	0.003211	7.813e-06	7.237e-05	2	2	KCNQ1,KCNH2
Pubmed	12606379	Ligand-activated signal transduction in the 2-cell embryo.	Pubmed	5.426e-07	0.003211	7.813e-06	7.237e-05	2	2	CACNA1C,CACNA1D
Pubmed	20009079	Alpha1-syntrophin mutations identified in sudden infant death syndrome cause an increase in late cardiac sodium current.	Pubmed	5.426e-07	0.003211	7.813e-06	7.237e-05	2	2	SNTA1,SCN5A
Pubmed	21691061	Structural basis of slow activation gating in the cardiac I Ks channel complex.	Pubmed	5.426e-07	0.003211	7.813e-06	7.237e-05	2	2	KCNQ1,KCNE1
Pubmed	17626898	Adenoviral expression of IKs contributes to wavebreak and fibrillatory conduction in neonatal rat ventricular cardiomyocyte monolayers.	Pubmed	5.426e-07	0.003211	7.813e-06	7.237e-05	2	2	KCNQ1,KCNE1
Pubmed	18832177	Dysfunction in ankyrin-B-dependent ion channel and transporter targeting causes human sinus node disease.	Pubmed	5.426e-07	0.003211	7.813e-06	7.237e-05	2	2	CACNA1D,ANK2
Pubmed	24941892	Pyrimidine-2,4,6-triones are a new class of voltage-gated L-type Ca2+ channel activators.	Pubmed	5.426e-07	0.003211	7.813e-06	7.237e-05	2	2	CACNA1C,CACNA1D
Pubmed	31834838	Physical and functional interaction sites in cytoplasmic domains of KCNQ1 and KCNE1 channel subunits.	Pubmed	5.426e-07	0.003211	7.813e-06	7.237e-05	2	2	KCNQ1,KCNE1
Pubmed	26109178	Coexistence of Andersen-Tawil Syndrome with Polymorphisms in hERG1 Gene (K897T) and SCN5A Gene (H558R) in One Family.	Pubmed	5.426e-07	0.003211	7.813e-06	7.237e-05	2	2	KCNH2,SCN5A
Pubmed	17592081	SCN4B-encoded sodium channel beta4 subunit in congenital long-QT syndrome.	Pubmed	5.426e-07	0.003211	7.813e-06	7.237e-05	2	2	SCN4B,SCN5A
Pubmed	25370050	Regulation of the NaV1.5 cytoplasmic domain by calmodulin.	Pubmed	5.426e-07	0.003211	7.813e-06	7.237e-05	2	2	CALM1,SCN5A
Pubmed	22842345	A voltage-gated sodium channel is essential for the positive selection of CD4(+) T cells.	Pubmed	5.426e-07	0.003211	7.813e-06	7.237e-05	2	2	SCN4B,SCN5A
Pubmed	25341504	Complex Brugada syndrome inheritance in a family harbouring compound SCN5A and CACNA1C mutations.	Pubmed	5.426e-07	0.003211	7.813e-06	7.237e-05	2	2	CACNA1C,SCN5A
Pubmed	15047701	Novel isoforms of the sodium channels Nav1.8 and Nav1.5 are produced by a conserved mechanism in mouse and rat.	Pubmed	5.426e-07	0.003211	7.813e-06	7.237e-05	2	2	SCN10A,SCN5A
Pubmed	21054386	Different roles attributed to Cav1 channel subtypes in spontaneous action potential firing and fine tuning of exocytosis in mouse chromaffin cells.	Pubmed	5.426e-07	0.003211	7.813e-06	7.237e-05	2	2	CACNA1C,CACNA1D
Pubmed	20855658	Transmural differences in myocardial contraction in long-QT syndrome: mechanical consequences of ion channel dysfunction.	Pubmed	5.426e-07	0.003211	7.813e-06	7.237e-05	2	2	KCNQ1,KCNH2
Pubmed	17409250	Molecular nature of anomalous L-type calcium channels in mouse cerebellar granule cells.	Pubmed	5.426e-07	0.003211	7.813e-06	7.237e-05	2	2	CACNA1C,CACNA1D
Pubmed	23241319	Interactions between hERG and KCNQ1 ?-subunits are mediated by their COOH termini and modulated by cAMP.	Pubmed	5.426e-07	0.003211	7.813e-06	7.237e-05	2	2	KCNQ1,KCNH2
Pubmed	16267232	Neuronal L-type calcium channels open quickly and are inhibited slowly.	Pubmed	5.426e-07	0.003211	7.813e-06	7.237e-05	2	2	CACNA1C,CACNA1D
Pubmed	12442276	KCNQ1 and KCNH2 mutations associated with long QT syndrome in a Chinese population.	Pubmed	5.426e-07	0.003211	7.813e-06	7.237e-05	2	2	KCNQ1,KCNH2
Pubmed	24848473	Cav1.2 and Cav1.3 L-type calcium channels regulate dopaminergic firing activity in the mouse ventral tegmental area.	Pubmed	5.426e-07	0.003211	7.813e-06	7.237e-05	2	2	CACNA1C,CACNA1D
Pubmed	16002409	Phosphorylation of the A-kinase-anchoring protein Yotiao contributes to protein kinase A regulation of a heart potassium channel.	Pubmed	5.426e-07	0.003211	7.813e-06	7.237e-05	2	2	KCNQ1,AKAP9
Pubmed	19131515	Location of KCNE1 relative to KCNQ1 in the I(KS) potassium channel by disulfide cross-linking of substituted cysteines.	Pubmed	5.426e-07	0.003211	7.813e-06	7.237e-05	2	2	KCNQ1,KCNE1
Pubmed	28648120	Long-QT syndrome-associated caveolin-3 mutations differentially regulate the hyperpolarization-activated cyclic nucleotide gated channel 4.	Pubmed	5.426e-07	0.003211	7.813e-06	7.237e-05	2	2	CAV3,HCN4
Pubmed	14761891	An LQT mutant minK alters KvLQT1 trafficking.	Pubmed	5.426e-07	0.003211	7.813e-06	7.237e-05	2	2	KCNQ1,KCNE1
Pubmed	17676362	Probing the interaction between KCNE2 and KCNQ1 in their transmembrane regions.	Pubmed	5.426e-07	0.003211	7.813e-06	7.237e-05	2	2	KCNQ1,KCNE2
Pubmed	30928430	Calmodulin inhibition of human RyR2 channels requires phosphorylation of RyR2-S2808 or RyR2-S2814.	Pubmed	5.426e-07	0.003211	7.813e-06	7.237e-05	2	2	CALM1,RYR2
Pubmed	31333492	A Distinct Pool of Na	Pubmed	5.426e-07	0.003211	7.813e-06	7.237e-05	2	2	SNTA1,SCN5A
Pubmed	23359697	IKs channels open slowly because KCNE1 accessory subunits slow the movement of S4 voltage sensors in KCNQ1 pore-forming subunits.	Pubmed	5.426e-07	0.003211	7.813e-06	7.237e-05	2	2	KCNQ1,KCNE1
Pubmed	26063740	Follow-up of 316 molecularly defined pediatric long-QT syndrome patients: clinical course, treatments, and side effects.	Pubmed	5.426e-07	0.003211	7.813e-06	7.237e-05	2	2	KCNQ1,KCNH2
Pubmed	17544529	Postmortem molecular analysis of KCNQ1 and SCN5A genes in sudden unexplained death in young Australians.	Pubmed	5.426e-07	0.003211	7.813e-06	7.237e-05	2	2	KCNQ1,SCN5A
Pubmed	25479336	Impaired IKs channel activation by Ca(2+)-dependent PKC shows correlation with emotion/arousal-triggered events in LQT1.	Pubmed	5.426e-07	0.003211	7.813e-06	7.237e-05	2	2	KCNQ1,KCNE1
Pubmed	23853484	Genetic mutation in Korean patients of sudden cardiac arrest as a surrogating marker of idiopathic ventricular arrhythmia.	Pubmed	5.426e-07	0.003211	7.813e-06	7.237e-05	2	2	KCNQ1,SCN5A
Pubmed	23436330	Atrial fibrillation and sinus node dysfunction in human ankyrin-B syndrome: a computational analysis.	Pubmed	5.426e-07	0.003211	7.813e-06	7.237e-05	2	2	CACNA1D,ANK2
Pubmed	23718892	Differential effects of the ?-adrenoceptor blockers carvedilol and metoprolol on SQT1- and SQT2-mutant channels.	Pubmed	5.426e-07	0.003211	7.813e-06	7.237e-05	2	2	KCNQ1,KCNH2
Pubmed	30354720	Cellular and Genetic Causes of Idiopathic Hyperaldosteronism.	Pubmed	5.426e-07	0.003211	7.813e-06	7.237e-05	2	2	CACNA1D,KCNJ5
Pubmed	26746457	Association of Arrhythmia-Related Genetic Variants With Phenotypes Documented in Electronic Medical Records.	Pubmed	5.426e-07	0.003211	7.813e-06	7.237e-05	2	2	KCNH2,SCN5A
Pubmed	23936059	Long QT interval in Turner syndrome--a high prevalence of LQTS gene mutations.	Pubmed	5.426e-07	0.003211	7.813e-06	7.237e-05	2	2	KCNH2,SCN5A
Pubmed	17227789	The common non-synonymous variant G38S of the KCNE1-(minK)-gene is not associated to QT interval in Central European Caucasians: results from the KORA study.	Pubmed	5.426e-07	0.003211	7.813e-06	7.237e-05	2	2	KCNE1,KCNH2
Pubmed	23388215	Calmodulin mutations associated with recurrent cardiac arrest in infants.	Pubmed	5.426e-07	0.003211	7.813e-06	7.237e-05	2	2	CALM1,CALM2
Pubmed	18931301	Modulation of potassium channel function confers a hyperproliferative invasive phenotype on embryonic stem cells.	Pubmed	5.426e-07	0.003211	7.813e-06	7.237e-05	2	2	KCNQ1,KCNE1
Pubmed	24066022	Popeye domain containing 1 (Popdc1/Bves) is a caveolae-associated protein involved in ischemia tolerance.	Pubmed	5.426e-07	0.003211	7.813e-06	7.237e-05	2	2	BVES,CAV3
Pubmed	22826131	Equal sensitivity of Cav1.2 and Cav1.3 channels to the opposing modulations of PKA and PKG in mouse chromaffin cells.	Pubmed	5.426e-07	0.003211	7.813e-06	7.237e-05	2	2	CACNA1C,CACNA1D
Pubmed	21854832	Partial restoration of the long QT syndrome associated KCNQ1 A341V mutant by the KCNE1 ?-subunit.	Pubmed	5.426e-07	0.003211	7.813e-06	7.237e-05	2	2	KCNQ1,KCNE1
Pubmed	16771953	Gastrointestinal symptoms in families of patients with an SCN5A-encoded cardiac channelopathy: evidence of an intestinal channelopathy.	Pubmed	5.426e-07	0.003211	7.813e-06	7.237e-05	2	2	KCNH2,SCN5A
Pubmed	24998131	Mutations in SCN10A are responsible for a large fraction of cases of Brugada syndrome.	Pubmed	5.426e-07	0.003211	7.813e-06	7.237e-05	2	2	SCN10A,SCN5A
Pubmed	23277474	Induced pluripotent stem cells used to reveal drug actions in a long QT syndrome family with complex genetics.	Pubmed	5.426e-07	0.003211	7.813e-06	7.237e-05	2	2	KCNH2,SCN5A
Pubmed	24996399	The role of L-type voltage-gated calcium channels Cav1.2 and Cav1.3 in normal and pathological brain function.	Pubmed	5.426e-07	0.003211	7.813e-06	7.237e-05	2	2	CACNA1C,CACNA1D
Pubmed	18093912	Mutation of an A-kinase-anchoring protein causes long-QT syndrome.	Pubmed	5.426e-07	0.003211	7.813e-06	7.237e-05	2	2	KCNQ1,AKAP9
Pubmed	29606593	A Mechanism of Calmodulin Modulation of the Human Cardiac Sodium Channel.	Pubmed	5.426e-07	0.003211	7.813e-06	7.237e-05	2	2	CALM3,SCN5A
Pubmed	20196769	Analysis of the interactions between the C-terminal cytoplasmic domains of KCNQ1 and KCNE1 channel subunits.	Pubmed	5.426e-07	0.003211	7.813e-06	7.237e-05	2	2	KCNQ1,KCNE1
Pubmed	19156197	Discovery of a novel activator of KCNQ1-KCNE1 K channel complexes.	Pubmed	5.426e-07	0.003211	7.813e-06	7.237e-05	2	2	KCNQ1,KCNE1
Pubmed	28992529	A comprehensive structural model for the human KCNQ1/KCNE1 ion channel.	Pubmed	5.426e-07	0.003211	7.813e-06	7.237e-05	2	2	KCNQ1,KCNE1
Pubmed	22250012	Characterization of KCNQ1 atrial fibrillation mutations reveals distinct dependence on KCNE1.	Pubmed	5.426e-07	0.003211	7.813e-06	7.237e-05	2	2	KCNQ1,KCNE1
Pubmed	24470632	Transcriptional regulation of L-type calcium channel subtypes Cav1.2 and Cav1.3 by nicotine and their potential role in nicotine sensitization.	Pubmed	5.426e-07	0.003211	7.813e-06	7.237e-05	2	2	CACNA1C,CACNA1D
Pubmed	8900282	K(V)LQT1 and lsK (minK) proteins associate to form the I(Ks) cardiac potassium current.	Pubmed	5.426e-07	0.003211	7.813e-06	7.237e-05	2	2	KCNQ1,KCNE1
Pubmed	8900283	Coassembly of K(V)LQT1 and minK (IsK) proteins to form cardiac I(Ks) potassium channel.	Pubmed	5.426e-07	0.003211	7.813e-06	7.237e-05	2	2	KCNQ1,KCNE1
Pubmed	19202166	MinK-dependent internalization of the IKs potassium channel.	Pubmed	5.426e-07	0.003211	7.813e-06	7.237e-05	2	2	KCNQ1,KCNE1
Pubmed	20226272	Utility of the recovery electrocardiogram after exercise: a novel indicator for the diagnosis and genotyping of long QT syndrome?	Pubmed	5.426e-07	0.003211	7.813e-06	7.237e-05	2	2	KCNQ1,KCNH2
Pubmed	14998624	Long QT syndrome in neonates: conduction disorders associated with HERG mutations and sinus bradycardia with KCNQ1 mutations.	Pubmed	5.426e-07	0.003211	7.813e-06	7.237e-05	2	2	KCNQ1,KCNH2
Pubmed	21231794	Inhibition of the heterotetrameric K+ channel KCNQ1/KCNE1 by the AMP-activated protein kinase.	Pubmed	5.426e-07	0.003211	7.813e-06	7.237e-05	2	2	KCNQ1,KCNE1
Pubmed	2551780	Cloning and expression of mouse-brain calmodulin as an activator of Bordetella pertussis adenylate cyclase in Escherichia coli.	Pubmed	5.426e-07	0.003211	7.813e-06	7.237e-05	2	2	CALM1,CALM2
Pubmed	28882596	Insulin treatment augments KCNQ1/KCNE1 currents but not KCNQ1 currents, which is associated with an increase in KCNE1 expression.	Pubmed	5.426e-07	0.003211	7.813e-06	7.237e-05	2	2	KCNQ1,KCNE1
Pubmed	22331908	Crystallographic basis for calcium regulation of sodium channels.	Pubmed	5.426e-07	0.003211	7.813e-06	7.237e-05	2	2	CALM2,SCN5A
Pubmed	24816216	Calmodulin mutations associated with long QT syndrome prevent inactivation of cardiac L-type Ca(2+) currents and promote proarrhythmic behavior in ventricular myocytes.	Pubmed	5.426e-07	0.003211	7.813e-06	7.237e-05	2	2	CACNA1C,CALM1
Pubmed	28086167	Genetic analysis in post-mortem samples with micro-ischemic alterations.	Pubmed	5.426e-07	0.003211	7.813e-06	7.237e-05	2	2	RYR2,SCN5A
Pubmed	19940153	Direct observation of individual KCNQ1 potassium channels reveals their distinctive diffusive behavior.	Pubmed	5.426e-07	0.003211	7.813e-06	7.237e-05	2	2	KCNQ1,KCNE1
Pubmed	24269949	A KCNQ1 mutation contributes to the concealed type 1 long QT phenotype by limiting the Kv7.1 channel conformational changes associated with protein kinase A phosphorylation.	Pubmed	5.426e-07	0.003211	7.813e-06	7.237e-05	2	2	KCNQ1,KCNE1
Pubmed	30014849	KCNE1 tunes the sensitivity of K	Pubmed	5.426e-07	0.003211	7.813e-06	7.237e-05	2	2	KCNQ1,KCNE1
Pubmed	18808722	Protective effect of KCNH2 single nucleotide polymorphism K897T in LQTS families and identification of novel KCNQ1 and KCNH2 mutations.	Pubmed	5.426e-07	0.003211	7.813e-06	7.237e-05	2	2	KCNQ1,KCNH2
Pubmed	22727609	Clinical characteristics of 30 Czech families with long QT syndrome and KCNQ1 and KCNH2 gene mutations: importance of exercise testing.	Pubmed	5.426e-07	0.003211	7.813e-06	7.237e-05	2	2	KCNQ1,KCNH2
Pubmed	21164565	Overlapping LQT1 and LQT2 phenotype in a patient with long QT syndrome associated with loss-of-function variations in KCNQ1 and KCNH2.	Pubmed	5.426e-07	0.003211	7.813e-06	7.237e-05	2	2	KCNQ1,KCNH2
Pubmed	24360055	From GWAS to function: genetic variation in sodium channel gene enhancer influences electrical patterning.	Pubmed	5.426e-07	0.003211	7.813e-06	7.237e-05	2	2	SCN10A,SCN5A
Pubmed	17646758	[The Jervell and Lange-Nielsen syndrome. Natural history, molecular basis and clinical outcome].	Pubmed	5.426e-07	0.003211	7.813e-06	7.237e-05	2	2	KCNQ1,KCNE1
Pubmed	20962273	Stoichiometry of the KCNQ1 - KCNE1 ion channel complex.	Pubmed	5.426e-07	0.003211	7.813e-06	7.237e-05	2	2	KCNQ1,KCNE1
Pubmed	9024139	Four novel KVLQT1 and four novel HERG mutations in familial long-QT syndrome.	Pubmed	5.426e-07	0.003211	7.813e-06	7.237e-05	2	2	KCNQ1,KCNH2
Pubmed	18848812	In utero onset of long QT syndrome with atrioventricular block and spontaneous or lidocaine-induced ventricular tachycardia: compound effects of hERG pore region mutation and SCN5A N-terminus variant.	Pubmed	5.426e-07	0.003211	7.813e-06	7.237e-05	2	2	KCNH2,SCN5A
Pubmed	21149716	KCNE1 alters the voltage sensor movements necessary to open the KCNQ1 channel gate.	Pubmed	5.426e-07	0.003211	7.813e-06	7.237e-05	2	2	KCNQ1,KCNE1
Pubmed	9230439	A minK-HERG complex regulates the cardiac potassium current I(Kr).	Pubmed	5.426e-07	0.003211	7.813e-06	7.237e-05	2	2	KCNE1,KCNH2
Pubmed	12849668	Modulating effects of age and gender on the clinical course of long QT syndrome by genotype.	Pubmed	5.426e-07	0.003211	7.813e-06	7.237e-05	2	2	KCNQ1,KCNH2
Pubmed	11576544	Skeletal and cardiac ryanodine receptors bind to the Ca(2+)-sensor region of dihydropyridine receptor alpha(1C) subunit.	Pubmed	5.426e-07	0.003211	7.813e-06	7.237e-05	2	2	CACNA1C,RYR2
Pubmed	11223304	KCNQ1/KCNE1 potassium channels in mammalian vestibular dark cells.	Pubmed	5.426e-07	0.003211	7.813e-06	7.237e-05	2	2	KCNQ1,KCNE1
Pubmed	22908235	KCNQ1 channels do not undergo concerted but sequential gating transitions in both the absence and the presence of KCNE1 protein.	Pubmed	5.426e-07	0.003211	7.813e-06	7.237e-05	2	2	KCNQ1,KCNE1
Pubmed	15583004	Sites on calmodulin that interact with the C-terminal tail of Cav1.2 channel.	Pubmed	5.426e-07	0.003211	7.813e-06	7.237e-05	2	2	CACNA1C,CALM1
Pubmed	23236294	Dissection of a quantitative trait locus for PR interval duration identifies Tnni3k as a novel modulator of cardiac conduction.	Pubmed	5.426e-07	0.003211	7.813e-06	7.237e-05	2	2	TNNI3K,SCN5A
Pubmed	16610241	Expression of potassium channel isoforms mRNA in normal human adrenals and aldosterone-secreting adenomas.	Pubmed	5.426e-07	0.003211	7.813e-06	7.237e-05	2	2	KCNQ1,KCNE1
Pubmed	18956885	Post-translational modifications guard yeast from misaspartylation.	Pubmed	5.426e-07	0.003211	7.813e-06	7.237e-05	2	2	CAV3,HCN4
Pubmed	20851114	Development of a high resolution melting method for the detection of genetic variations in Long QT Syndrome.	Pubmed	5.426e-07	0.003211	7.813e-06	7.237e-05	2	2	KCNQ1,KCNH2
Pubmed	21212535	Blocking effect of NIP-142 on the KCNQ1/KCNE1 channel current expressed in HEK293 cells.	Pubmed	5.426e-07	0.003211	7.813e-06	7.237e-05	2	2	KCNQ1,KCNE1
Pubmed	23631430	Results of genetic testing in 855 consecutive unrelated patients referred for long QT syndrome in a clinical laboratory.	Pubmed	5.426e-07	0.003211	7.813e-06	7.237e-05	2	2	KCNQ1,SCN5A
Pubmed	18441444	A novel mutation associated with Jervell and Lange-Nielsen syndrome in a Japanese family.	Pubmed	5.426e-07	0.003211	7.813e-06	7.237e-05	2	2	KCNQ1,KCNE1
Pubmed	25417227	Congenital long QT syndrome: a case report of LQT2 and LQT13 in a neonate.	Pubmed	5.426e-07	0.003211	7.813e-06	7.237e-05	2	2	KCNH2,KCNJ5
Pubmed	24760982	Cav1.2 and Cav1.3 L-type calcium channels operate in a similar voltage range but show different coupling to Ca(2+)-dependent conductances in hippocampal neurons.	Pubmed	5.426e-07	0.003211	7.813e-06	7.237e-05	2	2	CACNA1C,CACNA1D
Pubmed	17384445	Upregulation of KCNE1 induces QT interval prolongation in patients with chronic heart failure.	Pubmed	5.426e-07	0.003211	7.813e-06	7.237e-05	2	2	KCNQ1,KCNE1
Pubmed	9354802	Mutations in the hminK gene cause long QT syndrome and suppress IKs function.	Pubmed	5.426e-07	0.003211	7.813e-06	7.237e-05	2	2	KCNQ1,KCNE1
Pubmed	18590565	Evolutionary analyses of KCNQ1 and HERG voltage-gated potassium channel sequences reveal location-specific susceptibility and augmented chemical severities of arrhythmogenic mutations.	Pubmed	5.426e-07	0.003211	7.813e-06	7.237e-05	2	2	KCNQ1,KCNH2
Pubmed	28743749	SUMOylation determines the voltage required to activate cardiac	Pubmed	5.426e-07	0.003211	7.813e-06	7.237e-05	2	2	KCNQ1,KCNE1
Pubmed	29020060	Phosphatidylinositol-4,5-bisphosphate is required for KCNQ1/KCNE1 channel function but not anterograde trafficking.	Pubmed	5.426e-07	0.003211	7.813e-06	7.237e-05	2	2	KCNQ1,KCNE1
Pubmed	18674739	Effect of common KCNE1 and SCN5A ion channel gene variants on T-wave alternans, a marker of cardiac repolarization, during clinical exercise stress test: the Finnish Cardiovascular Study.	Pubmed	5.426e-07	0.003211	7.813e-06	7.237e-05	2	2	KCNE1,SCN5A
Pubmed	28917093	Molecular cloning and functional expression of the K	Pubmed	5.426e-07	0.003211	7.813e-06	7.237e-05	2	2	KCNQ1,KCNE1
Pubmed	12820704	Mutation analysis in congenital Long QT Syndrome--a case with missense mutations in KCNQ1 and SCN5A.	Pubmed	5.426e-07	0.003211	7.813e-06	7.237e-05	2	2	KCNQ1,SCN5A
Pubmed	17980676	The phenotype of a KCNQ1 mutation depends on its KCNE partners: is the cardiac slow delayed rectifier (IKs) channel more than a KCNQ1/KCNE1 complex?	Pubmed	5.426e-07	0.003211	7.813e-06	7.237e-05	2	2	KCNQ1,KCNE1
Pubmed	18774102	Identification of large gene deletions and duplications in KCNQ1 and KCNH2 in patients with long QT syndrome.	Pubmed	5.426e-07	0.003211	7.813e-06	7.237e-05	2	2	KCNQ1,KCNH2
Pubmed	18192214	Genomic structure, transcriptional control, and tissue distribution of HERG1 and KCNQ1 genes.	Pubmed	5.426e-07	0.003211	7.813e-06	7.237e-05	2	2	KCNQ1,KCNH2
Pubmed	24112685	Cardiac channelopathies associated with infantile fatal ventricular arrhythmias: from the cradle to the bench.	Pubmed	5.426e-07	0.003211	7.813e-06	7.237e-05	2	2	KCNH2,SCN5A
Pubmed	15389592	KCNQ1/KCNE1 channels during germ-cell differentiation in the rat: expression associated with testis pathologies.	Pubmed	5.426e-07	0.003211	7.813e-06	7.237e-05	2	2	KCNQ1,KCNE1
Pubmed	20565104	Caveolin 3 is associated with the calcium release complex and is modified via in vivo triadin modification.	Pubmed	5.426e-07	0.003211	7.813e-06	7.237e-05	2	2	CAV3,TRDN
Pubmed	24086669	An improved targeted cAMP sensor to study the regulation of adenylyl cyclase 8 by Ca2+ entry through voltage-gated channels.	Pubmed	5.426e-07	0.003211	7.813e-06	7.237e-05	2	2	CACNA1C,CACNA1D
Pubmed	20301441	Andersen-Tawil Syndrome	Pubmed	5.426e-07	0.003211	7.813e-06	7.237e-05	2	2	KCNJ2,KCNJ5
Pubmed	26289036	Purkinje Cells as Sources of Arrhythmias in Long QT Syndrome Type 3.	Pubmed	5.426e-07	0.003211	7.813e-06	7.237e-05	2	2	RYR2,SCN5A
Pubmed	32330377	Single nucleotide polymorphisms of SCN5A and SCN10A genes increase the risk of ventricular arrhythmias during myocardial infarction.	Pubmed	5.426e-07	0.003211	7.813e-06	7.237e-05	2	2	SCN10A,SCN5A
Pubmed	16799092	Dynamic profiling of the post-translational modifications and interaction partners of epidermal growth factor receptor signaling after stimulation by epidermal growth factor using Extended Range Proteomic Analysis (ERPA).	Pubmed	6.633e-07	0.003925	9.504e-06	8.804e-05	3	23	CALM1,CALM2,CALM3
Pubmed	26321200	The Isl1/Ldb1 Complex Orchestrates Genome-wide Chromatin Organization to Instruct Differentiation of Multipotent Cardiac Progenitors.	Pubmed	6.633e-07	0.003925	9.504e-06	8.804e-05	3	23	KCNQ1,KCNJ2,RYR2
Pubmed	16637659	Uncovering quantitative protein interaction networks for mouse PDZ domains using protein microarrays.	Pubmed	7.576e-07	0.004484	1.083e-05	0.0001003	3	24	KCNJ2,SNTA1,SCN5A
Pubmed	23077317	The tale of the long tail: the cytoplasmic domain of HIV-1 gp41.	Pubmed	9.723e-07	0.005754	1.387e-05	0.0001284	3	26	CALM1,CALM2,CALM3
Pubmed	11984006	The Chediak-Higashi protein interacts with SNARE complex and signal transduction proteins.	Pubmed	1.224e-06	0.007243	1.741e-05	0.0001613	3	28	CALM1,CALM2,CALM3
Pubmed	9512352	Alpha1-syntrophin has distinct binding sites for actin and calmodulin.	Pubmed	1.626e-06	0.009622	2.017e-05	0.0001869	2	3	CALM1,SNTA1
Pubmed	26786162	Nav1.5 N-terminal domain binding to ?1-syntrophin increases membrane density of human Kir2.1, Kir2.2 and Nav1.5 channels.	Pubmed	1.626e-06	0.009622	2.017e-05	0.0001869	2	3	KCNJ2,SCN5A
Pubmed	19351867	The intracellular II-III loops of Cav1.2 and Cav1.3 uncouple L-type voltage-gated Ca2+ channels from glucagon-like peptide-1 potentiation of insulin secretion in INS-1 cells via displacement from lipid rafts.	Pubmed	1.626e-06	0.009622	2.017e-05	0.0001869	2	3	CACNA1C,CACNA1D
Pubmed	16648270	Localization of cardiac L-type Ca(2+) channels to a caveolar macromolecular signaling complex is required for beta(2)-adrenergic regulation.	Pubmed	1.626e-06	0.009622	2.017e-05	0.0001869	2	3	CACNA1C,CAV3
Pubmed	19218243	The cardiac IKs potassium channel macromolecular complex includes the phosphodiesterase PDE4D3.	Pubmed	1.626e-06	0.009622	2.017e-05	0.0001869	2	3	KCNQ1,KCNE1
Pubmed	24457979	Upregulation of KCNQ1/KCNE1 K+ channels by Klotho.	Pubmed	1.626e-06	0.009622	2.017e-05	0.0001869	2	3	KCNQ1,KCNE1
Pubmed	20215044	Relationship of common candidate gene variants to electrocardiographic T-wave peak to T-wave end interval and T-wave morphology parameters.	Pubmed	1.626e-06	0.009622	2.017e-05	0.0001869	2	3	KCNE1,KCNH2
Pubmed	28584016	Aldosterone-Producing Adenomas: Histopathology-Genotype Correlation and Identification of a Novel CACNA1D Mutation.	Pubmed	1.626e-06	0.009622	2.017e-05	0.0001869	2	3	CACNA1D,KCNJ5
Pubmed	26454161	BACE1 modulates gating of KCNQ1 (Kv7.1) and cardiac delayed rectifier KCNQ1/KCNE1 (IKs).	Pubmed	1.626e-06	0.009622	2.017e-05	0.0001869	2	3	KCNQ1,KCNE1
Pubmed	28584012	NEFM (Neurofilament Medium) Polypeptide, a Marker for Zona Glomerulosa Cells in Human Adrenal, Inhibits D1R (Dopamine D1 Receptor)-Mediated Secretion of Aldosterone.	Pubmed	1.626e-06	0.009622	2.017e-05	0.0001869	2	3	CACNA1D,KCNJ5
Pubmed	21832054	Truncation of murine CaV1.2 at Asp-1904 results in heart failure after birth.	Pubmed	1.626e-06	0.009622	2.017e-05	0.0001869	2	3	CACNA1C,CACNA1D
Pubmed	22348965	[Expression of Kir2.1, SCN5a and SCN1b channel genes in mouse cardiomyocytes with various electric properties: patch clamp combined with single cell RT-PCR study].	Pubmed	1.626e-06	0.009622	2.017e-05	0.0001869	2	3	KCNJ2,SCN5A
Pubmed	21084694	Genetic dissection reveals unexpected influence of beta subunits on KCNQ1 K+ channel polarized trafficking in vivo.	Pubmed	1.626e-06	0.009622	2.017e-05	0.0001869	2	3	KCNQ1,KCNE2
Pubmed	25437912	Structure of myosin-1c tail bound to calmodulin provides insights into calcium-mediated conformational coupling.	Pubmed	1.626e-06	0.009622	2.017e-05	0.0001869	2	3	CALM1,CALM3
Pubmed	10075700	Calmodulin-binding sites on adenylyl cyclase type VIII.	Pubmed	1.626e-06	0.009622	2.017e-05	0.0001869	2	3	CALM1,CALM2
Pubmed	20116193	The response of the QT interval to the brief tachycardia provoked by standing: a bedside test for diagnosing long QT syndrome.	Pubmed	1.626e-06	0.009622	2.017e-05	0.0001869	2	3	KCNH2,SCN5A
Pubmed	17289261	Angiotensin II suppresses long-term depression in the lateral amygdala of mice via L-type calcium channels.	Pubmed	1.626e-06	0.009622	2.017e-05	0.0001869	2	3	CACNA1C,CACNA1D
Pubmed	17060380	Mutant caveolin-3 induces persistent late sodium current and is associated with long-QT syndrome.	Pubmed	1.626e-06	0.009622	2.017e-05	0.0001869	2	3	CAV3,SCN5A
Pubmed	23595086	Genetic background of catecholaminergic polymorphic ventricular tachycardia in Japan.	Pubmed	1.626e-06	0.009622	2.017e-05	0.0001869	2	3	KCNJ2,RYR2
Pubmed	12204355	Behavioral audiograms of homozygous med(J) mutant mice with sodium channel deficiency and unaffected controls.	Pubmed	1.626e-06	0.009622	2.017e-05	0.0001869	2	3	KCNQ1,KCNE1
Pubmed	12189141	Formation of complexes between Ca2+.calmodulin and the synapse-associated protein SAP97 requires the SH3 domain-guanylate kinase domain-connecting HOOK region.	Pubmed	1.626e-06	0.009622	2.017e-05	0.0001869	2	3	CALM2,CALM3
Pubmed	29724949	Activation mechanism of a human SK-calmodulin channel complex elucidated by cryo-EM structures.	Pubmed	1.626e-06	0.009622	2.017e-05	0.0001869	2	3	CALM1,CALM3
Pubmed	31663850	Kv2.1 mediates spatial and functional coupling of L-type calcium channels and ryanodine receptors in mammalian neurons.	Pubmed	1.626e-06	0.009622	2.017e-05	0.0001869	2	3	CACNA1C,RYR2
Pubmed	15316014	Calmodulin mediates Ca2+ sensitivity of sodium channels.	Pubmed	1.626e-06	0.009622	2.017e-05	0.0001869	2	3	CALM1,SCN5A
Pubmed	27005929	Postmortem genetic analysis of sudden unexplained death syndrome under 50 years of age: A next-generation sequencing study.	Pubmed	1.626e-06	0.009622	2.017e-05	0.0001869	2	3	ANK2,RYR2
Pubmed	28003368	UBE3B Is a Calmodulin-regulated, Mitochondrion-associated E3 Ubiquitin Ligase.	Pubmed	1.626e-06	0.009622	2.017e-05	0.0001869	2	3	CALM1,CALM3
Pubmed	18006587	Adrenergic regulation of a key cardiac potassium channel can contribute to atrial fibrillation: evidence from an I Ks transgenic mouse.	Pubmed	1.626e-06	0.009622	2.017e-05	0.0001869	2	3	KCNQ1,KCNE1
Pubmed	23973784	Potent inhibition of L-type Ca2+ currents by a Rad variant associated with congestive heart failure.	Pubmed	1.626e-06	0.009622	2.017e-05	0.0001869	2	3	CACNA1C,CACNA1D
Pubmed	16308347	Interaction of KCNE subunits with the KCNQ1 K+ channel pore.	Pubmed	1.626e-06	0.009622	2.017e-05	0.0001869	2	3	KCNQ1,KCNE1
Pubmed	23753573	Embryonic stem cell-derived CD166+ precursors develop into fully functional sinoatrial-like cells.	Pubmed	1.626e-06	0.009622	2.017e-05	0.0001869	2	3	CACNA1D,HCN4
Pubmed	23541953	Caveolin-3 suppresses late sodium current by inhibiting nNOS-dependent S-nitrosylation of SCN5A.	Pubmed	1.626e-06	0.009622	2.017e-05	0.0001869	2	3	CAV3,SCN5A
Pubmed	15746172	Modulation of skeletal and cardiac voltage-gated sodium channels by calmodulin.	Pubmed	1.626e-06	0.009622	2.017e-05	0.0001869	2	3	CALM1,SCN5A
Pubmed	29452158	Protein kinase C epsilon mediates the inhibition of angiotensin II on the slowly activating delayed-rectifier potassium current through channel phosphorylation.	Pubmed	1.626e-06	0.009622	2.017e-05	0.0001869	2	3	KCNQ1,KCNE1
Pubmed	27194473	Regulation of membrane KCNQ1/KCNE1 channel density by sphingomyelin synthase 1.	Pubmed	1.626e-06	0.009622	2.017e-05	0.0001869	2	3	KCNQ1,KCNE1
Pubmed	15746192	Defective calmodulin-mediated nuclear transport of the sex-determining region of the Y chromosome (SRY) in XY sex reversal.	Pubmed	1.626e-06	0.009622	2.017e-05	0.0001869	2	3	CALM1,CALM3
Pubmed	17016049	The single nucleotide polymorphisms of I(Ks) potassium channel genes and their association with atrial fibrillation in a Chinese population.	Pubmed	1.626e-06	0.009622	2.017e-05	0.0001869	2	3	KCNQ1,KCNE1
Pubmed	19646991	Augmented potassium current is a shared phenotype for two genetic defects associated with familial atrial fibrillation.	Pubmed	1.626e-06	0.009622	2.017e-05	0.0001869	2	3	KCNQ1,KCNE1
Pubmed	16857961	Cardiac sodium channel Nav1.5 is regulated by a multiprotein complex composed of syntrophins and dystrophin.	Pubmed	1.626e-06	0.009622	2.017e-05	0.0001869	2	3	SNTA1,SCN5A
Pubmed	17767505	Impairment of hippocampal gamma-frequency oscillations in vitro in mice overexpressing human amyloid precursor protein (APP).	Pubmed	1.626e-06	0.009622	2.017e-05	0.0001869	2	3	CACNA1C,CACNA1D
Pubmed	19077539	KCNE variants reveal a critical role of the beta subunit carboxyl terminus in PKA-dependent regulation of the IKs potassium channel.	Pubmed	1.626e-06	0.009622	2.017e-05	0.0001869	2	3	KCNQ1,KCNE2
Pubmed	11104781	Structural determinants of KvLQT1 control by the KCNE family of proteins.	Pubmed	1.626e-06	0.009622	2.017e-05	0.0001869	2	3	KCNQ1,KCNE1
Pubmed	16563243	[The association of single nucleotide polymorphism of slow delayed rectifier K+ channel genes with atrial fibrillation in Han nationality Chinese].	Pubmed	1.626e-06	0.009622	2.017e-05	0.0001869	2	3	KCNQ1,KCNE1
Pubmed	22879586	Cell surface expression of human ether-a-go-go-related gene (hERG) channels is regulated by caveolin-3 protein via the ubiquitin ligase Nedd4-2.	Pubmed	1.626e-06	0.009622	2.017e-05	0.0001869	2	3	CAV3,KCNH2
Pubmed	31302118	MicroRNA-1976 regulates degeneration of the sinoatrial node by targeting Ca	Pubmed	1.626e-06	0.009622	2.017e-05	0.0001869	2	3	CACNA1C,CACNA1D
Pubmed	28744816	ACE2, CALM3 and TNNI3K polymorphisms as potential disease modifiers in hypertrophic and dilated cardiomyopathies.	Pubmed	1.626e-06	0.009622	2.017e-05	0.0001869	2	3	TNNI3K,CALM3
Pubmed	26971948	Psychiatric Risk Gene Transcription Factor 4 Regulates Intrinsic Excitability of Prefrontal Neurons via Repression of SCN10a and KCNQ1.	Pubmed	1.626e-06	0.009622	2.017e-05	0.0001869	2	3	SCN10A,KCNQ1
Pubmed	31270966	The research of ion channel-related gene polymorphisms with atrial fibrillation in the Chinese Han population.	Pubmed	1.626e-06	0.009622	2.017e-05	0.0001869	2	3	KCNE2,KCNJ2
Pubmed	25144323	Cardiac arrhythmia induced by genetic silencing of 'funny' (f) channels is rescued by GIRK4 inactivation.	Pubmed	1.626e-06	0.009622	2.017e-05	0.0001869	2	3	HCN4,KCNJ5
Pubmed	16823764	The contribution of genes involved in potassium-recycling in the inner ear to noise-induced hearing loss.	Pubmed	1.626e-06	0.009622	2.017e-05	0.0001869	2	3	KCNQ1,KCNE1
Pubmed	11874988	Disease-associated mutations in KCNE potassium channel subunits (MiRPs) reveal promiscuous disruption of multiple currents and conservation of mechanism.	Pubmed	1.626e-06	0.009622	2.017e-05	0.0001869	2	3	KCNE2,KCNE1
Pubmed	23338940	Truncation of murine CaV1.2 at Asp 1904 increases CaV1.3 expression in embryonic atrial cardiomyocytes.	Pubmed	1.626e-06	0.009622	2.017e-05	0.0001869	2	3	CACNA1C,CACNA1D
Pubmed	18279388	KCNE4 can co-associate with the I(Ks) (KCNQ1-KCNE1) channel complex.	Pubmed	1.626e-06	0.009622	2.017e-05	0.0001869	2	3	KCNQ1,KCNE1
Pubmed	23992453	Calmodulin modulates the termination threshold for cardiac ryanodine receptor-mediated Ca2+ release.	Pubmed	1.626e-06	0.009622	2.017e-05	0.0001869	2	3	CALM1,RYR2
Pubmed	2173707	Molecular diversity of L-type calcium channels. Evidence for alternative splicing of the transcripts of three non-allelic genes.	Pubmed	1.626e-06	0.009622	2.017e-05	0.0001869	2	3	CACNA1C,CACNA1D
Pubmed	23651034	Prevalence of arrhythmia-associated gene mutations and risk of sudden cardiac death in the Finnish population.	Pubmed	1.626e-06	0.009622	2.017e-05	0.0001869	2	3	KCNH2,RYR2
Pubmed	16901941	Deafness in LIMP2-deficient mice due to early loss of the potassium channel KCNQ1/KCNE1 in marginal cells of the stria vascularis.	Pubmed	1.626e-06	0.009622	2.017e-05	0.0001869	2	3	KCNQ1,KCNE1
Pubmed	19019189	Common candidate gene variants are associated with QT interval duration in the general population.	Pubmed	1.626e-06	0.009622	2.017e-05	0.0001869	2	3	KCNE1,KCNH2
Pubmed	25037568	Long QT mutations at the interface between KCNQ1 helix C and KCNE1 disrupt I(KS) regulation by PKA and PIP?.	Pubmed	1.626e-06	0.009622	2.017e-05	0.0001869	2	3	KCNQ1,KCNE1
Pubmed	25998140	High prevalence of concealed Brugada syndrome in patients with atrioventricular nodal reentrant tachycardia.	Pubmed	1.626e-06	0.009622	2.017e-05	0.0001869	2	3	SCN10A,SCN5A
Pubmed	24595108	KCNQ1, KCNE2, and Na+-coupled solute transporters form reciprocally regulating complexes that affect neuronal excitability.	Pubmed	1.626e-06	0.009622	2.017e-05	0.0001869	2	3	KCNQ1,KCNE2
Pubmed	22905262	Stimulation of HERG channel activity by ?-catenin.	Pubmed	1.626e-06	0.009622	2.017e-05	0.0001869	2	3	KCNQ1,KCNH2
Pubmed	7925473	Structure of the human CALM1 calmodulin gene and identification of two CALM1-related pseudogenes CALM1P1 and CALM1P2.	Pubmed	3.25e-06	0.01923	3.816e-05	0.0003535	2	4	CALM1,CALM3
Pubmed	21347284	Genome-wide association studies of the PR interval in African Americans.	Pubmed	3.25e-06	0.01923	3.816e-05	0.0003535	2	4	SCN10A,SCN5A
Pubmed	20301559	Caveolinopathies	Pubmed	3.25e-06	0.01923	3.816e-05	0.0003535	2	4	MYH6,CAV3
Pubmed	27834678	Receptor Species-dependent Desensitization Controls KCNQ1/KCNE1 K+ Channels as Downstream Effectors of Gq Protein-coupled Receptors.	Pubmed	3.25e-06	0.01923	3.816e-05	0.0003535	2	4	KCNQ1,KCNE1
Pubmed	18591664	Syntrophin mutation associated with long QT syndrome through activation of the nNOS-SCN5A macromolecular complex.	Pubmed	3.25e-06	0.01923	3.816e-05	0.0003535	2	4	SNTA1,SCN5A
Pubmed	19114714	LQT1-associated mutations increase KCNQ1 proteasomal degradation independently of Derlin-1.	Pubmed	3.25e-06	0.01923	3.816e-05	0.0003535	2	4	KCNQ1,KCNE1
Pubmed	10219239	MiRP1 forms IKr potassium channels with HERG and is associated with cardiac arrhythmia.	Pubmed	3.25e-06	0.01923	3.816e-05	0.0003535	2	4	KCNE2,KCNH2
Pubmed	21164104	SAP97 and dystrophin macromolecular complexes determine two pools of cardiac sodium channels Nav1.5 in cardiomyocytes.	Pubmed	3.25e-06	0.01923	3.816e-05	0.0003535	2	4	SNTA1,SCN5A
Pubmed	16463373	Protein distribution of Kcnq1, Kcnh2, and Kcne3 potassium channel subunits during mouse embryonic development.	Pubmed	3.25e-06	0.01923	3.816e-05	0.0003535	2	4	KCNQ1,KCNH2
Pubmed	26351028	Different Somatic Mutations in Multinodular Adrenals With Aldosterone-Producing Adenoma.	Pubmed	3.25e-06	0.01923	3.816e-05	0.0003535	2	4	CACNA1D,KCNJ5
Pubmed	11591728	The plasmamembrane calmodulin-dependent calcium pump: a major regulator of nitric oxide synthase I.	Pubmed	3.25e-06	0.01923	3.816e-05	0.0003535	2	4	CALM2,CALM3
Pubmed	20062061	Genetic variation in SCN10A influences cardiac conduction.	Pubmed	3.25e-06	0.01923	3.816e-05	0.0003535	2	4	SCN10A,KCNH2
Pubmed	17569730	Protein protein interactions between triadin and calsequestrin are involved in modulation of sarcoplasmic reticulum calcium release in cardiac myocytes.	Pubmed	3.25e-06	0.01923	3.816e-05	0.0003535	2	4	TRDN,RYR2
Pubmed	27226555	S100A1 Protein Does Not Compete with Calmodulin for Ryanodine Receptor Binding but Structurally Alters the Ryanodine Receptor稢almodulin Complex.	Pubmed	3.25e-06	0.01923	3.816e-05	0.0003535	2	4	CALM1,RYR2
Pubmed	20937870	Beta-adrenergic-regulated phosphorylation of the skeletal muscle Ca(V)1.1 channel in the fight-or-flight response.	Pubmed	3.25e-06	0.01923	3.816e-05	0.0003535	2	4	CACNA1C,CACNA1D
Pubmed	11448995	Obscurin, a giant sarcomeric Rho guanine nucleotide exchange factor protein involved in sarcomere assembly.	Pubmed	3.25e-06	0.01923	3.816e-05	0.0003535	2	4	CALM1,CALM3
Pubmed	23504710	BACE1 and presenilin/?-secretase regulate proteolytic processing of KCNE1 and 2, auxiliary subunits of voltage-gated potassium channels.	Pubmed	3.25e-06	0.01923	3.816e-05	0.0003535	2	4	KCNE2,KCNE1
Pubmed	28009297	Integrative Analysis of PRKAG2 Cardiomyopathy iPS and Microtissue Models Identifies AMPK as a Regulator of Metabolism, Survival, and Fibrosis.	Pubmed	3.25e-06	0.01923	3.816e-05	0.0003535	2	4	MYH6,PRKAG2
Pubmed	21051419	Mutations in sodium channel ?-subunit SCN3B are associated with early-onset lone atrial fibrillation.	Pubmed	3.25e-06	0.01923	3.816e-05	0.0003535	2	4	SCN4B,SCN5A
Pubmed	22298808	Viral gene transfer rescues arrhythmogenic phenotype and ultrastructural abnormalities in adult calsequestrin-null mice with inherited arrhythmias.	Pubmed	3.25e-06	0.01923	3.816e-05	0.0003535	2	4	TRDN,RYR2
Pubmed	11299204	AKAP proteins anchor cAMP-dependent protein kinase to KvLQT1/IsK channel complex.	Pubmed	3.25e-06	0.01923	3.816e-05	0.0003535	2	4	KCNQ1,KCNE1
Pubmed	11278607	The tumor-sensitive calmodulin-like protein is a specific light chain of human unconventional myosin X.	Pubmed	3.25e-06	0.01923	3.816e-05	0.0003535	2	4	CALM1,CALM3
Pubmed	21436055	Calmodulin protects against alcohol-induced pancreatic trypsinogen activation elicited via Ca2+ release through IP3 receptors.	Pubmed	3.25e-06	0.01923	3.816e-05	0.0003535	2	4	CALM1,CALM3
Pubmed	27988371	Fine mapping of QT interval regions in global populations refines previously identified QT interval loci and identifies signals unique to African and Hispanic descent populations.	Pubmed	3.25e-06	0.01923	3.816e-05	0.0003535	2	4	KCNQ1,SCN5A
Pubmed	17110593	Molecular coupling of a Ca2+-activated K+ channel to L-type Ca2+ channels via alpha-actinin2.	Pubmed	3.25e-06	0.01923	3.816e-05	0.0003535	2	4	CACNA1C,CACNA1D
Pubmed	26674963	Characterization of Ca(2+)-Dependent Protein-Protein Interactions within the Ca(2+) Release Units of Cardiac Sarcoplasmic Reticulum.	Pubmed	3.25e-06	0.01923	3.816e-05	0.0003535	2	4	TRDN,RYR2
Pubmed	25703379	Structural insights into Ca2+-calmodulin regulation of Plectin 1a-integrin ?4 interaction in hemidesmosomes.	Pubmed	3.25e-06	0.01923	3.816e-05	0.0003535	2	4	CALM1,CALM3
Pubmed	20012528	Implications of Nef: host cell interactions in viral persistence and progression to AIDS.	Pubmed	3.956e-06	0.02341	4.636e-05	0.0004295	3	41	CALM1,CALM2,CALM3
Pubmed	20876399	A QUICK screen for Lrrk2 interaction partners--leucine-rich repeat kinase 2 is involved in actin cytoskeleton dynamics.	Pubmed	4.576e-06	0.02708	5.351e-05	0.0004957	3	43	CALM1,CALM2,CALM3
Pubmed	22926577	Quantitative proteomic analysis of human substantia nigra in Alzheimer's disease, Huntington's disease and Multiple sclerosis.	Pubmed	5.256e-06	0.0311	6.103e-05	0.0005654	3	45	CALM1,CALM2,CALM3
Pubmed	25979088	Defects During Mecp2 Null Embryonic Cortex Development Precede the Onset of Overt Neurological Symptoms.	Pubmed	5.256e-06	0.0311	6.103e-05	0.0005654	3	45	CACNA1C,CACNA1D,KCNH2
Pubmed	21454626	Functional redundancy between human SHOX and mouse Shox2 genes in the regulation of sinoatrial node formation and pacemaking function.	Pubmed	5.415e-06	0.03204	6.103e-05	0.0005654	2	5	SHOX2,HCN4
Pubmed	11007485	A novel genetic pathway for sudden cardiac death via defects in the transition between ventricular and conduction system cell lineages.	Pubmed	5.415e-06	0.03204	6.103e-05	0.0005654	2	5	KCNQ1,KCNE1
Pubmed	2277065	Developmental regulation of myosin gene expression in mouse cardiac muscle.	Pubmed	5.415e-06	0.03204	6.103e-05	0.0005654	2	5	MYH6,MYL4
Pubmed	22706305	Genetic variation in T-box binding element functionally affects SCN5A/SCN10A enhancer.	Pubmed	5.415e-06	0.03204	6.103e-05	0.0005654	2	5	SCN10A,SCN5A
Pubmed	18768750	Physical interaction of calmodulin with the 5-hydroxytryptamine2C receptor C-terminus is essential for G protein-independent, arrestin-dependent receptor signaling.	Pubmed	5.415e-06	0.03204	6.103e-05	0.0005654	2	5	CALM1,CALM3
Pubmed	23463857	Genome- and phenome-wide analyses of cardiac conduction identifies markers of arrhythmia risk.	Pubmed	5.415e-06	0.03204	6.103e-05	0.0005654	2	5	SCN10A,SCN5A
Pubmed	23455426	Islet1 is a direct transcriptional target of the homeodomain transcription factor Shox2 and rescues the Shox2-mediated bradycardia.	Pubmed	5.415e-06	0.03204	6.103e-05	0.0005654	2	5	SHOX2,HCN4
Pubmed	11296258	Functional disorders of the sympathetic nervous system in mice lacking the alpha 1B subunit (Cav 2.2) of N-type calcium channels.	Pubmed	5.415e-06	0.03204	6.103e-05	0.0005654	2	5	CACNA1C,CACNA1D
Pubmed	19808477	Mutations in sodium channel ?1- and ?2-subunits associated with atrial fibrillation.	Pubmed	5.415e-06	0.03204	6.103e-05	0.0005654	2	5	SCN4B,SCN5A
Pubmed	23872634	Common variants at SCN5A-SCN10A and HEY2 are associated with Brugada syndrome, a rare disease with high risk of sudden cardiac death.	Pubmed	5.415e-06	0.03204	6.103e-05	0.0005654	2	5	SCN10A,SCN5A
Pubmed	20884879	RGS6/G?5 complex accelerates IKACh gating kinetics in atrial myocytes and modulates parasympathetic regulation of heart rate.	Pubmed	5.415e-06	0.03204	6.103e-05	0.0005654	2	5	KCNJ5,GNB5
Pubmed	15451373	Antinociceptive effect of different types of calcium channel inhibitors and the distribution of various calcium channel alpha 1 subunits in the dorsal horn of spinal cord in mice.	Pubmed	5.415e-06	0.03204	6.103e-05	0.0005654	2	5	CACNA1C,CACNA1D
Pubmed	15777620	Complementary DNA cloning, genomic characterization and expression analysis of a mammalian gene encoding histidine-rich calcium binding protein.	Pubmed	5.415e-06	0.03204	6.103e-05	0.0005654	2	5	TRDN,RYR2
Pubmed	16303284	Expression and transcriptional control of human KCNE genes.	Pubmed	5.415e-06	0.03204	6.103e-05	0.0005654	2	5	KCNE2,KCNE1
Pubmed	7580148	The inward rectifier potassium channel family.	Pubmed	5.415e-06	0.03204	6.103e-05	0.0005654	2	5	KCNJ2,KCNJ5
Pubmed	17289006	The KCNQ1 potassium channel is down-regulated by ubiquitylating enzymes of the Nedd4/Nedd4-like family.	Pubmed	5.415e-06	0.03204	6.103e-05	0.0005654	2	5	KCNQ1,KCNE1
Pubmed	15723066	Nephrocystin-5, a ciliary IQ domain protein, is mutated in Senior-Loken syndrome and interacts with RPGR and calmodulin.	Pubmed	5.415e-06	0.03204	6.103e-05	0.0005654	2	5	CALM2,CALM3
Pubmed	19190083	Characterization of exosome-like vesicles released from human tracheobronchial ciliated epithelium: a possible role in innate defense.	Pubmed	5.62e-06	0.03326	6.323e-05	0.0005857	3	46	CALM1,CALM2,CALM3
Pubmed	14743216	A physical and functional map of the human TNF-alpha/NF-kappa B signal transduction pathway.	Pubmed	6.476e-06	0.03833	7.273e-05	0.0006737	4	162	KCNQ1,CALM1,CALM2,CALM3
Pubmed	16029198	Voltage-gated calcium channels in developing GnRH-1 neuronal system in the mouse.	Pubmed	8.118e-06	0.04804	8.963e-05	0.0008303	2	6	CACNA1C,CACNA1D
Pubmed	21224388	Functional roles of a C-terminal signaling complex of CaV1 channels and A-kinase anchoring protein 15 in brain neurons.	Pubmed	8.118e-06	0.04804	8.963e-05	0.0008303	2	6	CACNA1C,CACNA1D
Pubmed	15272007	Tyrosine-phosphorylated and nonphosphorylated sodium channel beta1 subunits are differentially localized in cardiac myocytes.	Pubmed	8.118e-06	0.04804	8.963e-05	0.0008303	2	6	ANK2,SCN5A
Pubmed	21730298	Novel expression and regulation of voltage-dependent potassium channels in placentas from women with preeclampsia.	Pubmed	8.118e-06	0.04804	8.963e-05	0.0008303	2	6	KCNQ1,KCNE1
Pubmed	16352659	ER stress disrupts Ca2+-signaling complexes and Ca2+ regulation in secretory and muscle cells from PERK-knockout mice.	Pubmed	8.118e-06	0.04804	8.963e-05	0.0008303	2	6	CACNA1C,RYR2
Pubmed	23734214	L-type calcium channels play a critical role in maintaining lens transparency by regulating phosphorylation of aquaporin-0 and myosin light chain and expression of connexins.	Pubmed	8.118e-06	0.04804	8.963e-05	0.0008303	2	6	CACNA1C,CACNA1D
Pubmed	21640717	Ectopic expression of Nkx2.5 suppresses the formation of the sinoatrial node in mice.	Pubmed	8.118e-06	0.04804	8.963e-05	0.0008303	2	6	SHOX2,HCN4
Pubmed	27736720	Genetic basis of dilated cardiomyopathy.	Pubmed	8.118e-06	0.04804	8.963e-05	0.0008303	2	6	KCNQ1,SCN5A
Pubmed	20553101	Causes of hearing impairment in the Norwegian paediatric cochlear implant program.	Pubmed	8.118e-06	0.04804	8.963e-05	0.0008303	2	6	KCNQ1,KCNE1
Pubmed	9004034	Differentiation and integrity of cardiac muscle cells are impaired in the absence of beta 1 integrin.	Pubmed	1.136e-05	0.06723	0.0001234	0.001143	2	7	CACNA1C,MYH6
Pubmed	3864153	Genes for skeletal muscle myosin heavy chains are clustered and are not located on the same mouse chromosome as a cardiac myosin heavy chain gene.	Pubmed	1.136e-05	0.06723	0.0001234	0.001143	2	7	MYH6,MYL4
Pubmed	23139255	Novel loci associated with PR interval in a genome-wide association study of 10 African American cohorts.	Pubmed	1.136e-05	0.06723	0.0001234	0.001143	2	7	SCN10A,SCN5A
Pubmed	19255801	The cardiac sodium channel displays differential distribution in the conduction system and transmural heterogeneity in the murine ventricular myocardium.	Pubmed	1.136e-05	0.06723	0.0001234	0.001143	2	7	HCN4,SCN5A
Pubmed	28646025	Remodeling of repolarization and arrhythmia susceptibility in a myosin-binding protein C knockout mouse model.	Pubmed	1.136e-05	0.06723	0.0001234	0.001143	2	7	KCNE1,KCNJ2
Pubmed	12900400	Enhanced expression of L-type Cav1.3 calcium channels in murine embryonic hearts from Cav1.2-deficient mice.	Pubmed	1.136e-05	0.06723	0.0001234	0.001143	2	7	CACNA1C,CACNA1D
Pubmed	26193633	Transcription factor ISL1 is essential for pacemaker development and function.	Pubmed	1.136e-05	0.06723	0.0001234	0.001143	2	7	SHOX2,HCN4
Pubmed	19166829	Shox2 is essential for the differentiation of cardiac pacemaker cells by repressing Nkx2-5.	Pubmed	1.136e-05	0.06723	0.0001234	0.001143	2	7	SHOX2,HCN4
Pubmed	15240882	Thyroid hormone receptor alpha is a molecular switch of cardiac function between fetal and postnatal life.	Pubmed	1.136e-05	0.06723	0.0001234	0.001143	2	7	KCNQ1,KCNE1
Pubmed	26138475	A common Shox2-Nkx2-5 antagonistic mechanism primes the pacemaker cell fate in the pulmonary vein myocardium and sinoatrial node.	Pubmed	1.514e-05	0.0896	0.0001623	0.001504	2	8	SHOX2,HCN4
Pubmed	11115849	Caveolin-3 deficiency causes muscle degeneration in mice.	Pubmed	1.514e-05	0.0896	0.0001623	0.001504	2	8	CAV3,SNTA1
Pubmed	17202341	IL-10 regulation by HIV-Tat in primary human monocytic cells: involvement of calmodulin/calmodulin-dependent protein kinase-activated p38 MAPK and Sp-1 and CREB-1 transcription factors.	Pubmed	1.514e-05	0.0896	0.0001623	0.001504	2	8	CALM1,CALM2
Pubmed	11784029	Sequential docking, molecular differentiation, and positioning of T-Tubule/SR junctions in developing mouse skeletal muscle.	Pubmed	1.514e-05	0.0896	0.0001623	0.001504	2	8	CACNA1C,RYR2
Pubmed	9412493	Interaction of muscle and brain sodium channels with multiple members of the syntrophin family of dystrophin-associated proteins.	Pubmed	1.514e-05	0.0896	0.0001623	0.001504	2	8	SNTA1,SCN5A
Pubmed	12761855	Intracellular calcium plays an essential role in cardiac development.	Pubmed	1.514e-05	0.0896	0.0001623	0.001504	2	8	CACNA1C,MYH6
Pubmed	21859894	KCNE2 forms potassium channels with KCNA3 and KCNQ1 in the choroid plexus epithelium.	Pubmed	1.514e-05	0.0896	0.0001623	0.001504	2	8	KCNQ1,KCNE2
Pubmed	20298200	Confirmed rare copy number variants implicate novel genes in schizophrenia.	Pubmed	1.946e-05	0.1151	0.0002067	0.001915	2	9	KCNE2,KCNE1
Pubmed	16382098	International Union of Pharmacology. XLVII. Nomenclature and structure-function relationships of voltage-gated sodium channels.	Pubmed	1.946e-05	0.1151	0.0002067	0.001915	2	9	SCN10A,SCN5A
Pubmed	22116619	Pitx2 confers left morphological, molecular, and functional identity to the sinus venosus myocardium.	Pubmed	1.946e-05	0.1151	0.0002067	0.001915	2	9	SHOX2,HCN4
Pubmed	30175250	Nav1.2 haplodeficiency in excitatory neurons causes absence-like seizures in mice.	Pubmed	1.946e-05	0.1151	0.0002067	0.001915	2	9	SCN4B,SCN5A
Pubmed	19096026	Formation of the sinus node head and differentiation of sinus node myocardium are independently regulated by Tbx18 and Tbx3.	Pubmed	1.946e-05	0.1151	0.0002067	0.001915	2	9	SHOX2,HCN4
Pubmed	29518331	Interactome Analysis Reveals Regulator of G Protein Signaling 14 (RGS14) is a Novel Calcium/Calmodulin (Ca	Pubmed	1.973e-05	0.1168	0.0002093	0.001938	4	215	MYL4,ANK2,CALM1,CALM2
Pubmed	21726808	Acetylation regulates gluconeogenesis by promoting PEPCK1 degradation via recruiting the UBR5 ubiquitin ligase.	Pubmed	2.002e-05	0.1185	0.000212	0.001963	3	70	CALM1,CALM2,CALM3
Pubmed	26503718	Bimodal regulation of an Elk subfamily K+ channel by phosphatidylinositol 4,5-bisphosphate.	Pubmed	2.431e-05	0.1439	0.0002542	0.002354	2	10	KCNQ1,KCNH2
Pubmed	15123669	Regulation of neuronal voltage-gated sodium channels by the ubiquitin-protein ligases Nedd4 and Nedd4-2.	Pubmed	2.431e-05	0.1439	0.0002542	0.002354	2	10	SCN10A,SCN5A
Pubmed	21071677	skNAC, a Smyd1-interacting transcription factor, is involved in cardiac development and skeletal muscle growth and regeneration.	Pubmed	2.431e-05	0.1439	0.0002542	0.002354	2	10	SHOX2,KCNE1
Pubmed	25487574	MyoR modulates cardiac conduction by repressing Gata4.	Pubmed	2.431e-05	0.1439	0.0002542	0.002354	2	10	HCN4,KCNE1
Pubmed	19523148	Analysis of gene polymorphisms associated with K ion circulation in the inner ear of patients susceptible and resistant to noise-induced hearing loss.	Pubmed	2.431e-05	0.1439	0.0002542	0.002354	2	10	KCNQ1,KCNE1
Pubmed	19386262	SRp38 regulates alternative splicing and is required for Ca(2+) handling in the embryonic heart.	Pubmed	2.431e-05	0.1439	0.0002542	0.002354	2	10	TRDN,RYR2
Pubmed	10679931	Suppression of atrial myosin gene expression occurs independently in the left and right ventricles of the developing mouse heart.	Pubmed	2.431e-05	0.1439	0.0002542	0.002354	2	10	MYH6,MYL4
Pubmed	18809727	NCAM induces CaMKIIalpha-mediated RPTPalpha phosphorylation to enhance its catalytic activity and neurite outgrowth.	Pubmed	2.97e-05	0.1757	0.0003094	0.002866	2	11	CACNA1C,CACNA1D
Pubmed	22846424	Mouse model of muscleblind-like 1 overexpression: skeletal muscle effects and therapeutic promise.	Pubmed	2.97e-05	0.1757	0.0003094	0.002866	2	11	CACNA1D,RYR2
Pubmed	20029029	Regulation of epidermal growth factor receptor trafficking by lysine deacetylase HDAC6.	Pubmed	3.339e-05	0.1976	0.0003472	0.003217	3	83	CALM1,CALM2,CALM3
Pubmed	19095005	New molecular components supporting ryanodine receptor-mediated Ca(2+) release: roles of junctophilin and TRIC channel in embryonic cardiomyocytes.	Pubmed	3.562e-05	0.2108	0.0003666	0.003396	2	12	CACNA1C,RYR2
Pubmed	18676988	A high-density association screen of 155 ion transport genes for involvement with common migraine.	Pubmed	3.562e-05	0.2108	0.0003666	0.003396	2	12	KCNE2,SCN5A
Pubmed	20062060	Genome-wide association study of PR interval.	Pubmed	3.562e-05	0.2108	0.0003666	0.003396	2	12	SCN10A,SCN5A
Pubmed	17482496	Arrhythmia induced by spatiotemporal overexpression of calreticulin in the heart.	Pubmed	3.562e-05	0.2108	0.0003666	0.003396	2	12	MYH6,HCN4
Pubmed	14633990	NRSF regulates the fetal cardiac gene program and maintains normal cardiac structure and function.	Pubmed	3.562e-05	0.2108	0.0003666	0.003396	2	12	HCN4,RYR2
Pubmed	17360443	Sox17 is essential for the specification of cardiac mesoderm in embryonic stem cells.	Pubmed	3.562e-05	0.2108	0.0003666	0.003396	2	12	MYH6,RYR2
Pubmed	20618440	Proteomic and biochemical analysis of 14-3-3-binding proteins during C2-ceramide-induced apoptosis.	Pubmed	3.844e-05	0.2275	0.0003949	0.003658	3	87	CALM1,CALM2,CALM3
Pubmed	7628699	Myogenic and morphogenetic defects in the heart tubes of murine embryos lacking the homeo box gene Nkx2-5.	Pubmed	4.208e-05	0.249	0.0004316	0.003998	2	13	MYH6,MYL4
Pubmed	28724790	MED12 regulates a transcriptional network of calcium-handling genes in the heart.	Pubmed	4.907e-05	0.2904	0.0005015	0.004646	2	14	CACNA1D,RYR2
Pubmed	25488669	The short stature homeobox 2 (Shox2)-bone morphogenetic protein (BMP) pathway regulates dorsal mesenchymal protrusion development and its temporary function as a pacemaker during cardiogenesis.	Pubmed	4.907e-05	0.2904	0.0005015	0.004646	2	14	SHOX2,HCN4
Pubmed	20188150	Voltage-activated calcium channel expression profiles in mouse brain and cultured hippocampal neurons.	Pubmed	5.659e-05	0.3349	0.0005725	0.005303	2	15	CACNA1C,CACNA1D
Pubmed	17468400	Essential roles of the bHLH transcription factor Hrt2 in repression of atrial gene expression and maintenance of postnatal cardiac function.	Pubmed	5.659e-05	0.3349	0.0005725	0.005303	2	15	MYH6,MYL4
Pubmed	16382105	International Union of Pharmacology. LIV. Nomenclature and molecular relationships of inwardly rectifying potassium channels.	Pubmed	5.659e-05	0.3349	0.0005725	0.005303	2	15	KCNJ2,KCNJ5
Pubmed	22090424	DelK32-lamin A/C has abnormal location and induces incomplete tissue maturation and severe metabolic defects leading to premature death.	Pubmed	5.659e-05	0.3349	0.0005725	0.005303	2	15	MYH6,MYL4
Pubmed	24453333	Differential neuronal targeting of a new and two known calcium channel ?4 subunit splice variants correlates with their regulation of gene expression.	Pubmed	5.659e-05	0.3349	0.0005725	0.005303	2	15	CACNA1C,CACNA1D
Pubmed	10479680	Neuronal interleukin-16 (NIL-16): a dual function PDZ domain protein.	Pubmed	5.659e-05	0.3349	0.0005725	0.005303	2	15	CACNA1C,KCNJ2
Pubmed	25035420	Identification of three novel genetic variations associated with electrocardiographic traits (QRS duration and PR interval) in East Asians.	Pubmed	6.464e-05	0.3826	0.0006495	0.006016	2	16	SCN10A,SCN5A
Pubmed	21266775	Defective Tbx2-dependent patterning of the atrioventricular canal myocardium causes accessory pathway formation in mice.	Pubmed	6.464e-05	0.3826	0.0006495	0.006016	2	16	HCN4,SCN5A
Pubmed	31666509	An enhancer cluster controls gene activity and topology of the SCN5A-SCN10A locus in vivo.	Pubmed	6.464e-05	0.3826	0.0006495	0.006016	2	16	SCN10A,SCN5A
Pubmed	21511879	PITX2 insufficiency leads to atrial electrical and structural remodeling linked to arrhythmogenesis.	Pubmed	6.464e-05	0.3826	0.0006495	0.006016	2	16	KCNJ2,SCN5A
Pubmed	21076409	Common variants in 22 loci are associated with QRS duration and cardiac ventricular conduction.	Pubmed	7.323e-05	0.4334	0.0007333	0.006792	2	17	SCN10A,SCN5A
Pubmed	24850809	Genetic determinants of P wave duration and PR segment.	Pubmed	7.323e-05	0.4334	0.0007333	0.006792	2	17	SCN10A,SCN5A
Pubmed	20185795	Wt1 and retinoic acid signaling in the subcoelomic mesenchyme control the development of the pleuropericardial membranes and the sinus horns.	Pubmed	8.234e-05	0.4873	0.0008232	0.007625	2	18	SHOX2,HCN4
Pubmed	15024025	Protein trafficking and anchoring complexes revealed by proteomic analysis of inward rectifier potassium channel (Kir2.x)-associated proteins.	Pubmed	9.199e-05	0.5444	0.0009119	0.008447	2	19	KCNJ2,SNTA1
Pubmed	18316483	Heart-specific ablation of Prkar1a causes failure of heart development and myxomagenesis.	Pubmed	9.199e-05	0.5444	0.0009119	0.008447	2	19	MYH6,RYR2
Pubmed	23166209	Impact of ancestry and common genetic variants on QT interval in African Americans.	Pubmed	9.199e-05	0.5444	0.0009119	0.008447	2	19	KCNQ1,KCNH2
Pubmed	24315451	Fraction of exhaled nitric oxide values in childhood are associated with 17q11.2-q12 and 17q12-q21 variants.	Pubmed	9.199e-05	0.5444	0.0009119	0.008447	2	19	CACNA1C,ANK2
Pubmed	11245568	Embryonic retinoic acid synthesis is essential for heart morphogenesis in the mouse.	Pubmed	9.199e-05	0.5444	0.0009119	0.008447	2	19	MYH6,MYL4
Pubmed	15747579	Construction of a multi-functional cDNA library specific for mouse pancreatic islets and its application to microarray.	Pubmed	0.0001169	0.6917	0.001157	0.01071	4	340	CACNA1C,CACNA1D,ANK2,KCNJ2
Pubmed	23595884	Glucocorticoid receptor is required for foetal heart maturation.	Pubmed	0.0001241	0.7344	0.001222	0.01132	2	22	MYH6,RYR2
Pubmed	9136933	Requirement of the transcription factor GATA4 for heart tube formation and ventral morphogenesis.	Pubmed	0.0001241	0.7344	0.001222	0.01132	2	22	MYH6,MYL4
Pubmed	18391953	Rare independent mutations in renal salt handling genes contribute to blood pressure variation.	Pubmed	0.0001241	0.7344	0.001222	0.01132	2	22	KCNJ2,KCNJ5
Pubmed	20379146	Biological pathway-based genome-wide association analysis identified the vasoactive intestinal peptide (VIP) pathway important for obesity.	Pubmed	0.0001358	0.8039	0.001335	0.01237	2	23	CALM2,CALM3
Pubmed	24658140	The mammalian-membrane two-hybrid assay (MaMTH) for probing membrane-protein interactions in human cells.	Pubmed	0.0001389	0.8218	0.001363	0.01262	3	134	CALM1,CALM2,CALM3
Pubmed	17185339	Evidence for association of GABA(B) receptors with Kir3 channels and regulators of G protein signalling (RGS4) proteins.	Pubmed	0.0001609	0.9524	0.001364	0.01264	2	25	KCNJ2,KCNJ5
Pubmed	11238910	Cardiomyopathy in Irx4-deficient mice is preceded by abnormal ventricular gene expression.	Pubmed	0.0001743	1	0.001364	0.01264	2	26	MYH6,MYL4
Pubmed	18468998	Blood pressure is regulated by an alpha1D-adrenergic receptor/dystrophin signalosome.	Pubmed	0.0001881	1	0.001364	0.01264	2	27	SNTA1,RYR2
Pubmed	24335256	Numb family proteins are essential for cardiac morphogenesis and progenitor differentiation.	Pubmed	0.0001881	1	0.001364	0.01264	2	27	SHOX2,MYH6
Pubmed	23396134	Genome-wide meta-analyses of multiancestry cohorts identify multiple new susceptibility loci for refractive error and myopia.	Pubmed	0.0002174	1	0.001364	0.01264	2	29	CACNA1D,KCNJ2
Pubmed	23798571	Novel, gel-free proteomics approach identifies RNF5 and JAMP as modulators of GPCR stability.	Pubmed	0.0002342	1	0.001364	0.01264	3	160	CALM1,CALM2,CALM3
Pubmed	16512683	140 mouse brain proteins identified by Ca2+-calmodulin affinity chromatography and tandem mass spectrometry.	Pubmed	0.0002385	1	0.001364	0.01264	3	161	CALM1,CALM2,CALM3
Pubmed	15174051	An investigation into the human serum "interactome".	Pubmed	0.0002429	1	0.001364	0.01264	3	162	MYL4,RYR2,SCN5A
Pubmed	21757651	Wnt/?-catenin signaling maintains the mesenchymal precursor pool for murine sinus horn formation.	Pubmed	0.0002488	1	0.001364	0.01264	2	31	SHOX2,HCN4
Pubmed	21985497	Genome-wide mapping of Sox6 binding sites in skeletal muscle reveals both direct and indirect regulation of muscle terminal differentiation by Sox6.	Pubmed	0.0002488	1	0.001364	0.01264	2	31	MYH6,MYL4
Pubmed	20301486	Dilated Cardiomyopathy Overview	Pubmed	0.0002652	1	0.001364	0.01264	2	32	MYH6,SCN5A
Pubmed	30631154	LncRNAs-directed PTEN enzymatic switch governs epithelial-mesenchymal transition.	Pubmed	0.0002702	1	0.001364	0.01264	3	168	SCN10A,CALM1,RYR2
Pubmed	23583979	Identification of heart rate-associated loci and their effects on cardiac conduction and rhythm disorders.	Pubmed	0.0002822	1	0.001364	0.01264	2	33	MYH6,HCN4
Pubmed	15161933	Comprehensive proteomic analysis of interphase and mitotic 14-3-3-binding proteins.	Pubmed	0.0003254	1	0.001364	0.01264	3	179	CALM1,CALM2,CALM3
Pubmed	27565344	Cell-Type-Specific Alternative Splicing Governs Cell Fate in the Developing Cerebral Cortex.	Pubmed	0.0003553	1	0.001364	0.01264	2	37	AKAP9,ANK2
Pubmed	21282332	PITX2c is expressed in the adult left atrium, and reducing Pitx2c expression promotes atrial fibrillation inducibility and complex changes in gene expression.	Pubmed	0.0003949	1	0.001364	0.01264	2	39	CACNA1C,SHOX2
Pubmed	16382104	International Union of Pharmacology. LIII. Nomenclature and molecular relationships of voltage-gated potassium channels.	Pubmed	0.0004155	1	0.001364	0.01264	2	40	KCNQ1,KCNH2
Pubmed	16780588	Cell array-based intracellular localization screening reveals novel functional features of human chromosome 21 proteins.	Pubmed	0.0006758	1	0.001364	0.01264	2	51	KCNE2,KCNE1
Pubmed	20682687	Common variants in 40 genes assessed for diabetes incidence and response to metformin and lifestyle intervention in the diabetes prevention program.	Pubmed	0.0006758	1	0.001364	0.01264	2	51	KCNQ1,PRKAG2
Pubmed	24875677	KCNH2 polymorphism and methadone dosage interact to enhance QT duration.	Pubmed	0.0007499	1	0.001364	0.01264	1	1	KCNH2
Pubmed	19595780	Impaired long-term potentiation and enhanced neuronal excitability in the amygdala of Ca(V)1.3 knockout mice.	Pubmed	0.0007499	1	0.001364	0.01264	1	1	CACNA1D
Pubmed	25705178	Cellular mechanisms of mutations in Kv7.1: auditory functions in Jervell and Lange-Nielsen syndrome vs. Romano-Ward syndrome.	Pubmed	0.0007499	1	0.001364	0.01264	1	1	KCNQ1
Pubmed	10913299	Oligomerization of mouse alpha 1-syntrophin and self-association of its pleckstrin homology domain 1 containing sequences.	Pubmed	0.0007499	1	0.001364	0.01264	1	1	SNTA1
Pubmed	18272172	A splice site mutation in hERG leads to cryptic splicing in human long QT syndrome.	Pubmed	0.0007499	1	0.001364	0.01264	1	1	KCNH2
Pubmed	27957527	Deletion of the Mouse Homolog of CACNA1C Disrupts Discrete Forms of Hippocampal-Dependent Memory and Neurogenesis within the Dentate Gyrus.	Pubmed	0.0007499	1	0.001364	0.01264	1	1	CACNA1C
Pubmed	21669976	O-glycosylation of the cardiac I(Ks) complex.	Pubmed	0.0007499	1	0.001364	0.01264	1	1	KCNE1
Pubmed	31324086	SNP in KCNQ1 Gene is Associated with Susceptibility to Diabetic Nephropathy in Subjects with Type 2 Diabetes in India.	Pubmed	0.0007499	1	0.001364	0.01264	1	1	KCNQ1
Pubmed	15364333	An intronic mutation causes long QT syndrome.	Pubmed	0.0007499	1	0.001364	0.01264	1	1	KCNH2
Pubmed	14576198	Pharmacological activation of normal and arrhythmia-associated mutant KCNQ1 potassium channels.	Pubmed	0.0007499	1	0.001364	0.01264	1	1	KCNQ1
Pubmed	9686753	Novel LQT-3 mutation affects Na+ channel activity through interactions between alpha- and beta1-subunits.	Pubmed	0.0007499	1	0.001364	0.01264	1	1	SCN5A
Pubmed	10931944	Transgenic overexpression of caveolin-3 in skeletal muscle fibers induces a Duchenne-like muscular dystrophy phenotype.	Pubmed	0.0007499	1	0.001364	0.01264	1	1	CAV3
Pubmed	24755079	Enhanced binding of calmodulin to RyR2 corrects arrhythmogenic channel disorder in CPVT-associated myocytes.	Pubmed	0.0007499	1	0.001364	0.01264	1	1	RYR2
Pubmed	23471968	Pore helices play a dynamic role as integrators of domain motion during Kv11.1 channel inactivation gating.	Pubmed	0.0007499	1	0.001364	0.01264	1	1	KCNH2
Pubmed	16257493	Differential effect of alpha-syntrophin knockout on aquaporin-4 and Kir4.1 expression in retinal macroglial cells in mice.	Pubmed	0.0007499	1	0.001364	0.01264	1	1	SNTA1
Pubmed	27731415	Role of the pH in state-dependent blockade of hERG currents.	Pubmed	0.0007499	1	0.001364	0.01264	1	1	KCNH2
Pubmed	20179882	Hysteresis in human HCN4 channels: a crucial feature potentially affecting sinoatrial node pacemaking.	Pubmed	0.0007499	1	0.001364	0.01264	1	1	HCN4
Pubmed	23585895	Palmitate diet-induced loss of cardiac caveolin-3: a novel mechanism for lipid-induced contractile dysfunction.	Pubmed	0.0007499	1	0.001364	0.01264	1	1	CAV3
Pubmed	9354783	KCNE1 mutations cause jervell and Lange-Nielsen syndrome.	Pubmed	0.0007499	1	0.001364	0.01264	1	1	KCNE1
Pubmed	21044581	Mutations within the S4-S5 linker alter voltage sensor constraints in hERG K+ channels.	Pubmed	0.0007499	1	0.001364	0.01264	1	1	KCNH2
Pubmed	23392653	Prevalence and potential genetic determinants of sensorineural deafness in KCNQ1 homozygosity and compound heterozygosity.	Pubmed	0.0007499	1	0.001364	0.01264	1	1	KCNQ1
Pubmed	25850710	Flecainide exerts paradoxical effects on sodium currents and atrial arrhythmia in murine RyR2-P2328S hearts.	Pubmed	0.0007499	1	0.001364	0.01264	1	1	RYR2
Pubmed	21832094	Antidepressant-induced ubiquitination and degradation of the cardiac potassium channel hERG.	Pubmed	0.0007499	1	0.001364	0.01264	1	1	KCNH2
Pubmed	24695734	Role of the cytoplasmic N-terminal Cap and Per-Arnt-Sim (PAS) domain in trafficking and stabilization of Kv11.1 channels.	Pubmed	0.0007499	1	0.001364	0.01264	1	1	KCNH2
Pubmed	20224043	Catecholaminergic polymorphic ventricular tachycardia is caused by mutation-linked defective conformational regulation of the ryanodine receptor.	Pubmed	0.0007499	1	0.001364	0.01264	1	1	RYR2
Pubmed	22302785	Hyperphosphorylation of the cardiac ryanodine receptor at serine 2808 is not involved in cardiac dysfunction after myocardial infarction.	Pubmed	0.0007499	1	0.001364	0.01264	1	1	RYR2
Pubmed	20042375	KCNE2 modulation of Kv4.3 current and its potential role in fatal rhythm disorders.	Pubmed	0.0007499	1	0.001364	0.01264	1	1	KCNE2
Pubmed	18503232	Absence of a trafficking defect in R1232W/T1620M, a double SCN5A mutant responsible for Brugada syndrome.	Pubmed	0.0007499	1	0.001364	0.01264	1	1	SCN5A
Pubmed	26370830	The role of hereditary KCNQ1 mutations in water-related death.	Pubmed	0.0007499	1	0.001364	0.01264	1	1	KCNQ1
Pubmed	22613981	Overlapping cardiac phenotype associated with a familial mutation in the voltage sensor of the KCNQ1 channel.	Pubmed	0.0007499	1	0.001364	0.01264	1	1	KCNQ1
Pubmed	18452875	Overrepresentation of the proarrhythmic, sudden death predisposing sodium channel polymorphism S1103Y in a population-based cohort of African-American sudden infant death syndrome.	Pubmed	0.0007499	1	0.001364	0.01264	1	1	SCN5A
Pubmed	30978379	Atomistic modeling and molecular dynamics analysis of human Ca	Pubmed	0.0007499	1	0.001364	0.01264	1	1	CACNA1C
Pubmed	26348911	Non-?-blocking R-carvedilol enantiomer suppresses Ca2+ waves and stress-induced ventricular tachyarrhythmia without lowering heart rate or blood pressure.	Pubmed	0.0007499	1	0.001364	0.01264	1	1	RYR2
Pubmed	11419900	Evaluation of the role of I(KACh) in atrial fibrillation using a mouse knockout model.	Pubmed	0.0007499	1	0.001364	0.01264	1	1	KCNJ5
Pubmed	28660286	Hydrocinnamic Acid Inhibits the Currents of WT and SQT3 Syndrome-Related Mutants of Kir2.1 Channel.	Pubmed	0.0007499	1	0.001364	0.01264	1	1	KCNJ2
Pubmed	24037898	?1-Syntrophin-deficient mice exhibit impaired muscle force recovery after osmotic shock.	Pubmed	0.0007499	1	0.001364	0.01264	1	1	SNTA1
Pubmed	22202668	Neurochemical characterization of the striatum and the nucleus accumbens in L-type Ca(v)1.3 channels knockout mice.	Pubmed	0.0007499	1	0.001364	0.01264	1	1	CACNA1D
Pubmed	25998841	NCI-H295R cell line as in vitro model of hyperaldosteronism lacks functional KCNJ5 (GIRK4; Kir3.4) channels.	Pubmed	0.0007499	1	0.001364	0.01264	1	1	KCNJ5
Pubmed	27422983	Reversible redox modifications of ryanodine receptor ameliorate ventricular arrhythmias in the ischemic-reperfused heart.	Pubmed	0.0007499	1	0.001364	0.01264	1	1	RYR2
Pubmed	16403066	Paced electrogram fractionation analysis of arrhythmogenic tendency in DeltaKPQ Scn5a mice.	Pubmed	0.0007499	1	0.001364	0.01264	1	1	SCN5A
Pubmed	18987434	Molecular determinants of hERG channel block by terfenadine and cisapride.	Pubmed	0.0007499	1	0.001364	0.01264	1	1	KCNH2
Pubmed	17065152	KCNE1 subunits require co-assembly with K+ channels for efficient trafficking and cell surface expression.	Pubmed	0.0007499	1	0.001364	0.01264	1	1	KCNE1
Pubmed	20549739	Atrioventricular conduction and arrhythmias at the initiation of beating in embryonic mouse hearts.	Pubmed	0.0007499	1	0.001364	0.01264	1	1	SCN5A
Pubmed	9790991	Adult KCNE1-knockout mice exhibit a mild cardiac cellular phenotype.	Pubmed	0.0007499	1	0.001364	0.01264	1	1	KCNE1
Pubmed	9328483	IsK and KvLQT1: mutation in either of the two subunits of the slow component of the delayed rectifier potassium channel can cause Jervell and Lange-Nielsen syndrome.	Pubmed	0.0007499	1	0.001364	0.01264	1	1	KCNE1
Pubmed	23159773	Cav1.3 and Cav1.2 channels of adrenal chromaffin cells: emerging views on cAMP/cGMP-mediated phosphorylation and role in pacemaking.	Pubmed	0.0007499	1	0.001364	0.01264	1	1	CACNA1D
Pubmed	28655765	Parallel homodimer structures of the extracellular domains of the voltage-gated sodium channel ?4 subunit explain its role in cell-cell adhesion.	Pubmed	0.0007499	1	0.001364	0.01264	1	1	SCN4B
Pubmed	20812931	Sodium channelopathies: do we really understand what's going on?	Pubmed	0.0007499	1	0.001364	0.01264	1	1	SCN5A
Pubmed	30086202	QT length during methadone maintenance treatment: gene犠燿ose interaction.	Pubmed	0.0007499	1	0.001364	0.01264	1	1	KCNE1
Pubmed	8877771	A mutation in HERG associated with notched T waves in long QT syndrome.	Pubmed	0.0007499	1	0.001364	0.01264	1	1	KCNH2
Pubmed	22486578	The age-dependence of atrial arrhythmogenicity in Scn5a+/- murine hearts reflects alterations in action potential propagation and recovery.	Pubmed	0.0007499	1	0.001364	0.01264	1	1	SCN5A
Pubmed	8567977	Mapping a cardiomyopathy locus to chromosome 3p22-p25.	Pubmed	0.0007499	1	0.001364	0.01264	1	1	SCN5A
Pubmed	22682427	An autopsy case of sudden unexpected nocturnal death syndrome with R1193Q polymorphism in the SCN5A gene.	Pubmed	0.0007499	1	0.001364	0.01264	1	1	SCN5A
Pubmed	23313911	Timothy syndrome is associated with activity-dependent dendritic retraction in rodent and human neurons.	Pubmed	0.0007499	1	0.001364	0.01264	1	1	CACNA1C
Pubmed	20890437	Jervell and Lange-Nielsen syndrome: novel compound heterozygous mutations in the KCNQ1 in a Korean family.	Pubmed	0.0007499	1	0.001364	0.01264	1	1	KCNQ1
Pubmed	19246382	Mechanisms contributing to synaptic Ca2+ signals and their heterogeneity in hair cells.	Pubmed	0.0007499	1	0.001364	0.01264	1	1	CACNA1D
Pubmed	16533896	Functional roles of charged amino acid residues on the wall of the cytoplasmic pore of Kir2.1.	Pubmed	0.0007499	1	0.001364	0.01264	1	1	KCNJ2
Pubmed	15215235	Different regions in skeletal and cardiac muscle ryanodine receptors are involved in transducing the functional effects of calmodulin.	Pubmed	0.0007499	1	0.001364	0.01264	1	1	RYR2
Pubmed	21664226	Hallmarks of the channelopathies associated with L-type calcium channels: a focus on the Timothy mutations in Ca(v)1.2 channels.	Pubmed	0.0007499	1	0.001364	0.01264	1	1	CACNA1C
Pubmed	1474585	Calmodulin structure refined at 1.7 A resolution.	Pubmed	0.0007499	1	0.001364	0.01264	1	1	CALM3
Pubmed	17556193	A mechanism for sudden infant death syndrome (SIDS): stress-induced leak via ryanodine receptors.	Pubmed	0.0007499	1	0.001364	0.01264	1	1	RYR2
Pubmed	30975291	Characterization and Management of Arrhythmic Events in Young Patients With Brugada Syndrome.	Pubmed	0.0007499	1	0.001364	0.01264	1	1	SCN5A
Pubmed	17556197	Exclusion of multiple candidate genes and large genomic rearrangements in SCN5A in a Dutch Brugada syndrome cohort.	Pubmed	0.0007499	1	0.001364	0.01264	1	1	SCN5A
Pubmed	19516902	The type 2 diabetes associated minor allele of rs2237895 KCNQ1 associates with reduced insulin release following an oral glucose load.	Pubmed	0.0007499	1	0.001364	0.01264	1	1	KCNQ1
Pubmed	24613995	Loss-of-function of the voltage-gated sodium channel NaV1.5 (channelopathies) in patients with irritable bowel syndrome.	Pubmed	0.0007499	1	0.001364	0.01264	1	1	SCN5A
Pubmed	22406428	Ankyrin-B reduction enhances Ca spark-mediated SR Ca release promoting cardiac myocyte arrhythmic activity.	Pubmed	0.0007499	1	0.001364	0.01264	1	1	ANK2
Pubmed	22085483	The association of genetic variation in CACNA1C with structure and function of a frontotemporal system.	Pubmed	0.0007499	1	0.001364	0.01264	1	1	CACNA1C
Pubmed	28954821	Dysregulation of POPDC1 promotes breast cancer cell migration and proliferation.	Pubmed	0.0007499	1	0.001364	0.01264	1	1	BVES
Pubmed	29207052	Molecular expression of multiple Nav1.5 splice variants in the frontal lobe of the human brain.	Pubmed	0.0007499	1	0.001364	0.01264	1	1	SCN5A
Pubmed	25842276	Novel SCN10A variants associated with Brugada syndrome.	Pubmed	0.0007499	1	0.001364	0.01264	1	1	SCN10A
Pubmed	30118344	Mutant voltage-gated Na	Pubmed	0.0007499	1	0.001364	0.01264	1	1	SCN5A
Pubmed	10746614	Mutation in the CAV3 gene causes partial caveolin-3 deficiency and hyperCKemia.	Pubmed	0.0007499	1	0.001364	0.01264	1	1	CAV3
Pubmed	30554585	[Estradiol increases the level of myocardial voltage-gated calcium channel ?1C subunit (CACNA1C) in septic mice].	Pubmed	0.0007499	1	0.001364	0.01264	1	1	CACNA1C
Pubmed	19034806	A novel nonsense mutation Y652X in the S6/pore region of human ether-go-go gene found in a long QT syndrome family.	Pubmed	0.0007499	1	0.001364	0.01264	1	1	KCNH2
Pubmed	22336133	Fibrillation potentials of denervated rat skeletal muscle are associated with expression of cardiac-type voltage-gated sodium channel isoform Nav1.5.	Pubmed	0.0007499	1	0.001364	0.01264	1	1	SCN5A
Pubmed	29016532	KCNJ5 mutation as a predictor for resolution of hypertension after surgical treatment of aldosterone-producing adenoma.	Pubmed	0.0007499	1	0.001364	0.01264	1	1	KCNJ5
Pubmed	17884685	Calmodulin bound to stress fibers but not microtubules involves regulation of cell morphology and motility.	Pubmed	0.0007499	1	0.001364	0.01264	1	1	CALM1
Pubmed	21529705	Association of polymorphisms in HCN4 with mood disorders and obsessive compulsive disorder.	Pubmed	0.0007499	1	0.001364	0.01264	1	1	HCN4
Pubmed	22490625	[Impact of CACNA1C polymorphisms on antihypertensive efficacy of calcium channel blocker].	Pubmed	0.0007499	1	0.001364	0.01264	1	1	CACNA1C
Pubmed	21059661	The S4-S5 linker of KCNQ1 channels forms a structural scaffold with the S6 segment controlling gate closure.	Pubmed	0.0007499	1	0.001364	0.01264	1	1	KCNQ1
Pubmed	19305991	Structure of the pore-helix of the hERG K(+) channel.	Pubmed	0.0007499	1	0.001364	0.01264	1	1	KCNH2
Pubmed	22465688	Iloperidone (Fanapt?, a novel atypical antipsychotic, is a potent HERG blocker and delays cardiac ventricular repolarization at clinically relevant concentration.	Pubmed	0.0007499	1	0.001364	0.01264	1	1	KCNH2
Pubmed	21766168	G?5-RGS complexes are gatekeepers of hyperactivity involved in control of multiple neurotransmitter systems.	Pubmed	0.0007499	1	0.001364	0.01264	1	1	GNB5
Pubmed	17967416	Characterizations of a loss-of-function mutation in the Kir3.4 channel subunit.	Pubmed	0.0007499	1	0.001364	0.01264	1	1	KCNJ5
Pubmed	29409956	The interaction between calcineurin and ?-synuclein is regulated by calcium and calmodulin.	Pubmed	0.0007499	1	0.001364	0.01264	1	1	CALM1
Pubmed	17307729	Role of caveolae in the pathogenesis of cholesterol-induced gallbladder muscle hypomotility.	Pubmed	0.0007499	1	0.001364	0.01264	1	1	CAV3
Pubmed	16266370	Novel Brugada syndrome-causing mutation in ion-conducting pore of cardiac Na+ channel does not affect ion selectivity properties.	Pubmed	0.0007499	1	0.001364	0.01264	1	1	SCN5A
Pubmed	17582433	T75M-KCNJ2 mutation causing Andersen-Tawil syndrome enhances inward rectification by changing Mg2+ sensitivity.	Pubmed	0.0007499	1	0.001364	0.01264	1	1	KCNJ2
Pubmed	29752375	Functional Invalidation of Putative Sudden Infant Death Syndrome-Associated Variants in the	Pubmed	0.0007499	1	0.001364	0.01264	1	1	KCNH2
Pubmed	26786159	L-type Cav1.3 channels regulate ryanodine receptor-dependent Ca2+ release during sino-atrial node pacemaker activity.	Pubmed	0.0007499	1	0.001364	0.01264	1	1	CACNA1D
Pubmed	17496023	Nav channel mechanosensitivity: activation and inactivation accelerate reversibly with stretch.	Pubmed	0.0007499	1	0.001364	0.01264	1	1	SCN5A
Pubmed	26829745	[Progress in research on defective protein trafficking and functional restoration in HERG-associated long QT syndrome].	Pubmed	0.0007499	1	0.001364	0.01264	1	1	KCNH2
Pubmed	26618792	Structural Insights into the Calcium-Mediated Allosteric Transition in the C-Terminal Domain of Calmodulin from Nuclear Magnetic Resonance Measurements.	Pubmed	0.0007499	1	0.001364	0.01264	1	1	CALM1
Pubmed	29590334	A rare missense mutation in MYH6 associates with non-syndromic coarctation of the aorta.	Pubmed	0.0007499	1	0.001364	0.01264	1	1	MYH6
Pubmed	24186966	Cardiac myocyte Z-line calmodulin is mainly RyR2-bound, and reduction is arrhythmogenic and occurs in heart failure.	Pubmed	0.0007499	1	0.001364	0.01264	1	1	RYR2
Pubmed	10508990	Sodium channel abnormalities are infrequent in patients with long QT syndrome: identification of two novel SCN5A mutations.	Pubmed	0.0007499	1	0.001364	0.01264	1	1	SCN5A
Pubmed	24631769	In silico screening of the impact of hERG channel kinetic abnormalities on channel block and susceptibility to acquired long QT syndrome.	Pubmed	0.0007499	1	0.001364	0.01264	1	1	KCNE2
Pubmed	30378291	The functional consequences of sodium channel Na	Pubmed	0.0007499	1	0.001364	0.01264	1	1	SCN10A
Pubmed	22108652	Performance evaluation of the DNA methylation biomarker SHOX2 for the aid in diagnosis of lung cancer based on the analysis of bronchial aspirates.	Pubmed	0.0007499	1	0.001364	0.01264	1	1	SHOX2
Pubmed	24931372	Insight into the molecular interaction between the cyclic nucleotide-binding homology domain and the eag domain of the hERG channel.	Pubmed	0.0007499	1	0.001364	0.01264	1	1	KCNH2
Pubmed	23103389	Local and global interpretations of a disease-causing mutation near the ligand entry path in hyperpolarization-activated cAMP-gated channel.	Pubmed	0.0007499	1	0.001364	0.01264	1	1	HCN4
Pubmed	25057880	A novel KCNJ5-insT149 somatic mutation close to, but outside, the selectivity filter causes resistant hypertension by loss of selectivity for potassium.	Pubmed	0.0007499	1	0.001364	0.01264	1	1	KCNJ5
Pubmed	20595652	Purkinje cells from RyR2 mutant mice are highly arrhythmogenic but responsive to targeted therapy.	Pubmed	0.0007499	1	0.001364	0.01264	1	1	RYR2
Pubmed	19698999	Na(v)1.5 sodium channels in a human microglial cell line.	Pubmed	0.0007499	1	0.001364	0.01264	1	1	SCN5A
Pubmed	11157710	Mutations of the cardiac ryanodine receptor (RyR2) gene in familial polymorphic ventricular tachycardia.	Pubmed	0.0007499	1	0.001364	0.01264	1	1	RYR2
Pubmed	25925909	NextGen nuclear DNA sequencing in cyclic vomiting syndrome reveals a significant association with the stress-induced calcium channel (RYR2).	Pubmed	0.0007499	1	0.001364	0.01264	1	1	RYR2
Pubmed	22524474	High levels of RNA-editing site conservation amongst 15 laboratory mouse strains.	Pubmed	0.0007499	1	0.001364	0.01264	1	1	CACNA1D
Pubmed	23139357	Insights into the molecular mechanism for type 2 diabetes susceptibility at the KCNQ1 locus from temporal changes in imprinting status in human islets.	Pubmed	0.0007499	1	0.001364	0.01264	1	1	KCNQ1
Pubmed	23874724	KCNE1 rs1805127 polymorphism increases the risk of atrial fibrillation: a meta-analysis of 10 studies.	Pubmed	0.0007499	1	0.001364	0.01264	1	1	KCNE1
Pubmed	16469732	Modulation of Nav1.5 channel function by an alternatively spliced sequence in the DII/DIII linker region.	Pubmed	0.0007499	1	0.001364	0.01264	1	1	SCN5A
Pubmed	16723117	Template switching within exons 3 and 4 of KV11.1 (HERG) gives rise to a 5' truncated cDNA.	Pubmed	0.0007499	1	0.001364	0.01264	1	1	KCNH2
Pubmed	23861489	Kv7.1 ion channels require a lipid to couple voltage sensing to pore opening.	Pubmed	0.0007499	1	0.001364	0.01264	1	1	KCNQ1
Pubmed	18570888	Mitochondrial reactive oxygen species mediate hypoxic down-regulation of hERG channel protein.	Pubmed	0.0007499	1	0.001364	0.01264	1	1	KCNH2
Pubmed	23229280	Role of KCNJ5 in familial and sporadic primary aldosteronism.	Pubmed	0.0007499	1	0.001364	0.01264	1	1	KCNJ5
Pubmed	24769622	KCNE1 divides the voltage sensor movement in KCNQ1/KCNE1 channels into two steps.	Pubmed	0.0007499	1	0.001364	0.01264	1	1	KCNE1
Pubmed	23746531	Nanoscale distribution of ryanodine receptors and caveolin-3 in mouse ventricular myocytes: dilation of t-tubules near junctions.	Pubmed	0.0007499	1	0.001364	0.01264	1	1	CAV3
Pubmed	23662433	[The role of calmodulin in calcium-dependent signalling in excitable cells].	Pubmed	0.0007499	1	0.001364	0.01264	1	1	CALM1
Pubmed	22460808	Role of HERG1 potassium channel in both malignant transformation and disease progression in head and neck carcinomas.	Pubmed	0.0007499	1	0.001364	0.01264	1	1	KCNH2
Pubmed	24037882	a Novel Y152C KCNJ5 mutation responsible for familial hyperaldosteronism type III.	Pubmed	0.0007499	1	0.001364	0.01264	1	1	KCNJ5
Pubmed	29170159	Reduced expression of cardiac ryanodine receptor protects against stress-induced ventricular tachyarrhythmia, but increases the susceptibility to cardiac alternans.	Pubmed	0.0007499	1	0.001364	0.01264	1	1	RYR2
Pubmed	17062961	Postmortem molecular screening for cardiac ryanodine receptor type 2 mutations in sudden unexplained death: R420W mutated case with characteristics of status thymico-lymphatics.	Pubmed	0.0007499	1	0.001364	0.01264	1	1	RYR2
Pubmed	21057041	Multiple splicing defects caused by hERG splice site mutation 2592+1G>A associated with long QT syndrome.	Pubmed	0.0007499	1	0.001364	0.01264	1	1	KCNH2
Pubmed	30629744	Impaired chromaffin cell excitability and exocytosis in autistic Timothy syndrome TS2-neo mouse rescued by L-type calcium channel blockers.	Pubmed	0.0007499	1	0.001364	0.01264	1	1	CACNA1C
Pubmed	18393272	Alternative splicing of Nav1.5: an electrophysiological comparison of 'neonatal' and 'adult' isoforms and critical involvement of a lysine residue.	Pubmed	0.0007499	1	0.001364	0.01264	1	1	SCN5A
Pubmed	23094885	A family with recurrent sudden death and no clinical clue.	Pubmed	0.0007499	1	0.001364	0.01264	1	1	RYR2
Pubmed	22659290	A caveolin-binding domain in the HCN4 channels mediates functional interaction with caveolin proteins.	Pubmed	0.0007499	1	0.001364	0.01264	1	1	HCN4
Pubmed	22342860	A common variant near the KCNJ2 gene is associated with T-peak to T-end interval.	Pubmed	0.0007499	1	0.001364	0.01264	1	1	KCNJ2
Pubmed	26019114	Third trimester fetal heart rate predicts phenotype and mutation burden in the type 1 long QT syndrome.	Pubmed	0.0007499	1	0.001364	0.01264	1	1	KCNQ1
Pubmed	14715536	Protein kinase A phosphorylation at serine-2808 of the cardiac Ca2+-release channel (ryanodine receptor) does not dissociate 12.6-kDa FK506-binding protein (FKBP12.6).	Pubmed	0.0007499	1	0.001364	0.01264	1	1	RYR2
Pubmed	31659116	Gating control of the cardiac sodium channel Nav1.5 by its ?3-subunit involves distinct roles for a transmembrane glutamic acid and the extracellular domain.	Pubmed	0.0007499	1	0.001364	0.01264	1	1	SCN5A
Pubmed	23115331	Gain-of-function Nav1.8 mutations in painful neuropathy.	Pubmed	0.0007499	1	0.001364	0.01264	1	1	SCN10A
Pubmed	27242274	The adaptor protein alpha-syntrophin regulates adipocyte lipid droplet growth.	Pubmed	0.0007499	1	0.001364	0.01264	1	1	SNTA1
Pubmed	15824191	Conduction through the inward rectifier potassium channel, Kir2.1, is increased by negatively charged extracellular residues.	Pubmed	0.0007499	1	0.001364	0.01264	1	1	KCNJ2
Pubmed	20045464	Bioinformatic mapping and production of recombinant N-terminal domains of human cardiac ryanodine receptor 2.	Pubmed	0.0007499	1	0.001364	0.01264	1	1	RYR2
Pubmed	19345130	SCN5A mutation associated with acute myocardial infarction.	Pubmed	0.0007499	1	0.001364	0.01264	1	1	SCN5A
Pubmed	28003625	Gene-Targeted Analysis of Clinically Diagnosed Long QT Russian Families.	Pubmed	0.0007499	1	0.001364	0.01264	1	1	KCNQ1
Pubmed	23359282	Mechanism of sodium channel NaV1.9 potentiation by G-protein signaling.	Pubmed	0.0007499	1	0.001364	0.01264	1	1	SCN5A
Pubmed	10862094	Survey of the coding region of the HERG gene in long QT syndrome reveals six novel mutations and an amino acid polymorphism with possible phenotypic effects.	Pubmed	0.0007499	1	0.001364	0.01264	1	1	KCNH2
Pubmed	29116659	Type-1 astrocyte-like stem cells harboring Cacna1d gene deletion exhibit reduced proliferation and decreased neuronal fate choice.	Pubmed	0.0007499	1	0.001364	0.01264	1	1	CACNA1D
Pubmed	20351721	The CACNA1C risk variant for bipolar disorder influences limbic activity.	Pubmed	0.0007499	1	0.001364	0.01264	1	1	CACNA1C
Pubmed	25368181	Basal and ?-adrenergic regulation of the cardiac calcium channel CaV1.2 requires phosphorylation of serine 1700.	Pubmed	0.0007499	1	0.001364	0.01264	1	1	CACNA1C
Pubmed	15671035	Differential role of the alpha1C subunit tails in regulation of the Cav1.2 channel by membrane potential, beta subunits, and Ca2+ ions.	Pubmed	0.0007499	1	0.001364	0.01264	1	1	CACNA1C
Pubmed	24978818	RYR2 sequencing reveals novel missense mutations in a Kazakh idiopathic ventricular tachycardia study cohort.	Pubmed	0.0007499	1	0.001364	0.01264	1	1	RYR2
Pubmed	11708849	A polymorphic modifier gene alters the hypertrophic response in a murine model of familial hypertrophic cardiomyopathy.	Pubmed	0.0007499	1	0.001364	0.01264	1	1	MYH6
Pubmed	16873551	Mice with the R176Q cardiac ryanodine receptor mutation exhibit catecholamine-induced ventricular tachycardia and cardiomyopathy.	Pubmed	0.0007499	1	0.001364	0.01264	1	1	RYR2
Pubmed	25721215	Nav1.5 channels can reach the plasma membrane through distinct N-glycosylation states.	Pubmed	0.0007499	1	0.001364	0.01264	1	1	SCN5A
Pubmed	7737988	Different voltage-dependent inhibition by dihydropyridines of human Ca2+ channel splice variants.	Pubmed	0.0007499	1	0.001364	0.01264	1	1	CACNA1C
Pubmed	30721152	KCNQ/M-channels regulate mouse vagal bronchopulmonary C-fiber excitability and cough sensitivity.	Pubmed	0.0007499	1	0.001364	0.01264	1	1	KCNQ1
Pubmed	18487559	Truncation of Caveolin-3 causes autosomal-recessive Rippling Muscle Disease.	Pubmed	0.0007499	1	0.001364	0.01264	1	1	CAV3
Pubmed	22307641	Ca2+ signaling amplification by oligomerization of L-type Cav1.2 channels.	Pubmed	0.0007499	1	0.001364	0.01264	1	1	CACNA1C
Pubmed	26403377	Combined gating and trafficking defect in Kv11.1 manifests as a malignant long QT syndrome phenotype in a large Danish p.F29L founder family.	Pubmed	0.0007499	1	0.001364	0.01264	1	1	KCNH2
Pubmed	27523599	GNB5 Mutations Cause an Autosomal-Recessive Multisystem Syndrome with Sinus Bradycardia and Cognitive Disability.	Pubmed	0.0007499	1	0.001364	0.01264	1	1	GNB5
Pubmed	27523598	Biallelic PPA2 Mutations Cause Sudden Unexpected Cardiac Arrest in Infancy.	Pubmed	0.0007499	1	0.001364	0.01264	1	1	PPA2
Pubmed	27523597	Sudden Cardiac Death Due to Deficiency of the Mitochondrial Inorganic Pyrophosphatase PPA2.	Pubmed	0.0007499	1	0.001364	0.01264	1	1	PPA2
Pubmed	24420768	Calcium-dependent stoichiometries of the KCa2.2 (SK) intracellular domain/calmodulin complex in solution.	Pubmed	0.0007499	1	0.001364	0.01264	1	1	CALM1
Pubmed	20384651	Mutation-specific effects of polymorphism H558R in SCN5A-related sick sinus syndrome.	Pubmed	0.0007499	1	0.001364	0.01264	1	1	SCN5A
Pubmed	22562703	Increased late sodium current contributes to long QT-related arrhythmia susceptibility in female mice.	Pubmed	0.0007499	1	0.001364	0.01264	1	1	SCN5A
Pubmed	24152733	Ubiquitination-dependent quality control of hERG K+ channel with acquired and inherited conformational defect at the plasma membrane.	Pubmed	0.0007499	1	0.001364	0.01264	1	1	KCNH2
Pubmed	25787061	TNNI3K in cardiovascular disease and prospects for therapy.	Pubmed	0.0007499	1	0.001364	0.01264	1	1	TNNI3K
Pubmed	15365637	Activation of cardiac human ether-a-go-go related gene potassium currents is regulated by alpha(1A)-adrenoceptors.	Pubmed	0.0007499	1	0.001364	0.01264	1	1	KCNH2
Pubmed	26675311	Protein species-specific characterization of conformational change induced by multisite phosphorylation.	Pubmed	0.0007499	1	0.001364	0.01264	1	1	CALM1
Pubmed	29505720	A Novel Mechanism for Calmodulin-Dependent Inactivation of Transient Receptor Potential Vanilloid 6.	Pubmed	0.0007499	1	0.001364	0.01264	1	1	CALM1
Pubmed	16828974	Synaptic organization in cochlear inner hair cells deficient for the CaV1.3 (alpha1D) subunit of L-type Ca2+ channels.	Pubmed	0.0007499	1	0.001364	0.01264	1	1	CACNA1D
Pubmed	29167462	Inactivation of KCNQ1 potassium channels reveals dynamic coupling between voltage sensing and pore opening.	Pubmed	0.0007499	1	0.001364	0.01264	1	1	KCNQ1
Pubmed	23437284	CACNA1C risk variant and amygdala activity in bipolar disorder, schizophrenia and healthy controls.	Pubmed	0.0007499	1	0.001364	0.01264	1	1	CACNA1C
Pubmed	19002489	Human Kir2.1 channel carries a transient outward potassium current with inward rectification.	Pubmed	0.0007499	1	0.001364	0.01264	1	1	KCNJ2
Pubmed	16266404	Possible association of the human KCNE1 (minK) gene and QT interval in healthy subjects: evidence from association and linkage analyses in Israeli families.	Pubmed	0.0007499	1	0.001364	0.01264	1	1	KCNE1
Pubmed	12659871	Human skeletal muscle triadin: gene organization and cloning of the major isoform, Trisk 51.	Pubmed	0.0007499	1	0.001364	0.01264	1	1	TRDN
Pubmed	21669058	Role of hERG1 K(+) channels in leukemia cells as a positive regulator in SDF-1a-induced proliferation.	Pubmed	0.0007499	1	0.001364	0.01264	1	1	KCNH2
Pubmed	27000037	Tetrodotoxin-sensitive ?-subunits of voltage-gated sodium channels are relevant for inhibition of cardiac sodium currents by local anesthetics.	Pubmed	0.0007499	1	0.001364	0.01264	1	1	SCN5A
Pubmed	19817925	Expression of a common LQT1 mutation in five apparently unrelated families in a regional inherited arrhythmia clinic.	Pubmed	0.0007499	1	0.001364	0.01264	1	1	KCNQ1
Pubmed	21241800	Biophysical properties of mutant KCNQ1 S277L channels linked to hereditary long QT syndrome with phenotypic variability.	Pubmed	0.0007499	1	0.001364	0.01264	1	1	KCNQ1
Pubmed	23829355	Regulation of aldosterone biosynthesis by the Kir3.4 (KCNJ5) potassium channel.	Pubmed	0.0007499	1	0.001364	0.01264	1	1	KCNJ5
Pubmed	20140874	[A novel mutation of the KCNH2 gene in a family with congenital long QT syndrome].	Pubmed	0.0007499	1	0.001364	0.01264	1	1	KCNH2
Pubmed	24363796	Functional characterization of a novel frameshift mutation in the C-terminus of the Nav1.5 channel underlying a Brugada syndrome with variable expression in a Spanish family.	Pubmed	0.0007499	1	0.001364	0.01264	1	1	SCN5A
Pubmed	19324308	Differential effects of cardiac sodium channel mutations on initiation of ventricular arrhythmias in patients with Brugada syndrome.	Pubmed	0.0007499	1	0.001364	0.01264	1	1	SCN5A
Pubmed	17082480	Altered Na+ channels promote pause-induced spontaneous diastolic activity in long QT syndrome type 3 myocytes.	Pubmed	0.0007499	1	0.001364	0.01264	1	1	SCN5A
Pubmed	28584071	Genetic Polymorphisms Associated With Increased Defibrillator Shocks in Brugada Syndrome.	Pubmed	0.0007499	1	0.001364	0.01264	1	1	SCN5A
Pubmed	23608144	Sequence and structure-specific elements of HERG mRNA determine channel synthesis and trafficking efficiency.	Pubmed	0.0007499	1	0.001364	0.01264	1	1	KCNH2
Pubmed	21811988	[Association of rs1805127 polymorphism of KCNE1 gene with atrial fibrillation in Uigur population of Xinjiang].	Pubmed	0.0007499	1	0.001364	0.01264	1	1	KCNE1
Pubmed	27281089	The biophysical characterization of the first SCN5A mutation R1512W identified in Chinese sudden unexplained nocturnal death syndrome.	Pubmed	0.0007499	1	0.001364	0.01264	1	1	SCN5A
Pubmed	25989111	Sex-dependent modulation of age-related cognitive decline by the L-type calcium channel gene Cacna1c (Cav 1.2).	Pubmed	0.0007499	1	0.001364	0.01264	1	1	CACNA1C
Pubmed	18245395	SCN5A R1193Q polymorphism associated with progressive cardiac conduction defects and long QT syndrome in a Chinese family.	Pubmed	0.0007499	1	0.001364	0.01264	1	1	SCN5A
Pubmed	12021266	Defective human Ether-?go-go-related gene trafficking linked to an endoplasmic reticulum retention signal in the C terminus.	Pubmed	0.0007499	1	0.001364	0.01264	1	1	KCNH2
Pubmed	21135701	Pharmacological activation of Kv11.1 in transgenic long QT-1 rabbits.	Pubmed	0.0007499	1	0.001364	0.01264	1	1	KCNH2
Pubmed	27293068	Functional characterization of two novel germline mutations of the KCNJ5 gene in hypertensive patients without primary aldosteronism but with ACTH-dependent aldosterone hypersecretion.	Pubmed	0.0007499	1	0.001364	0.01264	1	1	KCNJ5
Pubmed	19706159	Characterization of a novel Nav1.5 channel mutation, A551T, associated with Brugada syndrome.	Pubmed	0.0007499	1	0.001364	0.01264	1	1	SCN5A
Pubmed	22261054	Single-channel monitoring of reversible L-type Ca(2+) channel Ca(V)?(1)-Ca(V)? subunit interaction.	Pubmed	0.0007499	1	0.001364	0.01264	1	1	CACNA1C
Pubmed	16253912	Targeted mutational analysis of ankyrin-B in 541 consecutive, unrelated patients referred for long QT syndrome genetic testing and 200 healthy subjects.	Pubmed	0.0007499	1	0.001364	0.01264	1	1	ANK2
Pubmed	19324319	Aminoglycoside antibiotics restore functional expression of truncated HERG channels produced by nonsense mutations.	Pubmed	0.0007499	1	0.001364	0.01264	1	1	KCNH2
Pubmed	19748888	Rescue of a trafficking defective human pacemaker channel via a novel mechanism: roles of Src, Fyn, and Yes tyrosine kinases.	Pubmed	0.0007499	1	0.001364	0.01264	1	1	HCN4
Pubmed	19034039	Papaverine, a vasodilator, blocks the pore of the HERG channel at submicromolar concentration.	Pubmed	0.0007499	1	0.001364	0.01264	1	1	KCNH2
Pubmed	12471205	SNP S1103Y in the cardiac sodium channel gene SCN5A is associated with cardiac arrhythmias and sudden death in a white family.	Pubmed	0.0007499	1	0.001364	0.01264	1	1	SCN5A
Pubmed	9445165	Mutation of the gene for IsK associated with both Jervell and Lange-Nielsen and Romano-Ward forms of Long-QT syndrome.	Pubmed	0.0007499	1	0.001364	0.01264	1	1	KCNE1
Pubmed	19034038	Effects of common antitussive drugs on the hERG potassium channel current.	Pubmed	0.0007499	1	0.001364	0.01264	1	1	KCNH2
Pubmed	24386436	hERG potassium channel blockage by scorpion toxin BmKKx2 enhances erythroid differentiation of human leukemia cells K562.	Pubmed	0.0007499	1	0.001364	0.01264	1	1	KCNH2
Pubmed	27531917	Genetic Modifiers for the Long-QT Syndrome: How Important Is the Role of Variants in the 3' Untranslated Region of KCNQ1?	Pubmed	0.0007499	1	0.001364	0.01264	1	1	KCNQ1
Pubmed	21703452	Golgi export of the Kir2.1 channel is driven by a trafficking signal located within its tertiary structure.	Pubmed	0.0007499	1	0.001364	0.01264	1	1	KCNJ2
Pubmed	29474931	Alpha-syntrophin null mice are protected from non-alcoholic steatohepatitis in the methionine-choline-deficient diet model but not the atherogenic diet model.	Pubmed	0.0007499	1	0.001364	0.01264	1	1	SNTA1
Pubmed	19501051	hERG1a/1b heteromeric currents exhibit amplified attenuation of inactivation in variant 1 short QT syndrome.	Pubmed	0.0007499	1	0.001364	0.01264	1	1	KCNH2
Pubmed	7485162	Mapping of a gene for long QT syndrome to chromosome 4q25-27.	Pubmed	0.0007499	1	0.001364	0.01264	1	1	ANK2
Pubmed	12082049	Familial isolated hyperCKaemia associated with a new mutation in the caveolin-3 (CAV-3) gene.	Pubmed	0.0007499	1	0.001364	0.01264	1	1	CAV3
Pubmed	10862104	New missense mutation (G626V) in the predicted selectivity filter of the HERG channel associated with familial long QT syndrome.	Pubmed	0.0007499	1	0.001364	0.01264	1	1	KCNH2
Pubmed	11748095	Novel PRKAG2 mutation responsible for the genetic syndrome of ventricular preexcitation and conduction system disease with childhood onset and absence of cardiac hypertrophy.	Pubmed	0.0007499	1	0.001364	0.01264	1	1	PRKAG2
Pubmed	27815504	The Arrhythmogenic Calmodulin Mutation D129G Dysregulates Cell Growth, Calmodulin-dependent Kinase II Activity, and Cardiac Function in Zebrafish.	Pubmed	0.0007499	1	0.001364	0.01264	1	1	CALM1
Pubmed	15611370	Transgenic mouse model of ventricular preexcitation and atrioventricular reentrant tachycardia induced by an AMP-activated protein kinase loss-of-function mutation responsible for Wolff-Parkinson-White syndrome.	Pubmed	0.0007499	1	0.001364	0.01264	1	1	PRKAG2
Pubmed	23350853	A KCNQ1 mutation causes a high penetrance for familial atrial fibrillation.	Pubmed	0.0007499	1	0.001364	0.01264	1	1	KCNQ1
Pubmed	10367071	[Congenital long QT syndrome. The value of genetics in prognostic evaluation].	Pubmed	0.0007499	1	0.001364	0.01264	1	1	KCNQ1
Pubmed	19926015	The RYR2-encoded ryanodine receptor/calcium release channel in patients diagnosed previously with either catecholaminergic polymorphic ventricular tachycardia or genotype negative, exercise-induced long QT syndrome: a comprehensive open reading frame mutational analysis.	Pubmed	0.0007499	1	0.001364	0.01264	1	1	RYR2
Pubmed	19926013	Genotype-phenotype aspects of type 2 long QT syndrome.	Pubmed	0.0007499	1	0.001364	0.01264	1	1	KCNH2
Pubmed	19252135	Genetic variation in KCNQ1 associates with fasting glucose and beta-cell function: a study of 3,734 subjects comprising three ethnicities living in Singapore.	Pubmed	0.0007499	1	0.001364	0.01264	1	1	KCNQ1
Pubmed	21558314	Inhibition of SRY-calmodulin complex formation induces ectopic expression of ovarian cell markers in developing XY gonads.	Pubmed	0.0007499	1	0.001364	0.01264	1	1	CALM1
Pubmed	12962276	Swelling-activated chloride and potassium conductance in primary cultures of mouse proximal tubules. Implication of KCNE1 protein.	Pubmed	0.0007499	1	0.001364	0.01264	1	1	KCNE1
Pubmed	24213244	Isogenic human pluripotent stem cell pairs reveal the role of a KCNH2 mutation in long-QT syndrome.	Pubmed	0.0007499	1	0.001364	0.01264	1	1	KCNH2
Pubmed	23900723	Does the bipolar disorder-associated CACNA1C gene confer susceptibility to schizophrenia in Han Chinese?	Pubmed	0.0007499	1	0.001364	0.01264	1	1	CACNA1C
Pubmed	24394909	Co-localization of L-type voltage dependent calcium channel alpha 1D subunit (Ca(v)1.3) and calbindin (CB) in the mouse central nervous system.	Pubmed	0.0007499	1	0.001364	0.01264	1	1	CACNA1D
Pubmed	27100291	Calmodulin 2 Mutation N98S Is Associated with Unexplained Cardiac Arrest in Infants Due to Low Clinical Penetrance Electrical Disorders.	Pubmed	0.0007499	1	0.001364	0.01264	1	1	CALM2
Pubmed	24317018	SCN5A mutation in Chinese patients with arrhythmogenic right ventricular dysplasia.	Pubmed	0.0007499	1	0.001364	0.01264	1	1	SCN5A
Pubmed	23258540	Ligand-dependent conformational changes in the clamp region of the cardiac ryanodine receptor.	Pubmed	0.0007499	1	0.001364	0.01264	1	1	RYR2
Pubmed	28637969	Development of a Patient-Derived Induced Pluripotent Stem Cell Model for the Investigation of SCN5A-D1275N-Related Cardiac Sodium Channelopathy.	Pubmed	0.0007499	1	0.001364	0.01264	1	1	SCN5A
Pubmed	23075627	The HCN4 channel mutation D553N associated with bradycardia has a C-linker mediated gating defect.	Pubmed	0.0007499	1	0.001364	0.01264	1	1	HCN4
Pubmed	24227888	ESCRT regulates surface expression of the Kir2.1 potassium channel.	Pubmed	0.0007499	1	0.001364	0.01264	1	1	KCNJ2
Pubmed	21747058	Iron overload decreases CaV1.3-dependent L-type Ca2+ currents leading to bradycardia, altered electrical conduction, and atrial fibrillation.	Pubmed	0.0007499	1	0.001364	0.01264	1	1	CACNA1D
Pubmed	21386754	Cerivastatin, genetic variants, and the risk of rhabdomyolysis.	Pubmed	0.0007499	1	0.001364	0.01264	1	1	RYR2
Pubmed	18441291	L-type voltage-gated calcium channels in conditioned fear: a genetic and pharmacological analysis.	Pubmed	0.0007499	1	0.001364	0.01264	1	1	CACNA1C
Pubmed	21182936	Point mutated caveolin-3 form (P104L) impairs myoblast differentiation via Akt and p38 signalling reduction, leading to an immature cell signature.	Pubmed	0.0007499	1	0.001364	0.01264	1	1	CAV3
Pubmed	27861438	Cardiotoxic Antiemetics Metoclopramide and Domperidone Block Cardiac Voltage-Gated Na+ Channels.	Pubmed	0.0007499	1	0.001364	0.01264	1	1	SCN5A
Pubmed	31243019	Different functional roles for K	Pubmed	0.0007499	1	0.001364	0.01264	1	1	KCNQ1
Pubmed	21372143	Tissue-specific N terminus of the HCN4 channel affects channel activation.	Pubmed	0.0007499	1	0.001364	0.01264	1	1	HCN4
Pubmed	24227891	A1180V of cardiac sodium channel gene (SCN5A): is it a risk factor for dilated cardiomyopathy or just a common variant in Han Chinese?	Pubmed	0.0007499	1	0.001364	0.01264	1	1	SCN5A
Pubmed	26100638	A Polybasic Plasma Membrane Binding Motif in the I-II Linker Stabilizes Voltage-gated CaV1.2 Calcium Channel Function.	Pubmed	0.0007499	1	0.001364	0.01264	1	1	CACNA1C
Pubmed	2062315	Nucleotide sequence of chimpanzee Fc and hinge regions.	Pubmed	0.0007499	1	0.001364	0.01264	1	1	MYH6
Pubmed	15004216	Isoproterenol exacerbates a long QT phenotype in Kcnq1-deficient neonatal mice: possible roles for human-like Kcnq1 isoform 1 and slow delayed rectifier K+ current.	Pubmed	0.0007499	1	0.001364	0.01264	1	1	KCNQ1
Pubmed	27987400	An insertion/deletion polymorphism within 3'UTR of RYR2 modulates sudden unexplained death risk in Chinese populations.	Pubmed	0.0007499	1	0.001364	0.01264	1	1	RYR2
Pubmed	29572566	Functional characterization of Kv11.1 (hERG) potassium channels split in the voltage-sensing domain.	Pubmed	0.0007499	1	0.001364	0.01264	1	1	KCNH2
Pubmed	16272262	Catecholaminergic polymorphic ventricular tachycardia: RYR2 mutations, bradycardia, and follow up of the patients.	Pubmed	0.0007499	1	0.001364	0.01264	1	1	RYR2
Pubmed	19233853	Structural determinants of drugs acting on the Nav1.8 channel.	Pubmed	0.0007499	1	0.001364	0.01264	1	1	SCN10A
Pubmed	21111744	Calcium influx through Cav1.2 is a proximal signal for pathological cardiomyocyte hypertrophy.	Pubmed	0.0007499	1	0.001364	0.01264	1	1	CACNA1C
Pubmed	10843886	Inducible polymorphic ventricular tachyarrhythmias in a transgenic mouse model with a long Q-T phenotype.	Pubmed	0.0007499	1	0.001364	0.01264	1	1	KCNH2
Pubmed	12051962	Compound heterozygous mutations in KvLQT1 cause Jervell and Lange-Nielsen syndrome.	Pubmed	0.0007499	1	0.001364	0.01264	1	1	KCNQ1
Pubmed	26520166	Abnormal repolarization dynamics in a patient with KCNE1(G38S) who presented with torsades de pointes.	Pubmed	0.0007499	1	0.001364	0.01264	1	1	KCNE1
Pubmed	12051963	Novel mutations in domain I of SCN5A cause Brugada syndrome.	Pubmed	0.0007499	1	0.001364	0.01264	1	1	SCN5A
Pubmed	20138589	A new homozygous mutation of the KCNQ1 gene associated with both Romano-Ward and incomplete Jervell Lange-Nielsen syndromes in two sisters.	Pubmed	0.0007499	1	0.001364	0.01264	1	1	KCNQ1
Pubmed	21098440	Ryanodine receptor phosphorylation by calcium/calmodulin-dependent protein kinase II promotes life-threatening ventricular arrhythmias in mice with heart failure.	Pubmed	0.0007499	1	0.001364	0.01264	1	1	RYR2
Pubmed	12666119	Homozygous mutations in caveolin-3 cause a severe form of rippling muscle disease.	Pubmed	0.0007499	1	0.001364	0.01264	1	1	CAV3
Pubmed	10220146	High-throughput single-strand conformation polymorphism analysis by automated capillary electrophoresis: robust multiplex analysis and pattern-based identification of allelic variants.	Pubmed	0.0007499	1	0.001364	0.01264	1	1	KCNQ1
Pubmed	18593567	Functional studies on three novel HCNH2 mutations in Taiwan: identification of distinct mechanisms of channel defect and dissociation between glycosylation defect and assembly defect.	Pubmed	0.0007499	1	0.001364	0.01264	1	1	KCNH2
Pubmed	25205296	Structural basis of drugs that increase cardiac inward rectifier Kir2.1 currents.	Pubmed	0.0007499	1	0.001364	0.01264	1	1	KCNJ2
Pubmed	15522886	Ca2+-dependent and -independent mechanisms of calmodulin nuclear translocation.	Pubmed	0.0007499	1	0.001364	0.01264	1	1	CALM1
Pubmed	27218670	Molecular and Functional Characterization of Rare CACNA1C Variants in Sudden Unexplained Death in the Young.	Pubmed	0.0007499	1	0.001364	0.01264	1	1	CACNA1C
Pubmed	30151840	Enhanced oligodendrocyte maturation and myelination in a mouse model of Timothy syndrome.	Pubmed	0.0007499	1	0.001364	0.01264	1	1	CACNA1C
Pubmed	29752399	Common Coding Variants in	Pubmed	0.0007499	1	0.001364	0.01264	1	1	SCN10A
Pubmed	19575309	Association study of four variants in KCNQ1 with type 2 diabetes mellitus and premature coronary artery disease in a Chinese population.	Pubmed	0.0007499	1	0.001364	0.01264	1	1	KCNQ1
Pubmed	15649981	Mutation of colocalized residues of the pore helix and transmembrane segments S5 and S6 disrupt deactivation and modify inactivation of KCNQ1 K+ channels.	Pubmed	0.0007499	1	0.001364	0.01264	1	1	KCNQ1
Pubmed	11904769	Localization of caveolin-3 in the sinus endothelial cells of the rat spleen.	Pubmed	0.0007499	1	0.001364	0.01264	1	1	CAV3
Pubmed	28624668	KCNQ1 gene polymorphism is associated with glycaemic response to treatment with DPP-4 inhibitors.	Pubmed	0.0007499	1	0.001364	0.01264	1	1	KCNQ1
Pubmed	27623776	Nebivolol suppresses cardiac ryanodine receptor-mediated spontaneous Ca2+ release and catecholaminergic polymorphic ventricular tachycardia.	Pubmed	0.0007499	1	0.001364	0.01264	1	1	RYR2
Pubmed	28294644	Electrocardiogram changes and atrial arrhythmias in individuals carrying sodium channel SCN5A D1275N mutation.	Pubmed	0.0007499	1	0.001364	0.01264	1	1	SCN5A
Pubmed	23437200	Identification of cellular calcium binding protein calmodulin as a regulator of rotavirus A infection during comparative proteomic study.	Pubmed	0.0007499	1	0.001364	0.01264	1	1	CALM1
Pubmed	28082361	Extensive Ca2+ leak through K4750Q cardiac ryanodine receptors caused by cytosolic and luminal Ca2+ hypersensitivity.	Pubmed	0.0007499	1	0.001364	0.01264	1	1	RYR2
Pubmed	28734073	Differential calcium sensitivity in Na	Pubmed	0.0007499	1	0.001364	0.01264	1	1	SCN5A
Pubmed	23473737	An NMR investigation of the structure, function and role of the hERG channel selectivity filter in the long QT syndrome.	Pubmed	0.0007499	1	0.001364	0.01264	1	1	KCNH2
Pubmed	15778703	Blockade of HERG cardiac K+ current by antifungal drug miconazole.	Pubmed	0.0007499	1	0.001364	0.01264	1	1	KCNH2
Pubmed	16166152	Tryptophan scanning mutagenesis of the HERG K+ channel: the S4 domain is loosely packed and likely to be lipid exposed.	Pubmed	0.0007499	1	0.001364	0.01264	1	1	KCNH2
Pubmed	16011830	The N588K-HERG K+ channel mutation in the 'short QT syndrome': mechanism of gain-in-function determined at 37 degrees C.	Pubmed	0.0007499	1	0.001364	0.01264	1	1	KCNH2
Pubmed	25787950	Human Na(v)1.8: enhanced persistent and ramp currents contribute to distinct firing properties of human DRG neurons.	Pubmed	0.0007499	1	0.001364	0.01264	1	1	SCN10A
Pubmed	25719829	hERG1 channels drive tumour malignancy and may serve as prognostic factor in pancreatic ductal adenocarcinoma.	Pubmed	0.0007499	1	0.001364	0.01264	1	1	KCNH2
Pubmed	30571187	High-Throughput Functional Evaluation of KCNQ1 Decrypts Variants of Unknown Significance.	Pubmed	0.0007499	1	0.001364	0.01264	1	1	KCNQ1
Pubmed	10081705	Ryanodine receptors in human bladder smooth muscle.	Pubmed	0.0007499	1	0.001364	0.01264	1	1	RYR2
Pubmed	7707353	Gating mechanism of the cloned inward rectifier potassium channel from mouse heart.	Pubmed	0.0007499	1	0.001364	0.01264	1	1	KCNJ2
Pubmed	23948586	Regulation of cardiac L-type Ca? channel CaV1.2 via the ?-adrenergic-cAMP-protein kinase A pathway: old dogmas, advances, and new uncertainties.	Pubmed	0.0007499	1	0.001364	0.01264	1	1	CACNA1C
Pubmed	28280005	Kcne2 deletion impairs insulin secretion and causes type 2 diabetes mellitus.	Pubmed	0.0007499	1	0.001364	0.01264	1	1	KCNE2
Pubmed	19549036	Genetic modulation of brugada syndrome by a common polymorphism.	Pubmed	0.0007499	1	0.001364	0.01264	1	1	SCN5A
Pubmed	19171938	Functional Interactions between Distinct Sodium Channel Cytoplasmic Domains through the Action of Calmodulin.	Pubmed	0.0007499	1	0.001364	0.01264	1	1	SCN5A
Pubmed	30176250	Cav1.2?L-type calcium channels regulate stress coping behavior via serotonin neurons.	Pubmed	0.0007499	1	0.001364	0.01264	1	1	CACNA1C
Pubmed	11512664	Calcium not strain regulates localization of alpha-myosin heavy chain mRNA in oriented cardiac myocytes.	Pubmed	0.0007499	1	0.001364	0.01264	1	1	MYH6
Pubmed	20662825	The action of a novel fluoroquinolone antibiotic agent antofloxacin hydrochloride on human-ether-?go-go-related gene potassium channel.	Pubmed	0.0007499	1	0.001364	0.01264	1	1	KCNH2
Pubmed	11179057	Gender and aging in a transgenic mouse model of hypertrophic cardiomyopathy.	Pubmed	0.0007499	1	0.001364	0.01264	1	1	MYH6
Pubmed	30354306	Novel Association of a De Novo CALM2 Mutation With Long QT Syndrome and Hypertrophic Cardiomyopathy.	Pubmed	0.0007499	1	0.001364	0.01264	1	1	CALM2
Pubmed	12695533	Voltage-dependent profile of human ether-a-go-go-related gene channel block is influenced by a single residue in the S6 transmembrane domain.	Pubmed	0.0007499	1	0.001364	0.01264	1	1	KCNH2
Pubmed	28747387	Molecular characteristics of the KCNJ5 mutated aldosterone-producing adenomas.	Pubmed	0.0007499	1	0.001364	0.01264	1	1	KCNJ5
Pubmed	11972032	Slowed conduction and ventricular tachycardia after targeted disruption of the cardiac sodium channel gene Scn5a.	Pubmed	0.0007499	1	0.001364	0.01264	1	1	SCN5A
Pubmed	10654932	A recessive C-terminal Jervell and Lange-Nielsen mutation of the KCNQ1 channel impairs subunit assembly.	Pubmed	0.0007499	1	0.001364	0.01264	1	1	KCNQ1
Pubmed	11432848	Examining the in vivo role of the amino terminus of the essential myosin light chain.	Pubmed	0.0007499	1	0.001364	0.01264	1	1	MYL4
Pubmed	9000508	The r鬺e of the proline-rich region in A1-type myosin essential light chains: implications for information transmission in the actomyosin complex.	Pubmed	0.0007499	1	0.001364	0.01264	1	1	MYL4
Pubmed	25401102	Genetic diversity of SCN5A gene and its possible association with the concealed form of Brugada syndrome development in Polish group of patients.	Pubmed	0.0007499	1	0.001364	0.01264	1	1	SCN5A
Pubmed	27809696	The impact of chronic rhinosinusitis on long-term survival in lung transplantation recipients.	Pubmed	0.0007499	1	0.001364	0.01264	1	1	KCNQ1
Pubmed	25411383	Dantrolene rescues aberrant N-terminus intersubunit interactions in mutant pro-arrhythmic cardiac ryanodine receptors.	Pubmed	0.0007499	1	0.001364	0.01264	1	1	RYR2
Pubmed	25331797	Analysis of SHOX2 methylation as an aid to cytology in lung cancer diagnosis.	Pubmed	0.0007499	1	0.001364	0.01264	1	1	SHOX2
Pubmed	30821358	Significant association of rare variant p.Gly8Ser in cardiac sodium channel ?4-subunit SCN4B with atrial fibrillation.	Pubmed	0.0007499	1	0.001364	0.01264	1	1	SCN4B
Pubmed	19165230	Role of HCN4 channel in preventing ventricular arrhythmia.	Pubmed	0.0007499	1	0.001364	0.01264	1	1	HCN4
Pubmed	16542784	Brain activation pattern induced by stimulation of L-type Ca2+-channels: contribution of Ca(V)1.3 and Ca(V)1.2 isoforms.	Pubmed	0.0007499	1	0.001364	0.01264	1	1	CACNA1C
Pubmed	20427316	Dynamic, inter-subunit interactions between the N-terminal and central mutation regions of cardiac ryanodine receptor.	Pubmed	0.0007499	1	0.001364	0.01264	1	1	RYR2
Pubmed	21659651	Mutations in KCNJ5 gene cause hyperaldosteronism.	Pubmed	0.0007499	1	0.001364	0.01264	1	1	KCNJ5
Pubmed	15809371	Mouse model of SCN5A-linked hereditary Len鑗re's disease: age-related conduction slowing and myocardial fibrosis.	Pubmed	0.0007499	1	0.001364	0.01264	1	1	SCN5A
Pubmed	22708720	Identification of a novel KCNQ1 mutation in a large Saudi family with long QT syndrome: clinical consequences and preventive implications.	Pubmed	0.0007499	1	0.001364	0.01264	1	1	KCNQ1
Pubmed	26318259	Stop-codon and C-terminal nonsense mutations are associated with a lower risk of cardiac events in patients with long QT syndrome type 1.	Pubmed	0.0007499	1	0.001364	0.01264	1	1	KCNQ1
Pubmed	21659649	A novel ryanodine receptor mutation linked to sudden death increases sensitivity to cytosolic calcium.	Pubmed	0.0007499	1	0.001364	0.01264	1	1	RYR2
Pubmed	22100668	A large candidate gene survey identifies the KCNE1 D85N polymorphism as a possible modulator of drug-induced torsades de pointes.	Pubmed	0.0007499	1	0.001364	0.01264	1	1	KCNE1
Pubmed	18400097	Identification of a novel KCNQ1 mutation associated with both Jervell and Lange-Nielsen and Romano-Ward forms of long QT syndrome in a Chinese family.	Pubmed	0.0007499	1	0.001364	0.01264	1	1	KCNQ1
Pubmed	14672715	Identification and functional analysis of a caveolin-3 mutation associated with familial hypertrophic cardiomyopathy.	Pubmed	0.0007499	1	0.001364	0.01264	1	1	CAV3
Pubmed	27554632	Analysis of SCN5A Gene Variants in East Slovak Patients with Cardiomyopathy.	Pubmed	0.0007499	1	0.001364	0.01264	1	1	SCN5A
Pubmed	7590741	Assignment of KATP-1, the cardiac ATP-sensitive potassium channel gene (KCNJ5), to human chromosome 11q24.	Pubmed	0.0007499	1	0.001364	0.01264	1	1	KCNJ5
Pubmed	27784737	Readthrough-Promoting Drugs Gentamicin and PTC124 Fail to Rescue Nav1.5 Function of Human-Induced Pluripotent Stem Cell-Derived Cardiomyocytes Carrying Nonsense Mutations in the Sodium Channel Gene SCN5A.	Pubmed	0.0007499	1	0.001364	0.01264	1	1	SCN5A
Pubmed	20301577	Timothy Syndrome	Pubmed	0.0007499	1	0.001364	0.01264	1	1	CACNA1C
Pubmed	17010804	Does pregnancy increase cardiac risk for LQT1 patients with the KCNQ1-A341V mutation?	Pubmed	0.0007499	1	0.001364	0.01264	1	1	KCNQ1
Pubmed	25868801	MiR-103 inhibits osteoblast proliferation mainly through suppressing Cav1.2 expression in simulated microgravity.	Pubmed	0.0007499	1	0.001364	0.01264	1	1	CACNA1C
Pubmed	19822451	Diplotype analysis of the human cardiac sodium channel regulatory region in Japanese cases of sudden death by unknown causes.	Pubmed	0.0007499	1	0.001364	0.01264	1	1	SCN5A
Pubmed	19717733	Ca(v)1.2 splice variant with exon 9* is critical for regulation of cerebral artery diameter.	Pubmed	0.0007499	1	0.001364	0.01264	1	1	CACNA1C
Pubmed	23761265	The mERG1a channel modulates skeletal muscle MuRF1, but not MAFbx, expression.	Pubmed	0.0007499	1	0.001364	0.01264	1	1	KCNH2
Pubmed	9839820	A tetrodotoxin-resistant voltage-gated sodium channel from human dorsal root ganglia, hPN3/SCN10A.	Pubmed	0.0007499	1	0.001364	0.01264	1	1	SCN10A
Pubmed	18536931	Introduction into Ca(v)2.1 of the homologous mutation of Ca(v)1.2 causing the Timothy syndrome questions the role of V421 in the phenotypic definition of P-type Ca(2+) channel.	Pubmed	0.0007499	1	0.001364	0.01264	1	1	CACNA1C
Pubmed	23778974	Outcome after surgery for primary hyperaldosteronism may depend on KCNJ5 tumor mutation status: a population-based study from Western Norway.	Pubmed	0.0007499	1	0.001364	0.01264	1	1	KCNJ5
Pubmed	18552163	Overexpression of TNNI3K, a cardiac-specific MAP kinase, promotes P19CL6-derived cardiac myogenesis and prevents myocardial infarction-induced injury.	Pubmed	0.0007499	1	0.001364	0.01264	1	1	TNNI3K
Pubmed	20147455	Astrocytes within multiple sclerosis lesions upregulate sodium channel Nav1.5.	Pubmed	0.0007499	1	0.001364	0.01264	1	1	SCN5A
Pubmed	22957138	Effects of the CACNA1C risk allele on neurocognition in patients with schizophrenia and healthy individuals.	Pubmed	0.0007499	1	0.001364	0.01264	1	1	CACNA1C
Pubmed	2026617	Isolation and characterization of the mouse cardiac myosin heavy chain genes.	Pubmed	0.0007499	1	0.001364	0.01264	1	1	MYH6
Pubmed	19948241	Protein kinase A and regulation of neonatal Nav1.5 expression in human breast cancer cells: activity-dependent positive feedback and cellular migration.	Pubmed	0.0007499	1	0.001364	0.01264	1	1	SCN5A
Pubmed	20724705	Reactive oxygen species originating from mitochondria regulate the cardiac sodium channel.	Pubmed	0.0007499	1	0.001364	0.01264	1	1	SCN5A
Pubmed	26242732	L-type Calcium Channel Cav1.2 Is Required for Maintenance of Auditory Brainstem Nuclei.	Pubmed	0.0007499	1	0.001364	0.01264	1	1	CACNA1C
Pubmed	21709633	Variation in KCNQ1 is associated with therapeutic response to sulphonylureas.	Pubmed	0.0007499	1	0.001364	0.01264	1	1	KCNQ1
Pubmed	8799888	The role of a single aspartate residue in ionic selectivity and block of a murine inward rectifier K+ channel Kir2.1.	Pubmed	0.0007499	1	0.001364	0.01264	1	1	KCNJ2
Pubmed	28319610	Capillary K	Pubmed	0.0007499	1	0.001364	0.01264	1	1	KCNJ2
Pubmed	24705556	Measurement and interpretation of electrocardiographic QT intervals in murine hearts.	Pubmed	0.0007499	1	0.001364	0.01264	1	1	SCN5A
Pubmed	9020845	Human KVLQT1 gene shows tissue-specific imprinting and encompasses Beckwith-Wiedemann syndrome chromosomal rearrangements.	Pubmed	0.0007499	1	0.001364	0.01264	1	1	KCNQ1
Pubmed	19027780	SCN5A channelopathies--an update on mutations and mechanisms.	Pubmed	0.0007499	1	0.001364	0.01264	1	1	SCN5A
Pubmed	19027781	Human ether-a-go-go related gene (hERG) K+ channels: function and dysfunction.	Pubmed	0.0007499	1	0.001364	0.01264	1	1	KCNH2
Pubmed	24259419	Functional expression of a Kir2.1-like inwardly rectifying potassium channel in mouse mammary secretory cells.	Pubmed	0.0007499	1	0.001364	0.01264	1	1	KCNJ2
Pubmed	23786590	Common variants in KCNQ1 confer increased risk of type 2 diabetes and contribute to the diabetic epidemic in East Asians: a replication and meta-analysis.	Pubmed	0.0007499	1	0.001364	0.01264	1	1	KCNQ1
Pubmed	25063791	Sarcolemmal cholesterol and caveolin-3 dependence of cardiac function, ischemic tolerance, and opioidergic cardioprotection.	Pubmed	0.0007499	1	0.001364	0.01264	1	1	CAV3
Pubmed	10700449	Abnormal cardiac Na(+) channel properties and QT heart rate adaptation in neonatal ankyrin(B) knockout mice.	Pubmed	0.0007499	1	0.001364	0.01264	1	1	ANK2
Pubmed	19027783	An intronic mutation leading to incomplete skipping of exon-2 in KCNQ1 rescues hearing in Jervell and Lange-Nielsen syndrome.	Pubmed	0.0007499	1	0.001364	0.01264	1	1	KCNQ1
Pubmed	22984773	A study of the SCN5A gene in a cohort of 76 patients with Brugada syndrome.	Pubmed	0.0007499	1	0.001364	0.01264	1	1	SCN5A
Pubmed	23041462	Purification and structural characterization of the voltage-sensor domain of the hERG potassium channel.	Pubmed	0.0007499	1	0.001364	0.01264	1	1	KCNH2
Pubmed	26109063	Distribution and Function of Cardiac Ryanodine Receptor Clusters in Live Ventricular Myocytes.	Pubmed	0.0007499	1	0.001364	0.01264	1	1	RYR2
Pubmed	27739254	The Caveolin-3 G56S sequence variant of unknown significance: Muscle biopsy findings and functional cell biological analysis.	Pubmed	0.0007499	1	0.001364	0.01264	1	1	CAV3
Pubmed	31698696	Genotype-Phenotype Correlation in a Family with Brugada Syndrome Harboring the Novel p.Gln371* Nonsense Variant in the	Pubmed	0.0007499	1	0.001364	0.01264	1	1	SCN5A
Pubmed	20951705	Expression and roles of Cav1.3 (?1D) L-type Ca? channel in atrioventricular node automaticity.	Pubmed	0.0007499	1	0.001364	0.01264	1	1	CACNA1D
Pubmed	14985827	[Single nucleotide polymorphism in SCN5A and the distribution in Chinese Han ethnic group].	Pubmed	0.0007499	1	0.001364	0.01264	1	1	SCN5A
Pubmed	16973824	Protein kinase C activation inhibits Cav1.3 calcium channel at NH2-terminal serine 81 phosphorylation site.	Pubmed	0.0007499	1	0.001364	0.01264	1	1	CACNA1D
Pubmed	14514878	Cav1.3 (alpha1D) Ca2+ currents in neonatal outer hair cells of mice.	Pubmed	0.0007499	1	0.001364	0.01264	1	1	CACNA1D
Pubmed	19479660	In vitro profiling against ion channels beyond hERG as an early indicator of cardiac risk.	Pubmed	0.0007499	1	0.001364	0.01264	1	1	KCNH2
Pubmed	28264985	KCNQ1 p.L353L affects splicing and modifies the phenotype in a founder population with long QT syndrome type 1.	Pubmed	0.0007499	1	0.001364	0.01264	1	1	KCNQ1
Pubmed	26970180	KCNQ1 gene variants in the risk for type 2 diabetes and impaired renal function in the Spanish Renastur cohort.	Pubmed	0.0007499	1	0.001364	0.01264	1	1	KCNQ1
Pubmed	29315578	HCN4 pacemaker channels attenuate the parasympathetic response and stabilize the spontaneous firing of the sinoatrial node.	Pubmed	0.0007499	1	0.001364	0.01264	1	1	HCN4
Pubmed	16339829	Characterization of the role of gamma2 R531G mutation in AMP-activated protein kinase in cardiac hypertrophy and Wolff-Parkinson-White syndrome.	Pubmed	0.0007499	1	0.001364	0.01264	1	1	PRKAG2
Pubmed	26927354	Identification of the KCNJ2 Mutation in a Korean Family with Andersen-Tawil Syndrome and Developmental Delay.	Pubmed	0.0007499	1	0.001364	0.01264	1	1	KCNJ2
Pubmed	15202000	Selective expression of HERG and Kv2 channels influences proliferation of uterine cancer cells.	Pubmed	0.0007499	1	0.001364	0.01264	1	1	KCNH2
Pubmed	15851612	Defective cardiac ryanodine receptor regulation during atrial fibrillation.	Pubmed	0.0007499	1	0.001364	0.01264	1	1	RYR2
Pubmed	30157802	A variant in KCNQ1 gene predicts metabolic syndrome among northern urban Han Chinese women.	Pubmed	0.0007499	1	0.001364	0.01264	1	1	KCNQ1
Pubmed	18165683	The KCNQ1 (Kv7.1) COOH terminus, a multitiered scaffold for subunit assembly and protein interaction.	Pubmed	0.0007499	1	0.001364	0.01264	1	1	KCNQ1
Pubmed	19845816	Inherited cardiac diseases caused by mutations in the Nav1.5 sodium channel.	Pubmed	0.0007499	1	0.001364	0.01264	1	1	SCN5A
Pubmed	31289932	Sudden unexpected cardiac death and postmortem identification of a novel RYR2 gene mutation.	Pubmed	0.0007499	1	0.001364	0.01264	1	1	RYR2
Pubmed	9482898	SHOT, a SHOX-related homeobox gene, is implicated in craniofacial, brain, heart, and limb development.	Pubmed	0.0007499	1	0.001364	0.01264	1	1	SHOX2
Pubmed	30797226	Identification of a Novel KCNQ1 Frameshift Mutation and Review of the Literature among Iranian Long QT Families	Pubmed	0.0007499	1	0.001364	0.01264	1	1	KCNQ1
Pubmed	26204268	Schizophrenia Related Variants in CACNA1C also Confer Risk of Autism.	Pubmed	0.0007499	1	0.001364	0.01264	1	1	CACNA1C
Pubmed	20031608	CACNA1C gene polymorphisms, cardiovascular disease outcomes, and treatment response.	Pubmed	0.0007499	1	0.001364	0.01264	1	1	CACNA1C
Pubmed	10231857	QT dispersion in alpha-myosin heavy-chain familial hypertrophic cardiomyopathy mice.	Pubmed	0.0007499	1	0.001364	0.01264	1	1	MYH6
Pubmed	15800067	Human ether-a-go-go-related gene 1 channels are physically linked to beta1 integrins and modulate adhesion-dependent signaling.	Pubmed	0.0007499	1	0.001364	0.01264	1	1	KCNH2
Pubmed	20465523	Machine learning algorithms for the prediction of hERG and CYP450 binding in drug development.	Pubmed	0.0007499	1	0.001364	0.01264	1	1	KCNH2
Pubmed	26255836	Evaluation of genetic susceptibility of common variants in CACNA1D with schizophrenia in Han Chinese.	Pubmed	0.0007499	1	0.001364	0.01264	1	1	CACNA1D
Pubmed	24074973	Genetic modifier of the QTc interval associated with early-onset atrial fibrillation.	Pubmed	0.0007499	1	0.001364	0.01264	1	1	KCNH2
Pubmed	10704188	Jervell and Lange-Nielsen syndrome: a Norwegian perspective.	Pubmed	0.0007499	1	0.001364	0.01264	1	1	KCNQ1
Pubmed	29545805	Centrosome- and Golgi-Localized Protein Kinase N-Associated Protein Serves As a Docking Platform for Protein Kinase A Signaling and Microtubule Nucleation in Migrating T-Cells.	Pubmed	0.0007499	1	0.001364	0.01264	1	1	AKAP9
Pubmed	16643374	Inherited conduction system abnormalities--one group of diseases, many genes.	Pubmed	0.0007499	1	0.001364	0.01264	1	1	SCN5A
Pubmed	28084961	Advances in the diagnosis and treatment of catecholaminergic polymorphic ventricular tachycardia.	Pubmed	0.0007499	1	0.001364	0.01264	1	1	RYR2
Pubmed	16483256	Ser-2030, but not Ser-2808, is the major phosphorylation site in cardiac ryanodine receptors responding to protein kinase A activation upon beta-adrenergic stimulation in normal and failing hearts.	Pubmed	0.0007499	1	0.001364	0.01264	1	1	RYR2
Pubmed	16082247	Caveolin-3 is a sensitive and specific marker for rhabdomyosarcoma.	Pubmed	0.0007499	1	0.001364	0.01264	1	1	CAV3
Pubmed	12716108	Molecular genetic analysis of PRKAG2 in sporadic Wolff-Parkinson-White syndrome.	Pubmed	0.0007499	1	0.001364	0.01264	1	1	PRKAG2
Pubmed	19590188	Long QT syndrome-associated mutations in the voltage sensor of I(Ks) channels.	Pubmed	0.0007499	1	0.001364	0.01264	1	1	KCNQ1
Pubmed	31230402	Diminished inhibition and facilitated activation of RyR2-mediated Ca	Pubmed	0.0007499	1	0.001364	0.01264	1	1	CALM1
Pubmed	15863612	Severe arrhythmia disorder caused by cardiac L-type calcium channel mutations.	Pubmed	0.0007499	1	0.001364	0.01264	1	1	CACNA1C
Pubmed	16314573	KCNQ1-dependent transport in renal and gastrointestinal epithelia.	Pubmed	0.0007499	1	0.001364	0.01264	1	1	KCNQ1
Pubmed	15311931	Short variable sequence acquired in evolution enables selective inhibition of various inward-rectifier K+ channels.	Pubmed	0.0007499	1	0.001364	0.01264	1	1	KCNJ2
Pubmed	14714110	Clinical and electrophysiological characterization of a novel mutation R863X in HERG C-terminus associated with long QT syndrome.	Pubmed	0.0007499	1	0.001364	0.01264	1	1	KCNH2
Pubmed	30544220	Anti-Ro52 antibody acts on the S5-pore linker of hERG to chronically reduce channel expression.	Pubmed	0.0007499	1	0.001364	0.01264	1	1	KCNH2
Pubmed	21606206	Disconnecting the Golgi ribbon from the centrosome prevents directional cell migration and ciliogenesis.	Pubmed	0.0007499	1	0.001364	0.01264	1	1	AKAP9
Pubmed	20031621	Distinct early signaling events resulting from the expression of the PRKAG2 R302Q mutant of AMPK contribute to increased myocardial glycogen.	Pubmed	0.0007499	1	0.001364	0.01264	1	1	PRKAG2
Pubmed	26540651	Association Between KCNQ1 Genetic Variants and Type 2 Diabetes in the Uyghur Population.	Pubmed	0.0007499	1	0.001364	0.01264	1	1	KCNQ1
Pubmed	28148533	Inhibition of vascular smooth muscle inward-rectifier K(+) channels restores myogenic tone in mouse urinary bladder arterioles.	Pubmed	0.0007499	1	0.001364	0.01264	1	1	KCNJ2
Pubmed	28011106	A Novel SCN5A Mutation Found in a Familial Case of Long QT Syndrome Complicated by Severe Left Ventricular Dysfunction.	Pubmed	0.0007499	1	0.001364	0.01264	1	1	SCN5A
Pubmed	20031635	Low incidence of sudden cardiac death in a Swedish Y111C type 1 long-QT syndrome population.	Pubmed	0.0007499	1	0.001364	0.01264	1	1	KCNQ1
Pubmed	17548620	Expression of the voltage-gated sodium channel NaV1.5 in the macrophage late endosome regulates endosomal acidification.	Pubmed	0.0007499	1	0.001364	0.01264	1	1	SCN5A
Pubmed	10996323	Characterization of S818L mutation in HERG C-terminus in LQT2. Modification of activation-deactivation gating properties.	Pubmed	0.0007499	1	0.001364	0.01264	1	1	KCNH2
Pubmed	26509803	Brain Arousal Regulation in Carriers of Bipolar Disorder Risk Alleles.	Pubmed	0.0007499	1	0.001364	0.01264	1	1	CACNA1C
Pubmed	17287512	Erbin enhances voltage-dependent facilitation of Ca(v)1.3 Ca2+ channels through relief of an autoinhibitory domain in the Ca(v)1.3 alpha1 subunit.	Pubmed	0.0007499	1	0.001364	0.01264	1	1	CACNA1D
Pubmed	16407510	Familial sinus bradycardia associated with a mutation in the cardiac pacemaker channel.	Pubmed	0.0007499	1	0.001364	0.01264	1	1	HCN4
Pubmed	20031634	SCN5A mutations and the role of genetic background in the pathophysiology of Brugada syndrome.	Pubmed	0.0007499	1	0.001364	0.01264	1	1	SCN5A
Pubmed	21652165	A novel mutation in the RYR2 gene leading to catecholaminergic polymorphic ventricular tachycardia and paroxysmal atrial fibrillation: dose-dependent arrhythmia-event suppression by ?-blocker therapy.	Pubmed	0.0007499	1	0.001364	0.01264	1	1	RYR2
Pubmed	27490970	Pred-hERG: A Novel web-Accessible Computational Tool for Predicting Cardiac Toxicity.	Pubmed	0.0007499	1	0.001364	0.01264	1	1	KCNH2
Pubmed	18930476	Phenotypic variability in a Spanish family with a Caveolin-3 mutation.	Pubmed	0.0007499	1	0.001364	0.01264	1	1	CAV3
Pubmed	25318870	Age-related changes in familial hypertrophic cardiomyopathy phenotype in transgenic mice and humans.	Pubmed	0.0007499	1	0.001364	0.01264	1	1	MYH6
Pubmed	23134353	L539爁s/47, a truncated mutation of human ether-a-go-go-related gene (hERG), decreases hERG ion channel currents in HEK 293 cells.	Pubmed	0.0007499	1	0.001364	0.01264	1	1	KCNH2
Pubmed	27066836	A mutation in the atrial-specific myosin light chain gene (MYL4) causes familial atrial fibrillation.	Pubmed	0.0007499	1	0.001364	0.01264	1	1	MYL4
Pubmed	20662986	Ion channel mechanisms related to sudden cardiac death in phenotype-negative long-QT syndrome genotype-phenotype correlations of the KCNQ1(S349W) mutation.	Pubmed	0.0007499	1	0.001364	0.01264	1	1	KCNQ1
Pubmed	27855440	Loss of KCNQ1 expression in stage II and stage III colon cancer is a strong prognostic factor for disease recurrence.	Pubmed	0.0007499	1	0.001364	0.01264	1	1	KCNQ1
Pubmed	21055387	NMR solution structure of the N-terminal domain of hERG and its interaction with the S4-S5 linker.	Pubmed	0.0007499	1	0.001364	0.01264	1	1	KCNH2
Pubmed	24419801	Glycine/Serine polymorphism at position 38 influences KCNE1 subunit's modulatory actions on rapid and slow delayed rectifier K+ currents.	Pubmed	0.0007499	1	0.001364	0.01264	1	1	KCNE1
Pubmed	31112425	Assessment and Validation of a Phenotype-Enhanced Variant Classification Framework to Promote or Demote RYR2 Missense Variants of Uncertain Significance.	Pubmed	0.0007499	1	0.001364	0.01264	1	1	RYR2
Pubmed	19796353	The Contribution of HCN4 to normal sinus node function in humans and animal models.	Pubmed	0.0007499	1	0.001364	0.01264	1	1	HCN4
Pubmed	28389570	BVES regulates c-Myc stability via PP2A and suppresses colitis-induced tumourigenesis.	Pubmed	0.0007499	1	0.001364	0.01264	1	1	BVES
Pubmed	23571109	Epigenome-wide ovarian cancer analysis identifies a methylation profile differentiating clear-cell histology with epigenetic silencing of the HERG K+ channel.	Pubmed	0.0007499	1	0.001364	0.01264	1	1	KCNH2
Pubmed	16541386	Trafficking-competent and trafficking-defective KCNJ2 mutations in Andersen syndrome.	Pubmed	0.0007499	1	0.001364	0.01264	1	1	KCNJ2
Pubmed	24837260	Effects of individualized exercise training in patients with catecholaminergic polymorphic ventricular tachycardia type 1.	Pubmed	0.0007499	1	0.001364	0.01264	1	1	RYR2
Pubmed	17762170	Sphingolipid metabolite ceramide causes metabolic perturbation contributing to HERG K+ channel dysfunction.	Pubmed	0.0007499	1	0.001364	0.01264	1	1	KCNH2
Pubmed	22166675	The voltage-gated channel accessory protein KCNE2: multiple ion channel partners, multiple ways to long QT syndrome.	Pubmed	0.0007499	1	0.001364	0.01264	1	1	KCNE2
Pubmed	25694159	Dyad content is reduced in cardiac myocytes of mice with impaired calmodulin regulation of RyR2.	Pubmed	0.0007499	1	0.001364	0.01264	1	1	RYR2
Pubmed	23823228	Extracellular protons inhibit charge immobilization in the cardiac voltage-gated sodium channel.	Pubmed	0.0007499	1	0.001364	0.01264	1	1	SCN5A
Pubmed	18599533	Mechanisms by which atrial fibrillation-associated mutations in the S1 domain of KCNQ1 slow deactivation of IKs channels.	Pubmed	0.0007499	1	0.001364	0.01264	1	1	KCNQ1
Pubmed	28262340	Gain-of-function mutation in SCN5A causes ventricular arrhythmias and early onset atrial fibrillation.	Pubmed	0.0007499	1	0.001364	0.01264	1	1	SCN5A
Pubmed	29325795	Insertional Mutagenesis Confounds the Mechanism of the Morbid Phenotype of a PLN	Pubmed	0.0007499	1	0.001364	0.01264	1	1	MYH6
Pubmed	19074138	Solution NMR structure of the C-terminal EF-hand domain of human cardiac sodium channel NaV1.5.	Pubmed	0.0007499	1	0.001364	0.01264	1	1	SCN5A
Pubmed	23321620	Genetics can contribute to the prognosis of Brugada syndrome: a pilot model for risk stratification.	Pubmed	0.0007499	1	0.001364	0.01264	1	1	SCN5A
Pubmed	9148749	Differential expression of ryanodine receptor RyR2 mRNA in the non-pregnant and pregnant human myometrium.	Pubmed	0.0007499	1	0.001364	0.01264	1	1	RYR2
Pubmed	24899531	Troponin I-interacting protein kinase: a novel cardiac-specific kinase, emerging as a molecular target for the treatment of cardiac disease.	Pubmed	0.0007499	1	0.001364	0.01264	1	1	TNNI3K
Pubmed	27703263	Unambiguous observation of blocked states reveals altered, blocker-induced, cardiac ryanodine receptor gating.	Pubmed	0.0007499	1	0.001364	0.01264	1	1	RYR2
Pubmed	25912591	Exendin-4, glucagon-like peptide-1 receptor agonist, enhances isoflurane-induced preconditioning against myocardial infarction via caveolin-3 expression.	Pubmed	0.0007499	1	0.001364	0.01264	1	1	CAV3
Pubmed	21170050	Mapping the sequence of conformational changes underlying selectivity filter gating in the K(v)11.1 potassium channel.	Pubmed	0.0007499	1	0.001364	0.01264	1	1	KCNH2
Pubmed	20693282	Alternative splicing and polyadenylation contribute to the generation of hERG1 C-terminal isoforms.	Pubmed	0.0007499	1	0.001364	0.01264	1	1	KCNH2
Pubmed	21645850	The deletion of exon 3 in the cardiac ryanodine receptor is rescued by ? strand switching.	Pubmed	0.0007499	1	0.001364	0.01264	1	1	RYR2
Pubmed	21908602	Molecular coupling in the human ether-a-go-go-related gene-1 (hERG1) K+ channel inactivation pathway.	Pubmed	0.0007499	1	0.001364	0.01264	1	1	KCNH2
Pubmed	18216177	Initiation of human myoblast differentiation via dephosphorylation of Kir2.1 K+ channels at tyrosine 242.	Pubmed	0.0007499	1	0.001364	0.01264	1	1	KCNJ2
Pubmed	27255646	Latent pathogenicity of the G38S polymorphism of KCNE1燢(+) channel modulator.	Pubmed	0.0007499	1	0.001364	0.01264	1	1	KCNE1
Pubmed	17015855	The L-Type voltage-gated calcium channel Cav1.3 mediates consolidation, but not extinction, of contextually conditioned fear in mice.	Pubmed	0.0007499	1	0.001364	0.01264	1	1	CACNA1D
Pubmed	15863661	Unconventional intronic splice site mutation in SCN5A associates with cardiac sodium channelopathy.	Pubmed	0.0007499	1	0.001364	0.01264	1	1	SCN5A
Pubmed	21234558	Quantitative prediction of the arrhythmogenic effects of de novo hERG mutations in computational models of human ventricular tissues.	Pubmed	0.0007499	1	0.001364	0.01264	1	1	KCNH2
Pubmed	19056345	Evaluation of channel function after alteration of amino acid residues at the pore center of KCNQ1 channel.	Pubmed	0.0007499	1	0.001364	0.01264	1	1	KCNQ1
Pubmed	23864605	Pharmacological correction of long QT-linked mutations in KCNH2 (hERG) increases the trafficking of Kv11.1 channels stored in the transitional endoplasmic reticulum.	Pubmed	0.0007499	1	0.001364	0.01264	1	1	KCNH2
Pubmed	20363883	Properties of WT and mutant hERG K(+) channels expressed in neonatal mouse cardiomyocytes.	Pubmed	0.0007499	1	0.001364	0.01264	1	1	KCNH2
Pubmed	28546535	A novel PRKAG2 mutation in a Chinese family with cardiac hypertrophy and ventricular pre-excitation.	Pubmed	0.0007499	1	0.001364	0.01264	1	1	PRKAG2
Pubmed	20363888	Regulation of the voltage-insensitive step of HERG activation by extracellular pH.	Pubmed	0.0007499	1	0.001364	0.01264	1	1	KCNH2
Pubmed	15090038	Differential targeting of the L-type Ca2+ channel alpha 1C (CaV1.2) to synaptic and extrasynaptic compartments in hippocampal neurons.	Pubmed	0.0007499	1	0.001364	0.01264	1	1	CACNA1C
Pubmed	17330843	Functional genomics of calcium channels in human melanoma cells.	Pubmed	0.0007499	1	0.001364	0.01264	1	1	RYR2
Pubmed	22539601	Prevalence, mutation spectrum, and cardiac phenotype of the Jervell and Lange-Nielsen syndrome in Sweden.	Pubmed	0.0007499	1	0.001364	0.01264	1	1	KCNQ1
Pubmed	18033003	[A familial form of conduction defects associated with a PRKAG2 gene mutation].	Pubmed	0.0007499	1	0.001364	0.01264	1	1	PRKAG2
Pubmed	18219271	Cardiac pacemaker function of HCN4 channels in mice is confined to embryonic development and requires cyclic AMP.	Pubmed	0.0007499	1	0.001364	0.01264	1	1	HCN4
Pubmed	10843888	Differential expression of KvLQT1 isoforms across the human ventricular wall.	Pubmed	0.0007499	1	0.001364	0.01264	1	1	KCNQ1
Pubmed	21804131	Targeted deletion of one or two copies of the G protein ? subunit G?5 gene has distinct effects on body weight and behavior in mice.	Pubmed	0.0007499	1	0.001364	0.01264	1	1	GNB5
Pubmed	22012475	The effects of CACNA1C gene polymorphism on spatial working memory in both healthy controls and patients with schizophrenia or bipolar disorder.	Pubmed	0.0007499	1	0.001364	0.01264	1	1	CACNA1C
Pubmed	30279520	An African loss-of-function CACNA1C variant p.T1787M associated with a risk of ventricular fibrillation.	Pubmed	0.0007499	1	0.001364	0.01264	1	1	CACNA1C
Pubmed	25620733	CACNA1D de novo mutations in autism spectrum disorders activate Cav1.3 L-type calcium channels.	Pubmed	0.0007499	1	0.001364	0.01264	1	1	CACNA1D
Pubmed	24373870	Novel KCNQ1 splicing mutation in patients with forme fruste LQT1 aggravated by hypokalemia.	Pubmed	0.0007499	1	0.001364	0.01264	1	1	KCNQ1
Pubmed	18253147	Caveolin-3 T78M and T78K missense mutations lead to different phenotypes in vivo and in vitro.	Pubmed	0.0007499	1	0.001364	0.01264	1	1	CAV3
Pubmed	25128783	Upregulation of functional Kv11.1 isoform expression by inhibition of intronic polyadenylation with antisense morpholino oligonucleotides.	Pubmed	0.0007499	1	0.001364	0.01264	1	1	KCNH2
Pubmed	8558261	A G-protein-activated inwardly rectifying K+ channel (GIRK4) from human hippocampus associates with other GIRK channels.	Pubmed	0.0007499	1	0.001364	0.01264	1	1	KCNJ5
Pubmed	26606680	Clinical and Steroidogenic Characteristics of Aldosterone-Producing Adenomas With ATPase or CACNA1D Gene Mutations.	Pubmed	0.0007499	1	0.001364	0.01264	1	1	CACNA1D
Pubmed	19279983	Ventricular tachycardia in a Brugada syndrome patient caused by a novel deletion in SCN5A.	Pubmed	0.0007499	1	0.001364	0.01264	1	1	SCN5A
Pubmed	22044025	Altered calmodulin degradation and signaling in non-neuronal cells from Alzheimer's disease patients.	Pubmed	0.0007499	1	0.001364	0.01264	1	1	CALM1
Pubmed	28814790	In silico investigation of a KCNQ1 mutation associated with short QT syndrome.	Pubmed	0.0007499	1	0.001364	0.01264	1	1	KCNQ1
Pubmed	12569159	A common SCN5A polymorphism modulates the biophysical effects of an SCN5A mutation.	Pubmed	0.0007499	1	0.001364	0.01264	1	1	SCN5A
Pubmed	30341901	Colorectal cancer invasiveness in vitro: Predominant contribution of neonatal Nav1.5 under normoxia and hypoxia.	Pubmed	0.0007499	1	0.001364	0.01264	1	1	SCN5A
Pubmed	8071339	A fifth member of the mammalian G-protein beta-subunit family. Expression in brain and activation of the beta 2 isotype of phospholipase C.	Pubmed	0.0007499	1	0.001364	0.01264	1	1	GNB5
Pubmed	28336205	Andersen-Tawil syndrome: Clinical presentation and predictors of symptomatic arrhythmias - Possible role of polymorphisms K897T in KCNH2 and H558R in SCN5A gene.	Pubmed	0.0007499	1	0.001364	0.01264	1	1	KCNH2
Pubmed	1650913	Normalization of current kinetics by interaction between the alpha 1 and beta subunits of the skeletal muscle dihydropyridine-sensitive Ca2+ channel.	Pubmed	0.0007499	1	0.001364	0.01264	1	1	CACNA1C
Pubmed	28792954	Variants in calcium voltage-gated channel subunit Alpha1 C-gene (CACNA1C) are associated with sleep latency in infants.	Pubmed	0.0007499	1	0.001364	0.01264	1	1	CACNA1C
Pubmed	23000022	Impaired ion channel function related to a common KCNQ1 mutation - implications for risk stratification in long QT syndrome 1.	Pubmed	0.0007499	1	0.001364	0.01264	1	1	KCNQ1
Pubmed	23979604	A rare mutation of CACNA1C in a patient with bipolar disorder, and decreased gene expression associated with a bipolar-associated common SNP of CACNA1C in brain.	Pubmed	0.0007499	1	0.001364	0.01264	1	1	CACNA1C
Pubmed	27984182	Contribution of Nav1.8 sodium channels to retinal function.	Pubmed	0.0007499	1	0.001364	0.01264	1	1	SCN10A
Pubmed	16831831	The calcineurin pathway links hyperpolarization (Kir2.1)-induced Ca2+ signals to human myoblast differentiation and fusion.	Pubmed	0.0007499	1	0.001364	0.01264	1	1	KCNJ2
Pubmed	20854825	Quantitative trait loci for electrocardiographic parameters and arrhythmia in the mouse.	Pubmed	0.0007499	1	0.001364	0.01264	1	1	SCN5A
Pubmed	28314880	Comparative study of the structure and interaction of the pore helices of the hERG and Kv1.5 potassium channels in model membranes.	Pubmed	0.0007499	1	0.001364	0.01264	1	1	KCNH2
Pubmed	18182162	Lysosome mediated Kir2.1 breakdown directly influences inward rectifier current density.	Pubmed	0.0007499	1	0.001364	0.01264	1	1	KCNJ2
Pubmed	24442236	BVES inhibition triggers epithelial-mesenchymal transition in human hepatocellular carcinoma.	Pubmed	0.0007499	1	0.001364	0.01264	1	1	BVES
Pubmed	15696484	[Mutation analysis of a Chinese family with inherited long QT syndrome].	Pubmed	0.0007499	1	0.001364	0.01264	1	1	KCNQ1
Pubmed	25453103	hERG 1b is critical for human cardiac repolarization.	Pubmed	0.0007499	1	0.001364	0.01264	1	1	KCNH2
Pubmed	19121811	All LQT3 patients need an ICD: true or false?	Pubmed	0.0007499	1	0.001364	0.01264	1	1	SCN5A
Pubmed	20978783	Hypothyroidism of gene-targeted mice lacking Kcnq1.	Pubmed	0.0007499	1	0.001364	0.01264	1	1	KCNQ1
Pubmed	31216184	Alterations of Calcium Channels in a Mouse Model of Huntington's Disease and Neuroprotection by Blockage of Ca	Pubmed	0.0007499	1	0.001364	0.01264	1	1	CACNA1C
Pubmed	25497550	Marine n-3 PUFAs modulate IKs gating, channel expression, and location in membrane microdomains.	Pubmed	0.0007499	1	0.001364	0.01264	1	1	KCNE1
Pubmed	26525885	Emergent treatments based on the pathophysiology of bipolar disorder: A selective review.	Pubmed	0.0007499	1	0.001364	0.01264	1	1	CACNA1C
Pubmed	19244476	State-dependent block of HERG potassium channels by R-roscovitine: implications for cancer therapy.	Pubmed	0.0007499	1	0.001364	0.01264	1	1	KCNH2
Pubmed	2842339	Structure and sequence of the myosin alkali light chain gene expressed in adult cardiac atria and fetal striated muscle.	Pubmed	0.0007499	1	0.001364	0.01264	1	1	MYL4
Pubmed	20981542	Three generations of hereditary long-QT syndrome with complete penetrance caused by the p.G316E KCNQ1 mutation.	Pubmed	0.0007499	1	0.001364	0.01264	1	1	KCNQ1
Pubmed	26566104	KCNJ5 Mutations: Sex, Salt and Selection.	Pubmed	0.0007499	1	0.001364	0.01264	1	1	KCNJ5
Pubmed	15808832	Cryptic 5' splice site activation in SCN5A associated with Brugada syndrome.	Pubmed	0.0007499	1	0.001364	0.01264	1	1	SCN5A
Pubmed	23136156	Mechanism of loss of Kv11.1 K+ current in mutant T421M-Kv11.1-expressing rat ventricular myocytes: interaction of trafficking and gating.	Pubmed	0.0007499	1	0.001364	0.01264	1	1	KCNH2
Pubmed	8587608	The inward rectification mechanism of the HERG cardiac potassium channel.	Pubmed	0.0007499	1	0.001364	0.01264	1	1	KCNH2
Pubmed	26922543	The molecular basis of chloroethylclonidine block of inward rectifier (Kir2.1 and Kir4.1) K(+) channels.	Pubmed	0.0007499	1	0.001364	0.01264	1	1	KCNJ2
Pubmed	30268820	The effects of CACNA1C gene polymorphism on prefrontal cortex in both schizophrenia patients and healthy controls.	Pubmed	0.0007499	1	0.001364	0.01264	1	1	CACNA1C
Pubmed	17997361	KCNQ1 mutation Q147R is associated with atrial fibrillation and prolonged QT interval.	Pubmed	0.0007499	1	0.001364	0.01264	1	1	KCNQ1
Pubmed	23612926	Novel SCN5A mutations in two families with "Brugada-like" ST elevation in the inferior leads and conduction disturbances.	Pubmed	0.0007499	1	0.001364	0.01264	1	1	SCN5A
Pubmed	19934648	PKA and PKC partially rescue long QT type 1 phenotype by restoring channel-PIP2 interactions.	Pubmed	0.0007499	1	0.001364	0.01264	1	1	KCNQ1
Pubmed	26206080	HCN4 mutation as a molecular explanation on patients with bradycardia and non-compaction cardiomyopathy.	Pubmed	0.0007499	1	0.001364	0.01264	1	1	HCN4
Pubmed	19878047	Movement of the S4 segment in the hERG potassium channel during membrane depolarization.	Pubmed	0.0007499	1	0.001364	0.01264	1	1	KCNH2
Pubmed	24633623	Gating of the kir2.1 channel at the bundle crossing region by intracellular spermine and other cations.	Pubmed	0.0007499	1	0.001364	0.01264	1	1	KCNJ2
Pubmed	27131508	Elevated local [Ca2+] and CaMKII promote spontaneous Ca2+ release in ankyrin-B-deficient hearts.	Pubmed	0.0007499	1	0.001364	0.01264	1	1	ANK2
Pubmed	16864729	SCN5A polymorphism restores trafficking of a Brugada syndrome mutation on a separate gene.	Pubmed	0.0007499	1	0.001364	0.01264	1	1	SCN5A
Pubmed	7943198	Differential expression of Isk mRNAs in mouse tissue during development and pregnancy.	Pubmed	0.0007499	1	0.001364	0.01264	1	1	KCNE1
Pubmed	23893162	Outward stabilization of the voltage sensor in domain II but not domain I speeds inactivation of voltage-gated sodium channels.	Pubmed	0.0007499	1	0.001364	0.01264	1	1	SCN5A
Pubmed	30773296	Single-Channel Resolution of the Interaction between C-Terminal Ca	Pubmed	0.0007499	1	0.001364	0.01264	1	1	CACNA1D
Pubmed	26820605	A novel mutation in the SCN5A gene contributes to arrhythmogenic characteristics of early repolarization syndrome.	Pubmed	0.0007499	1	0.001364	0.01264	1	1	SCN5A
Pubmed	12209010	Position of aromatic residues in the S6 domain, not inactivation, dictates cisapride sensitivity of HERG and eag potassium channels.	Pubmed	0.0007499	1	0.001364	0.01264	1	1	KCNH2
Pubmed	17405141	A novel missense mutation in the caveolin-3 gene in rippling muscle disease.	Pubmed	0.0007499	1	0.001364	0.01264	1	1	CAV3
Pubmed	7680768	Primary structure and functional expression of a mouse inward rectifier potassium channel.	Pubmed	0.0007499	1	0.001364	0.01264	1	1	KCNJ2
Pubmed	23955615	A novel SCN5A mutation demonstrating a variety of clinical phenotypes in familial sick sinus syndrome.	Pubmed	0.0007499	1	0.001364	0.01264	1	1	SCN5A
Pubmed	31682223	Protein polyglutamylation catalyzed by the bacterial calmodulin-dependent pseudokinase SidJ.	Pubmed	0.0007499	1	0.001364	0.01264	1	1	CALM1
Pubmed	22633666	A novel 5' splice site mutation of SCN5A associated with Brugada syndrome resulting in multiple cryptic transcripts.	Pubmed	0.0007499	1	0.001364	0.01264	1	1	SCN5A
Pubmed	26104176	Association Between Genetic Variation in the SCN10A Gene and Cardiac Conduction Abnormalities in Patients With Hypertrophic Cardiomyopathy.	Pubmed	0.0007499	1	0.001364	0.01264	1	1	SCN10A
Pubmed	19302788	Biophysical characterization of a new SCN5A mutation S1333Y in a SIDS infant linked to long QT syndrome.	Pubmed	0.0007499	1	0.001364	0.01264	1	1	SCN5A
Pubmed	23318872	Hyperpolarisation-activated cyclic nucleotide-gated channels regulate the spontaneous firing rate of olfactory receptor neurons and affect glomerular formation in mice.	Pubmed	0.0007499	1	0.001364	0.01264	1	1	HCN4
Pubmed	24417241	Allosteric effects of erythromycin pretreatment on thioridazine block of hERG potassium channels.	Pubmed	0.0007499	1	0.001364	0.01264	1	1	KCNH2
Pubmed	27124316	A Genome-Wide Association Study Provides New Evidence That CACNA1C Gene is Associated With Diabetic Cataract.	Pubmed	0.0007499	1	0.001364	0.01264	1	1	CACNA1C
Pubmed	19584308	A variant in the KCNQ1 gene predicts future type 2 diabetes and mediates impaired insulin secretion.	Pubmed	0.0007499	1	0.001364	0.01264	1	1	KCNQ1
[truncated: 4,601 more rows]

## Sheet: Coexpression
Category	ID	Name	Source	p-value	q-value Bonferroni	q-value FDR B&H	q-value FDR B&Y	Hit Count in Query List	Hit Count in Genome	Hit in Query List
[truncated: 13 more rows]

[truncated: 2 more sheets: Coexpression Atlas, Disease]
